# Supplementary material for: Identification of Host Cellular Protein Substrates of SARS-COV-2 Main Protease
Source: Int J Mol Sci. 2020 Dec 15;21(24):9523. doi: 10.3390/ijms21249523 (PMC7765187; doi:10.3390/ijms21249523)
Supplement: Supplementary file 1 [file ijms-21-09523-s001.zip]

Archive with 4 entries (4 files):
- Table_S2.docx
- Figure_S2.docx
- Figure_S1.docx
- Table_S1.xlsx
