# Supplementary material for: Identification of Host Cellular Protein Substrates of SARS-COV-2 Main Protease
Source: Int J Mol Sci. 2020 Dec 15;21(24):9523. doi: 10.3390/ijms21249523 (PMC7765187; doi:10.3390/ijms21249523)
Supplement: Supplementary file 1 [file ijms-21-09523-s001.zip › Table_S1.xlsx]

## Sheet: nsp1
Query accesion.version		Subject accession.version	Subject Title	Percentage of identical matches	Alignment length	Number of mismatches	Number of gap openings	Aligned part of query sequence	Aligned part of subject sequence	Expect value (e value)	Bit score
sp	QHD43415_1-2	NP_001364115.1	C-terminal-binding protein 1 isoform 3 [Homo sapiens]	80	10	2	0	ELNGGAYTRY	ELNGAAYSRY	0.081	29.5
sp	QHD43415_1-2	NP_001364116.1	C-terminal-binding protein 1 isoform 4 [Homo sapiens]	80	10	2	0	ELNGGAYTRY	ELNGAAYSRY	0.081	29.5
sp	QHD43415_1-2	AAH72021.1	CTBP1 protein, partial [Homo sapiens]	80	10	2	0	ELNGGAYTRY	ELNGAAYSRY	0.082	29.5
sp	QHD43415_1-2	XP_024309667.1	C-terminal-binding protein 1 isoform X4 [Homo sapiens]	80	10	2	0	ELNGGAYTRY	ELNGAAYSRY	0.092	29.5
sp	QHD43415_1-2	AAH98400.1	C-terminal binding protein 1 [Homo sapiens]	80	10	1	1	ELNGGAYTRY	ELNGAAY-RY	3.1	25.2
sp	QHD43415_1-2	NP_001319.1	C-terminal-binding protein 1 isoform 1 [Homo sapiens]	80	10	1	1	ELNGGAYTRY	ELNGAAY-RY	3.1	25.2
sp	QHD43415_1-2	NP_001012632.1	C-terminal-binding protein 1 isoform 2 [Homo sapiens]	80	10	1	1	ELNGGAYTRY	ELNGAAY-RY	3.1	25.2
sp	QHD43415_1-2	ABB82238.1	C-terminal binding protein 2, partial [Homo sapiens]	70	10	2	1	ELNGGAYTRY	ELNGATY-RY	32	22.3
sp	QHD43415_1-2	AAH47018.1	CTBP2 protein [Homo sapiens]	70	10	2	1	ELNGGAYTRY	ELNGATY-RY	41	21.8
sp	QHD43415_1-2	NP_001077383.1	C-terminal-binding protein 2 isoform 1 [Homo sapiens]	70	10	2	1	ELNGGAYTRY	ELNGATY-RY	41	21.8
sp	QHD43415_1-2	AAH37900.1	CTBP2 protein [Homo sapiens]	70	10	2	1	ELNGGAYTRY	ELNGATY-RY	43	21.8
sp	QHD43415_1-2	NP_001350437.1	C-terminal-binding protein 2 isoform 3 [Homo sapiens]	70	10	2	1	ELNGGAYTRY	ELNGATY-RY	44	21.8
sp	QHD43415_1-2	XP_011537659.1	C-terminal-binding protein 2 isoform X3 [Homo sapiens]	70	10	2	1	ELNGGAYTRY	ELNGATY-RY	47	21.8
sp	QHD43415_1-2	ADM44400.1	immunoglobulin gamma 1 heavy chain variable region, partial [Homo sapiens]	85.714	7	1	0	ELNGGAY	ELNGGSY	53	21.8
sp	QHD43415_1-2	6CDR_A	Chain A, C-terminal-binding protein 1 [Homo sapiens]	85.714	7	1	0	ELNGGAY	ELNGAAY	62	21.4
sp	QHD43415_1-2	6CDF_A	Chain A, C-terminal-binding protein 1 [Homo sapiens]	85.714	7	1	0	ELNGGAY	ELNGAAY	62	21.4
sp	QHD43415_1-2	AAG45951.1	ribeye [Homo sapiens]	70	10	2	1	ELNGGAYTRY	ELNGATY-RY	69	21.4
sp	QHD43415_1-2	NP_073713.2	C-terminal-binding protein 2 isoform 2 [Homo sapiens]	70	10	2	1	ELNGGAYTRY	ELNGATY-RY	71	21.4
sp	QHD43415_1-2	AAW29178.1	AF1 non-allergic IgE heavy chain IGHV3-23, partial [Homo sapiens]	85.714	7	1	0	GGAYTRY	GSAYTRY	105	21
sp	QHD43415_1-2	XP_016868894.1	XK-related protein 9 isoform X5 [Homo sapiens]	66.667	9	3	0	LNGGAYTRY	LQGGVFTRY	117	20.6
sp	QHD43415_1-2	XP_011515828.1	XK-related protein 9 isoform X3 [Homo sapiens]	66.667	9	3	0	LNGGAYTRY	LQGGVFTRY	125	20.6
sp	QHD43415_1-2	NP_001011720.1	XK-related protein 9 isoform 2 [Homo sapiens]	66.667	9	3	0	LNGGAYTRY	LQGGVFTRY	127	20.6
sp	QHD43415_1-2	ADZ76424.1	heme oxygenase 1, partial [Homo sapiens]	100	5	0	0	AYTRY	AYTRY	138	20.6
sp	QHD43415_1-2	AAH01491.1	Heme oxygenase (decycling) 1 [Homo sapiens]	100	5	0	0	AYTRY	AYTRY	155	20.6
sp	QHD43415_1-2	BAG35941.1	unnamed protein product [Homo sapiens]	100	5	0	0	AYTRY	AYTRY	156	20.6
sp	QHD43415_1-2	NP_002124.1	heme oxygenase 1 [Homo sapiens]	100	5	0	0	AYTRY	AYTRY	160	20.6
sp	QHD43415_1-2	4WD4_A	Chain A, Heme oxygenase 1 [Homo sapiens]	100	5	0	0	AYTRY	AYTRY	163	20.2
sp	QHD43415_1-2	1XK1_A	Chain A, Heme Oxygenase 1 [Homo sapiens]	100	5	0	0	AYTRY	AYTRY	169	20.2
sp	QHD43415_1-2	XP_006723226.1	ER membrane protein complex subunit 10 isoform X1 [Homo sapiens]	83.333	6	1	0	GAYTRY	GAYSRY	173	20.2
sp	QHD43415_1-2	1XK0_A	Chain A, Heme Oxygenase 1 [Homo sapiens]	100	5	0	0	AYTRY	AYTRY	173	20.2
sp	QHD43415_1-2	1XJZ_A	Chain A, Heme Oxygenase 1 [Homo sapiens]	100	5	0	0	AYTRY	AYTRY	173	20.2
sp	QHD43415_1-2	1XK2_A	Chain A, Heme Oxygenase 1 [Homo sapiens]	100	5	0	0	AYTRY	AYTRY	179	20.2
sp	QHD43415_1-2	5BTQ_A	Chain A, Heme oxygenase 1 [Homo sapiens]	100	5	0	0	AYTRY	AYTRY	183	20.2
sp	QHD43415_1-2	1OYK_A	Chain A, Heme Oxygenase 1 [Homo sapiens]	100	5	0	0	AYTRY	AYTRY	183	20.2
sp	QHD43415_1-2	1N3U_A	Chain A, Heme Oxygenase 1 [Homo sapiens]	100	5	0	0	AYTRY	AYTRY	183	20.2
sp	QHD43415_1-2	AAA52681.1	Hu1 gene, partial [Homo sapiens]	100	5	0	0	AYTRY	AYTRY	192	20.2
sp	QHD43415_1-2	AAH32953.1	Fibrinogen C domain containing 1 [Homo sapiens]	75	8	2	0	NGGAYTRY	NGTAYARY	195	20.2
sp	QHD43415_1-2	NP_001138578.1	fibrinogen C domain-containing protein 1 [Homo sapiens]	75	8	2	0	NGGAYTRY	NGTAYARY	195	20.2
sp	QHD43415_1-2	1NI6_A	Chain A, Heme oxygenase 1 [Homo sapiens]	100	5	0	0	AYTRY	AYTRY	200	20.2
sp	QHD43415_1-2	XP_011515829.1	XK-related protein 9 isoform X4 [Homo sapiens]	66.667	9	3	0	LNGGAYTRY	LQGGVFTRY	202	20.2
sp	QHD43415_1-2	NP_001273196.1	heme oxygenase 2 isoform a [Homo sapiens]	100	5	0	0	AYTRY	AYTRY	215	20.2
sp	QHD43415_1-2	NP_001229588.1	fibronectin type III domain-containing protein 10 precursor [Homo sapiens]	83.333	6	1	0	GAYTRY	GAYTRF	236	19.7
sp	QHD43415_1-2	NP_002138.1	homeobox protein Hox-B5 [Homo sapiens]	100	5	0	0	AYTRY	AYTRY	252	19.7
sp	QHD43415_1-2	CAA27420.1	unnamed protein product, partial [Homo sapiens]	100	5	0	0	AYTRY	AYTRY	262	19.7
sp	QHD43415_1-2	BAC01932.1	immunoglobulin heavy chain VHDJ region, partial [Homo sapiens]	60	10	4	0	ELNGGAYTRY	EASGGTFTRY	288	19.7
sp	QHD43415_1-2	NP_001120676.1	heme oxygenase 2 isoform b [Homo sapiens]	100	5	0	0	AYTRY	AYTRY	291	19.7
sp	QHD43415_1-2	CAG33041.1	HMOX2 [Homo sapiens]	100	5	0	0	AYTRY	AYTRY	291	19.7
sp	QHD43415_1-2	BAD96349.1	heme oxygenase (decyclizing) 2 variant, partial [Homo sapiens]	100	5	0	0	AYTRY	AYTRY	291	19.7
sp	QHD43415_1-2	BAG52702.1	unnamed protein product [Homo sapiens]	100	5	0	0	AYTRY	AYTRY	301	19.7
sp	QHD43415_1-2	BAB84912.1	FLJ00157 protein, partial [Homo sapiens]	66.667	9	1	1	LNGGAYTRY	LN--TYTRY	304	19.7
sp	QHD43415_1-2	EAW51001.1	exocyst complex component 3, isoform CRA_b [Homo sapiens]	66.667	9	1	1	LNGGAYTRY	LN--TYTRY	304	19.7
sp	QHD43415_1-2	CAG47073.1	HOXA5, partial [Homo sapiens]	100	5	0	0	AYTRY	AYTRY	322	19.7
sp	QHD43415_1-2	NP_061975.2	homeobox protein Hox-A5 [Homo sapiens]	100	5	0	0	AYTRY	AYTRY	336	19.3
sp	QHD43415_1-2	EAW70302.1	hCG1776789, isoform CRA_b, partial [Homo sapiens]	77.778	9	0	1	LNGGAYTRY	LNGGA--RY	337	19.3
sp	QHD43415_1-2	AAA58663.1	HOX 1.3 [Homo sapiens]	100	5	0	0	AYTRY	AYTRY	348	19.3
sp	QHD43415_1-2	AAD30818.1	immunoglobulin heavy chain variable region, partial [Homo sapiens]	83.333	6	1	0	GAYTRY	GSYTRY	364	19.3
sp	QHD43415_1-2	XP_024304612.1	cryptochrome-1 isoform X1 [Homo sapiens]	50	14	3	1	ELNGG----AYTRY	ELNGGQPPLTYKRF	375	19.3
sp	QHD43415_1-2	ADD69775.1	heme oxygenase 1, partial [Homo sapiens]	100	5	0	0	AYTRY	AYTRY	381	19.3
sp	QHD43415_1-2	XP_024304613.1	cryptochrome-1 isoform X2 [Homo sapiens]	50	14	3	1	ELNGG----AYTRY	ELNGGQPPLTYKRF	392	19.3
sp	QHD43415_1-2	AVN89471.1	immunoglobulin heavy chain variable region, partial [Homo sapiens]	100	5	0	0	AYTRY	AYTRY	416	19.3
sp	QHD43415_1-2	NP_036260.2	calcium-activated chloride channel regulator 4 precursor [Homo sapiens]	62.5	8	3	0	NGGAYTRY	NDGVYSRY	424	19.3
sp	QHD43415_1-2	EAW73185.1	chloride channel, calcium activated, family member 4, isoform CRA_b [Homo sapiens]	62.5	8	3	0	NGGAYTRY	NDGVYSRY	424	19.3
sp	QHD43415_1-2	AAI13688.1	Chloride channel accessory 4 [Homo sapiens]	62.5	8	3	0	NGGAYTRY	NDGVYSRY	424	19.3
sp	QHD43415_1-2	EAW73184.1	chloride channel, calcium activated, family member 4, isoform CRA_a [Homo sapiens]	62.5	8	3	0	NGGAYTRY	NDGVYSRY	424	19.3
sp	QHD43415_1-2	AAD48398.1	calcium-activated chloride channel protein 2 [Homo sapiens]	62.5	8	3	0	NGGAYTRY	NDGVYSRY	424	19.3
sp	QHD43415_1-2	XP_011539317.1	calcium-activated chloride channel regulator 4 isoform X1 [Homo sapiens]	62.5	8	3	0	NGGAYTRY	NDGVYSRY	424	19.3
sp	QHD43415_1-2	BAA90969.1	unnamed protein product [Homo sapiens]	62.5	8	3	0	NGGAYTRY	NDGVYSRY	424	19.3
sp	QHD43415_1-2	NP_004066.1	cryptochrome-1 [Homo sapiens]	50	14	3	1	ELNGG----AYTRY	ELNGGQPPLTYKRF	444	19.3
sp	QHD43415_1-2	NP_001254526.1	zinc finger protein 248 isoform 1 [Homo sapiens]	100	5	0	0	GAYTR	GAYTR	454	19.3
sp	QHD43415_1-2	XP_011529305.1	tumor necrosis factor receptor superfamily member 27 isoform X4 [Homo sapiens]	75	8	2	0	ELNGGAYT	ELSGGRYT	464	19.3
sp	QHD43415_1-2	XP_016885196.1	tumor necrosis factor receptor superfamily member 27 isoform X8 [Homo sapiens]	75	8	2	0	ELNGGAYT	ELSGGRYT	464	19.3
sp	QHD43415_1-2	NP_001311128.2	tumor necrosis factor receptor superfamily member 27 isoform 3 [Homo sapiens]	75	8	2	0	ELNGGAYT	ELSGGRYT	464	19.3
sp	QHD43415_1-2	NP_001311131.2	tumor necrosis factor receptor superfamily member 27 isoform 5 [Homo sapiens]	75	8	2	0	ELNGGAYT	ELSGGRYT	465	19.3
sp	QHD43415_1-2	XP_016874321.1	cryptochrome-1 isoform X3 [Homo sapiens]	50	14	3	1	ELNGG----AYTRY	ELNGGQPPLTYKRF	474	18.9
sp	QHD43415_1-2	4HWB_H	Chain H, Fab Heavy Chain [Homo sapiens]	71.429	7	2	0	GGAYTRY	GDSYTRY	480	18.9
sp	QHD43415_1-2	XP_011515855.1	chromodomain-helicase-DNA-binding protein 7 isoform X1 [Homo sapiens]	62.5	8	3	0	NGGAYTRY	NSGQYSRY	513	18.9
sp	QHD43415_1-2	XP_011515857.1	chromodomain-helicase-DNA-binding protein 7 isoform X2 [Homo sapiens]	62.5	8	3	0	NGGAYTRY	NSGQYSRY	513	18.9
sp	QHD43415_1-2	EAW86830.1	chromodomain helicase DNA binding protein 7, isoform CRA_a [Homo sapiens]	62.5	8	3	0	NGGAYTRY	NSGQYSRY	513	18.9
sp	QHD43415_1-2	NP_060250.2	chromodomain-helicase-DNA-binding protein 7 isoform 1 [Homo sapiens]	62.5	8	3	0	NGGAYTRY	NSGQYSRY	513	18.9
sp	QHD43415_1-2	XP_016869102.1	chromodomain-helicase-DNA-binding protein 7 isoform X3 [Homo sapiens]	62.5	8	3	0	NGGAYTRY	NSGQYSRY	513	18.9
sp	QHD43415_1-2	XP_011515862.1	chromodomain-helicase-DNA-binding protein 7 isoform X4 [Homo sapiens]	62.5	8	3	0	NGGAYTRY	NSGQYSRY	513	18.9
sp	QHD43415_1-2	EAW86832.1	chromodomain helicase DNA binding protein 7, isoform CRA_c, partial [Homo sapiens]	62.5	8	3	0	NGGAYTRY	NSGQYSRY	513	18.9
sp	QHD43415_1-2	NP_001303619.1	chromodomain-helicase-DNA-binding protein 7 isoform 2 [Homo sapiens]	62.5	8	3	0	NGGAYTRY	NSGQYSRY	513	18.9
sp	QHD43415_1-2	ACY35999.1	chromodomain helicase DNA binding protein 7 isoform CRA_e [Homo sapiens]	62.5	8	3	0	NGGAYTRY	NSGQYSRY	513	18.9
sp	QHD43415_1-2	AAI10819.1	CHD7 protein, partial [Homo sapiens]	62.5	8	3	0	NGGAYTRY	NSGQYSRY	513	18.9
sp	QHD43415_1-2	AAH14681.1	CHD7 protein, partial [Homo sapiens]	62.5	8	3	0	NGGAYTRY	NSGQYSRY	513	18.9
sp	QHD43415_1-2	AAH80627.1	CHD7 protein, partial [Homo sapiens]	62.5	8	3	0	NGGAYTRY	NSGQYSRY	513	18.9
sp	QHD43415_1-2	AAH53890.1	CHD7 protein, partial [Homo sapiens]	62.5	8	3	0	NGGAYTRY	NSGQYSRY	513	18.9
sp	QHD43415_1-2	BAC85544.1	unnamed protein product, partial [Homo sapiens]	62.5	8	3	0	NGGAYTRY	NSGQYSRY	513	18.9
sp	QHD43415_1-2	NP_001339411.1	zinc finger protein 248 isoform 4 [Homo sapiens]	100	5	0	0	GAYTR	GAYTR	530	18.9
sp	QHD43415_1-2	EAX00793.1	hCG1783917, isoform CRA_g [Homo sapiens]	83.333	6	1	0	GGAYTR	GGAYAR	542	18.9
sp	QHD43415_1-2	CAB52547.1	Kruppel-type zinc finger, partial [Homo sapiens]	100	5	0	0	GAYTR	GAYTR	561	18.9
sp	QHD43415_1-2	BAG57343.1	unnamed protein product [Homo sapiens]	100	5	0	0	GAYTR	GAYTR	561	18.9
sp	QHD43415_1-2	AAX31274.1	immunoglobulin heavy chain variable region, partial [Homo sapiens]	71.429	7	2	0	GGAYTRY	GGAFSRY	561	18.9
sp	QHD43415_1-2	BAG50838.1	unnamed protein product [Homo sapiens]	63.636	11	2	1	LNGGA--YTRY	LDGGAPFYTTY	573	18.9
sp	QHD43415_1-2	CAB44062.1	2-methylacyl-CoA racemase [Homo sapiens]	63.636	11	2	1	LNGGA--YTRY	LDGGAPFYTTY	573	18.9
sp	QHD43415_1-2	XP_005262677.1	syndecan-1 isoform X1 [Homo sapiens]	100	5	0	0	NGGAY	NGGAY	573	18.9
sp	QHD43415_1-2	NP_443152.1	kelch-like protein 29 [Homo sapiens]	83.333	6	1	0	GGAYTR	GGAYAR	580	18.9
sp	QHD43415_1-2	6GS6_A	Chain A, Peptidyl-prolyl cis-trans isomerase A [Homo sapiens]	83.333	6	1	0	GGAYTR	GGAFTR	607	18.9
sp	QHD43415_1-2	AAD10205.1	alpha-methylacyl-CoA racemase [Homo sapiens]	63.636	11	2	1	LNGGA--YTRY	LDGGAPFYTTY	634	18.9
sp	QHD43415_1-2	EAX00787.1	hCG1783917, isoform CRA_a [Homo sapiens]	83.333	6	1	0	GGAYTR	GGAYAR	655	18.9
sp	QHD43415_1-2	AAH08765.1	Syndecan 1 [Homo sapiens]	100	5	0	0	NGGAY	NGGAY	656	18.9
sp	QHD43415_1-2	XP_005262678.3	syndecan-1 isoform X2 [Homo sapiens]	100	5	0	0	NGGAY	NGGAY	656	18.9
sp	QHD43415_1-2	AAH13982.1	KLHL29 protein, partial [Homo sapiens]	83.333	6	1	0	GGAYTR	GGAYAR	663	18.9
sp	QHD43415_1-2	EAX10818.1	alpha-methylacyl-CoA racemase, isoform CRA_c [Homo sapiens]	63.636	11	2	1	LNGGA--YTRY	LDGGAPFYTTY	678	18.5
sp	QHD43415_1-2	AAF22610.1	alpha-methylacyl-CoA racemase [Homo sapiens]	63.636	11	2	1	LNGGA--YTRY	LDGGAPFYTTY	678	18.5
sp	QHD43415_1-2	NP_002988.4	syndecan-1 precursor [Homo sapiens]	100	5	0	0	NGGAY	NGGAY	686	18.5
sp	QHD43415_1-2	NP_001006947.1	syndecan-1 precursor [Homo sapiens]	100	5	0	0	NGGAY	NGGAY	686	18.5
sp	QHD43415_1-2	AAY16192.1	alpha-methyl-acyl-CoA racemase [Homo sapiens]	63.636	11	2	1	LNGGA--YTRY	LDGGAPFYTTY	693	18.5
sp	QHD43415_1-2	NP_001161067.1	alpha-methylacyl-CoA racemase isoform 3 [Homo sapiens]	63.636	11	2	1	LNGGA--YTRY	LDGGAPFYTTY	717	18.5
sp	QHD43415_1-2	NP_055139.4	alpha-methylacyl-CoA racemase isoform 1 [Homo sapiens]	63.636	11	2	1	LNGGA--YTRY	LDGGAPFYTTY	717	18.5
sp	QHD43415_1-2	ABQ59031.1	AMACR protein [Homo sapiens]	63.636	11	2	1	LNGGA--YTRY	LDGGAPFYTTY	717	18.5
sp	QHD43415_1-2	AAA60605.1	syndecan [Homo sapiens]	100	5	0	0	NGGAY	NGGAY	725	18.5
sp	QHD43415_1-2	XP_005262679.1	syndecan-1 isoform X3 [Homo sapiens]	100	5	0	0	NGGAY	NGGAY	725	18.5
sp	QHD43415_1-2	CAA88235.1	syndecan-1, partial [Homo sapiens]	100	5	0	0	NGGAY	NGGAY	725	18.5
sp	QHD43415_1-2	NP_001287954.2	tight junction protein ZO-1 isoform c [Homo sapiens]	100	5	0	0	GGAYT	GGAYT	733	18.5
sp	QHD43415_1-2	XP_011520274.2	tight junction protein ZO-1 isoform X4 [Homo sapiens]	100	5	0	0	GGAYT	GGAYT	733	18.5
sp	QHD43415_1-2	NP_001341941.1	tight junction protein ZO-1 isoform f [Homo sapiens]	100	5	0	0	GGAYT	GGAYT	733	18.5
sp	QHD43415_1-2	XP_005254676.2	tight junction protein ZO-1 isoform X9 [Homo sapiens]	100	5	0	0	GGAYT	GGAYT	733	18.5
sp	QHD43415_1-2	NP_001317168.1	tight junction protein ZO-1 isoform e [Homo sapiens]	100	5	0	0	GGAYT	GGAYT	733	18.5
sp	QHD43415_1-2	BAF95000.1	tight junction protein ZO-1, partial [Homo sapiens]	100	5	0	0	GGAYT	GGAYT	733	18.5
sp	QHD43415_1-2	NP_001341942.1	tight junction protein ZO-1 isoform g [Homo sapiens]	100	5	0	0	GGAYT	GGAYT	733	18.5
sp	QHD43415_1-2	NP_001341943.1	tight junction protein ZO-1 isoform h [Homo sapiens]	100	5	0	0	GGAYT	GGAYT	733	18.5
sp	QHD43415_1-2	NP_003248.3	tight junction protein ZO-1 isoform a [Homo sapiens]	100	5	0	0	GGAYT	GGAYT	733	18.5
sp	QHD43415_1-2	BAG65513.1	unnamed protein product [Homo sapiens]	100	5	0	0	GGAYT	GGAYT	733	18.5
sp	QHD43415_1-2	NP_001287955.1	tight junction protein ZO-1 isoform d [Homo sapiens]	100	5	0	0	GGAYT	GGAYT	733	18.5
sp	QHD43415_1-2	NP_001341944.1	tight junction protein ZO-1 isoform i [Homo sapiens]	100	5	0	0	GGAYT	GGAYT	733	18.5
sp	QHD43415_1-2	BAD92034.1	Chromosome-associated kinesin KIF4A variant, partial [Homo sapiens]	100	5	0	0	GGAYT	GGAYT	733	18.5
sp	QHD43415_1-2	NP_001092763.1	chromosome-associated kinesin KIF4B [Homo sapiens]	100	5	0	0	GGAYT	GGAYT	733	18.5
sp	QHD43415_1-2	BAG63704.1	unnamed protein product [Homo sapiens]	100	5	0	0	GGAYT	GGAYT	733	18.5
sp	QHD43415_1-2	NP_036442.3	chromosome-associated kinesin KIF4A [Homo sapiens]	100	5	0	0	GGAYT	GGAYT	733	18.5
sp	QHD43415_1-2	AAD51855.1	KIF4 [Homo sapiens]	100	5	0	0	GGAYT	GGAYT	733	18.5
sp	QHD43415_1-2	AAD05492.2	kinesin superfamily motor KIF4 [Homo sapiens]	100	5	0	0	GGAYT	GGAYT	733	18.5
sp	QHD43415_1-2	CAB75427.1	chromokinesin [Homo sapiens]	100	5	0	0	GGAYT	GGAYT	733	18.5
sp	QHD43415_1-2	ABB92415.1	KIF4B, partial [Homo sapiens]	100	5	0	0	GGAYT	GGAYT	733	18.5
sp	QHD43415_1-2	AAH50548.1	KIF4A protein [Homo sapiens]	100	5	0	0	GGAYT	GGAYT	733	18.5
sp	QHD43415_1-2	AAC72274.1	ZO-3 [Homo sapiens]	100	5	0	0	GGAYT	GGAYT	733	18.5
sp	QHD43415_1-2	AAI08907.1	TJP3 protein [Homo sapiens]	100	5	0	0	GGAYT	GGAYT	733	18.5
sp	QHD43415_1-2	AAH03664.1	KIF4A protein, partial [Homo sapiens]	100	5	0	0	GGAYT	GGAYT	733	18.5
sp	QHD43415_1-2	AAH49218.1	KIF4A protein, partial [Homo sapiens]	100	5	0	0	GGAYT	GGAYT	733	18.5
sp	QHD43415_1-2	NP_000301.1	palmitoyl-protein thioesterase 1 isoform 1 precursor [Homo sapiens]	62.5	8	3	0	LNGGAYTR	LNAGAYSK	733	18.5
sp	QHD43415_1-2	3GRO_A	Chain A, Palmitoyl-protein thioesterase 1 [Homo sapiens]	62.5	8	3	0	LNGGAYTR	LNAGAYSK	733	18.5
sp	QHD43415_1-2	NP_001350624.1	palmitoyl-protein thioesterase 1 isoform 3 precursor [Homo sapiens]	62.5	8	3	0	LNGGAYTR	LNAGAYSK	733	18.5
sp	QHD43415_1-2	BAG63155.1	unnamed protein product [Homo sapiens]	62.5	8	3	0	LNGGAYTR	LNAGAYSK	733	18.5
sp	QHD43415_1-2	NP_001136076.1	palmitoyl-protein thioesterase 1 isoform 2 precursor [Homo sapiens]	62.5	8	3	0	LNGGAYTR	LNAGAYSK	733	18.5
sp	QHD43415_1-2	CAE45936.1	hypothetical protein [Homo sapiens]	100	5	0	0	GGAYT	GGAYT	741	18.5
sp	QHD43415_1-2	AAG43987.1	a disintegrin and metalloproteinase 7 [Homo sapiens]	83.333	6	1	0	GGAYTR	GGAFTR	741	18.5
sp	QHD43415_1-2	BAD96551.1	alpha-methylacyl-CoA racemase isoform 1 variant, partial [Homo sapiens]	63.636	11	2	1	LNGGA--YTRY	LDGGAPFYTTY	741	18.5
sp	QHD43415_1-2	NP_060840.2	DNA damage-regulated autophagy modulator protein 1 [Homo sapiens]	66.667	9	0	1	GA---YTRY	GAATMYTRY	750	18.5
sp	QHD43415_1-2	BAG52956.1	unnamed protein product [Homo sapiens]	66.667	9	0	1	GA---YTRY	GAATMYTRY	750	18.5
sp	QHD43415_1-2	XP_005269061.1	DNA damage-regulated autophagy modulator protein 1 isoform X1 [Homo sapiens]	66.667	9	0	1	GA---YTRY	GAATMYTRY	750	18.5
sp	QHD43415_1-2	XP_016875067.1	DNA damage-regulated autophagy modulator protein 1 isoform X2 [Homo sapiens]	66.667	9	0	1	GA---YTRY	GAATMYTRY	750	18.5
sp	QHD43415_1-2	BAH12666.1	unnamed protein product [Homo sapiens]	66.667	9	0	1	GA---YTRY	GAATMYTRY	750	18.5
sp	QHD43415_1-2	XP_016878010.1	tight junction protein ZO-1 isoform X1 [Homo sapiens]	100	5	0	0	GGAYT	GGAYT	758	18.5
sp	QHD43415_1-2	XP_016878014.1	tight junction protein ZO-1 isoform X6 [Homo sapiens]	100	5	0	0	GGAYT	GGAYT	758	18.5
sp	QHD43415_1-2	XP_005254677.2	tight junction protein ZO-1 isoform X10 [Homo sapiens]	100	5	0	0	GGAYT	GGAYT	758	18.5
sp	QHD43415_1-2	NP_783297.2	tight junction protein ZO-1 isoform b [Homo sapiens]	100	5	0	0	GGAYT	GGAYT	758	18.5
sp	QHD43415_1-2	NP_001161750.1	WW domain-containing transcription regulator protein 1 [Homo sapiens]	83.333	6	1	0	LNGGAY	LNGGPY	758	18.5
sp	QHD43415_1-2	CAD38711.1	hypothetical protein, partial [Homo sapiens]	83.333	6	1	0	LNGGAY	LNGGPY	758	18.5
sp	QHD43415_1-2	CAB43275.1	hypothetical protein, partial [Homo sapiens]	83.333	6	1	0	LNGGAY	LNGGPY	758	18.5
sp	QHD43415_1-2	XP_016878015.1	tight junction protein ZO-1 isoform X7 [Homo sapiens]	100	5	0	0	GGAYT	GGAYT	766	18.5
sp	QHD43415_1-2	BAG54652.1	unnamed protein product [Homo sapiens]	100	5	0	0	GGAYT	GGAYT	766	18.5
sp	QHD43415_1-2	XP_011530803.1	kelch-like protein 29 isoform X2 [Homo sapiens]	83.333	6	1	0	GGAYTR	GGAYAR	766	18.5
sp	QHD43415_1-2	XP_016878011.1	tight junction protein ZO-1 isoform X2 [Homo sapiens]	100	5	0	0	GGAYT	GGAYT	775	18.5
sp	QHD43415_1-2	XP_016878012.1	tight junction protein ZO-1 isoform X3 [Homo sapiens]	100	5	0	0	GGAYT	GGAYT	775	18.5
sp	QHD43415_1-2	XP_016878013.1	tight junction protein ZO-1 isoform X5 [Homo sapiens]	100	5	0	0	GGAYT	GGAYT	775	18.5
sp	QHD43415_1-2	EAW69293.1	tight junction protein 3 (zona occludens 3), isoform CRA_b [Homo sapiens]	100	5	0	0	GGAYT	GGAYT	775	18.5
sp	QHD43415_1-2	NP_001254490.1	tight junction protein ZO-3 isoform 2 [Homo sapiens]	100	5	0	0	GGAYT	GGAYT	775	18.5
sp	QHD43415_1-2	AAI08908.2	TJP3 protein, partial [Homo sapiens]	100	5	0	0	GGAYT	GGAYT	775	18.5
sp	QHD43415_1-2	6MXR_A	Chain A, anti-VEGF-A Fab fragment bH1 heavy chain [Homo sapiens]	75	8	0	1	NGGAYTRY	NG--YTRY	775	18.5
sp	QHD43415_1-2	XP_016878016.1	tight junction protein ZO-1 isoform X8 [Homo sapiens]	100	5	0	0	GGAYT	GGAYT	784	18.5
sp	QHD43415_1-2	AAA02891.1	tight junction (zonula occludens) protein ZO-1 [Homo sapiens]	100	5	0	0	GGAYT	GGAYT	784	18.5
sp	QHD43415_1-2	NP_001254489.1	tight junction protein ZO-3 isoform 1 [Homo sapiens]	100	5	0	0	GGAYT	GGAYT	784	18.5
sp	QHD43415_1-2	BAG65278.1	unnamed protein product [Homo sapiens]	100	5	0	0	GGAYT	GGAYT	784	18.5
sp	QHD43415_1-2	XP_005262265.1	transmembrane protein 164 isoform X2 [Homo sapiens]	100	5	0	0	GGAYT	GGAYT	784	18.5
sp	QHD43415_1-2	6MXS_A	Chain A, anti-VEGF-A Fab fragment bH1 heavy chain [Homo sapiens]	75	8	0	1	NGGAYTRY	NG--YTRY	793	18.5
sp	QHD43415_1-2	BAG52285.1	unnamed protein product [Homo sapiens]	100	5	0	0	GGAYT	GGAYT	801	18.5
sp	QHD43415_1-2	5TDO_B	Chain B, Anti-her2 Fab Heavy Chain [Homo sapiens]	75	8	0	1	NGGAYTRY	NG--YTRY	801	18.5
sp	QHD43415_1-2	5TDN_B	Chain B, Anti-her2 Fab Heavy Chain [Homo sapiens]	75	8	0	1	NGGAYTRY	NG--YTRY	801	18.5
sp	QHD43415_1-2	XP_005269062.1	DNA damage-regulated autophagy modulator protein 1 isoform X3 [Homo sapiens]	66.667	9	0	1	GA---YTRY	GAATMYTRY	802	18.5
sp	QHD43415_1-2	NP_919225.1	dead end protein homolog 1 [Homo sapiens]	70	10	2	1	LN-GGAYTRY	LNRGFAYARY	820	18.5
sp	QHD43415_1-2	1FVD_B	Chain B, IGG1-KAPPA 4D5 FAB (HEAVY CHAIN) [Homo sapiens]	75	8	0	1	NGGAYTRY	NG--YTRY	829	18.5
sp	QHD43415_1-2	5TDP_B	Chain B, Anti-her2 Fab Heavy Chain [Homo sapiens]	75	8	0	1	NGGAYTRY	NG--YTRY	829	18.5
sp	QHD43415_1-2	BAB67814.1	KIAA1921 protein, partial [Homo sapiens]	83.333	6	1	0	GGAYTR	GGAYAR	838	18.5
sp	QHD43415_1-2	3BDY_H	Chain H, Fab Fragment -heavy Chain [Homo sapiens]	75	8	0	1	NGGAYTRY	NG--YTRY	886	18.5
sp	QHD43415_1-2	XP_016880049.1	homeobox protein Hox-B3 isoform X1 [Homo sapiens]	100	5	0	0	NGGAY	NGGAY	886	18.5
sp	QHD43415_1-2	XP_011539828.1	inactive tyrosine-protein kinase transmembrane receptor ROR1 isoform X2 [Homo sapiens]	70	10	2	1	ELNGG-AYTR	ELNGGHSYCR	886	18.5
sp	QHD43415_1-2	XP_016856865.1	inactive tyrosine-protein kinase transmembrane receptor ROR1 isoform X1 [Homo sapiens]	70	10	2	1	ELNGG-AYTR	ELNGGHSYCR	886	18.5
sp	QHD43415_1-2	NP_005003.2	inactive tyrosine-protein kinase transmembrane receptor ROR1 isoform 1 precursor [Homo sapiens]	70	10	2	1	ELNGG-AYTR	ELNGGHSYCR	886	18.5
sp	QHD43415_1-2	AAA60275.1	transmembrane receptor [Homo sapiens]	70	10	2	1	ELNGG-AYTR	ELNGGHSYCR	886	18.5
sp	QHD43415_1-2	AAI28387.1	ROR1 protein, partial [Homo sapiens]	70	10	2	1	ELNGG-AYTR	ELNGGHSYCR	886	18.5
sp	QHD43415_1-2	EAX06557.1	receptor tyrosine kinase-like orphan receptor 1, isoform CRA_c [Homo sapiens]	70	10	2	1	ELNGG-AYTR	ELNGGHSYCR	886	18.5
sp	QHD43415_1-2	XP_016878020.1	tight junction protein ZO-1 isoform X11 [Homo sapiens]	100	5	0	0	GGAYT	GGAYT	886	18.5
sp	QHD43415_1-2	AAB66581.1	Skb1Hs [Homo sapiens]	85.714	7	1	0	ELNGGAY	ELNFGAY	906	18.5
sp	QHD43415_1-2	QEP26720.1	IG c598_light_IGKV3-15_IGKJ5, partial [Homo sapiens]	100	5	0	0	GAYTR	GAYTR	926	18.5
sp	QHD43415_1-2	ABK81375.1	immunoglobulin heavy chain variable region, partial [Homo sapiens]	83.333	6	1	0	GAYTRY	GGYTRY	926	18.5
sp	QHD43415_1-2	BAD92665.1	p21-activated kinase 2 variant, partial [Homo sapiens]	100	4	0	0	YTRY	YTRY	927	18.5
sp	QHD43415_1-2	AAY24093.1	unknown, partial [Homo sapiens]	100	4	0	0	YTRY	YTRY	927	18.5
sp	QHD43415_1-2	EAW53632.1	hCG2003971, isoform CRA_b [Homo sapiens]	100	4	0	0	YTRY	YTRY	927	18.5
sp	QHD43415_1-2	XP_016878366.1	testisin isoform X3 [Homo sapiens]	100	4	0	0	YTRY	YTRY	927	18.5
sp	QHD43415_1-2	BAG51110.1	unnamed protein product [Homo sapiens]	63.636	11	2	1	LNGGA--YTRY	LDGGAPFYTTY	927	18.5
sp	QHD43415_1-2	XP_016878364.1	testisin isoform X1 [Homo sapiens]	100	4	0	0	YTRY	YTRY	927	18.5
sp	QHD43415_1-2	BAG60453.1	unnamed protein product [Homo sapiens]	100	4	0	0	YTRY	YTRY	927	18.5
sp	QHD43415_1-2	EAW53634.1	hCG2003971, isoform CRA_d [Homo sapiens]	100	4	0	0	YTRY	YTRY	927	18.5
sp	QHD43415_1-2	NP_659205.1	testisin isoform 2 preproprotein [Homo sapiens]	100	4	0	0	YTRY	YTRY	927	18.5
sp	QHD43415_1-2	CAG38795.1	RARB [Homo sapiens]	100	4	0	0	YTRY	YTRY	927	18.5
sp	QHD43415_1-2	EAW53633.1	hCG2003971, isoform CRA_c [Homo sapiens]	100	4	0	0	YTRY	YTRY	927	18.5
sp	QHD43415_1-2	NP_001307902.1	golgin-45 isoform 1 [Homo sapiens]	100	4	0	0	YTRY	YTRY	927	18.5
sp	QHD43415_1-2	BAF84414.1	unnamed protein product [Homo sapiens]	100	4	0	0	YTRY	YTRY	927	18.5
sp	QHD43415_1-2	BAD97253.1	basic leucine zipper nuclear factor 1 variant, partial [Homo sapiens]	100	4	0	0	YTRY	YTRY	927	18.5
sp	QHD43415_1-2	AAG37822.1	leucine zipper nuclear factor [Homo sapiens]	100	4	0	0	YTRY	YTRY	927	18.5
sp	QHD43415_1-2	AAA75468.1	hPAK65, partial [Homo sapiens]	100	4	0	0	YTRY	YTRY	927	18.5
sp	QHD43415_1-2	AAY41022.1	unknown, partial [Homo sapiens]	83.333	6	1	0	LNGGAY	LNGGAF	927	18.5
sp	QHD43415_1-2	BAF84028.1	unnamed protein product [Homo sapiens]	100	4	0	0	YTRY	YTRY	927	18.5
sp	QHD43415_1-2	NP_002568.2	serine/threonine-protein kinase PAK 2 [Homo sapiens]	100	4	0	0	YTRY	YTRY	927	18.5
sp	QHD43415_1-2	AAH69613.1	P21 protein (Cdc42/Rac)-activated kinase 2 [Homo sapiens]	100	4	0	0	YTRY	YTRY	927	18.5
sp	QHD43415_1-2	AAA65442.1	p21-activated protein kinase [Homo sapiens]	100	4	0	0	YTRY	YTRY	927	18.5
sp	QHD43415_1-2	XP_011532989.1	netrin receptor UNC5A isoform X4 [Homo sapiens]	83.333	6	1	0	LNGGAY	LNGGAF	927	18.5
sp	QHD43415_1-2	XP_016860740.1	SEC14 domain and spectrin repeat-containing protein 1 isoform X4 [Homo sapiens]	100	4	0	0	YTRY	YTRY	927	18.5
sp	QHD43415_1-2	XP_016860909.1	FERM, ARHGEF and pleckstrin domain-containing protein 2 isoform X7 [Homo sapiens]	100	4	0	0	YTRY	YTRY	927	18.5
sp	QHD43415_1-2	XP_016860908.1	FERM, ARHGEF and pleckstrin domain-containing protein 2 isoform X6 [Homo sapiens]	100	4	0	0	YTRY	YTRY	927	18.5
sp	QHD43415_1-2	EAX06062.1	unc-5 homolog C (C. elegans), isoform CRA_b [Homo sapiens]	83.333	6	1	0	LNGGAY	LNGGAF	927	18.5
sp	QHD43415_1-2	AAH41156.1	UNC5C protein [Homo sapiens]	83.333	6	1	0	LNGGAY	LNGGAF	927	18.5
sp	QHD43415_1-2	XP_011510443.1	SEC14 domain and spectrin repeat-containing protein 1 isoform X3 [Homo sapiens]	100	4	0	0	YTRY	YTRY	927	18.5
sp	QHD43415_1-2	NP_001269913.1	FERM, ARHGEF and pleckstrin domain-containing protein 2 isoform c [Homo sapiens]	100	4	0	0	YTRY	YTRY	927	18.5
sp	QHD43415_1-2	BAH13284.1	unnamed protein product [Homo sapiens]	100	4	0	0	YTRY	YTRY	927	18.5
sp	QHD43415_1-2	4X60_A	Chain A, Protein Arginine N-methyltransferase 5 [Homo sapiens]	85.714	7	1	0	ELNGGAY	ELNFGAY	927	18.5
sp	QHD43415_1-2	NP_001269912.1	FERM, ARHGEF and pleckstrin domain-containing protein 2 isoform b [Homo sapiens]	100	4	0	0	YTRY	YTRY	927	18.5
sp	QHD43415_1-2	XP_016860739.1	SEC14 domain and spectrin repeat-containing protein 1 isoform X2 [Homo sapiens]	100	4	0	0	YTRY	YTRY	927	18.5
sp	QHD43415_1-2	AAH47578.1	SEC14 and spectrin domains 1 [Homo sapiens]	100	4	0	0	YTRY	YTRY	927	18.5
sp	QHD43415_1-2	NP_835224.3	SEC14 domain and spectrin repeat-containing protein 1 [Homo sapiens]	100	4	0	0	YTRY	YTRY	927	18.5
sp	QHD43415_1-2	AAP47744.1	huntingtin-interacting protein-like protein [Homo sapiens]	100	4	0	0	YTRY	YTRY	927	18.5
sp	QHD43415_1-2	BAG53235.1	unnamed protein product [Homo sapiens]	100	4	0	0	YTRY	YTRY	927	18.5
sp	QHD43415_1-2	AAC50656.1	homeodomain protein [Homo sapiens]	100	4	0	0	YTRY	YTRY	927	18.5
sp	QHD43415_1-2	EAW93359.1	prospero-related homeobox 1, isoform CRA_a [Homo sapiens]	100	4	0	0	YTRY	YTRY	927	18.5
sp	QHD43415_1-2	NP_001257545.1	prospero homeobox protein 1 [Homo sapiens]	100	4	0	0	YTRY	YTRY	927	18.5
sp	QHD43415_1-2	XP_005273251.1	prospero homeobox protein 1 isoform X1 [Homo sapiens]	100	4	0	0	YTRY	YTRY	927	18.5
sp	QHD43415_1-2	NP_001243580.1	zinc finger protein 43 isoform 4 [Homo sapiens]	100	4	0	0	YTRY	YTRY	927	18.5
sp	QHD43415_1-2	BAG64958.1	unnamed protein product [Homo sapiens]	100	4	0	0	YTRY	YTRY	927	18.5
sp	QHD43415_1-2	XP_005247107.1	FERM, ARHGEF and pleckstrin domain-containing protein 2 isoform X5 [Homo sapiens]	100	4	0	0	YTRY	YTRY	927	18.5
sp	QHD43415_1-2	NP_001243577.1	zinc finger protein 43 isoform 1 [Homo sapiens]	100	4	0	0	YTRY	YTRY	927	18.5
sp	QHD43415_1-2	BAF84042.1	unnamed protein product [Homo sapiens]	100	4	0	0	YTRY	YTRY	927	18.5
sp	QHD43415_1-2	CAA41932.1	ZNF43 [Homo sapiens]	100	4	0	0	YTRY	YTRY	927	18.5
sp	QHD43415_1-2	CAI45941.1	hypothetical protein [Homo sapiens]	100	4	0	0	YTRY	YTRY	927	18.5
sp	QHD43415_1-2	NP_003414.2	zinc finger protein 43 isoform 2 [Homo sapiens]	100	4	0	0	YTRY	YTRY	927	18.5
sp	QHD43415_1-2	NP_001243582.1	zinc finger protein 43 isoform 3 [Homo sapiens]	100	4	0	0	YTRY	YTRY	927	18.5
sp	QHD43415_1-2	XP_016868537.1	netrin receptor UNC5D isoform X10 [Homo sapiens]	83.333	6	1	0	LNGGAY	LNGGAF	927	18.5
sp	QHD43415_1-2	EAW85050.1	unc-5 homolog A (C. elegans), isoform CRA_a [Homo sapiens]	83.333	6	1	0	LNGGAY	LNGGAF	927	18.5
sp	QHD43415_1-2	XP_006714991.1	netrin receptor UNC5A isoform X3 [Homo sapiens]	83.333	6	1	0	LNGGAY	LNGGAF	927	18.5
sp	QHD43415_1-2	EAW63382.1	unc-5 homolog D (C. elegans), isoform CRA_b [Homo sapiens]	83.333	6	1	0	LNGGAY	LNGGAF	927	18.5
sp	QHD43415_1-2	EAW85051.1	unc-5 homolog A (C. elegans), isoform CRA_b [Homo sapiens]	83.333	6	1	0	LNGGAY	LNGGAF	927	18.5
sp	QHD43415_1-2	BAF83189.1	unnamed protein product [Homo sapiens]	83.333	6	1	0	LNGGAY	LNGGAF	927	18.5
sp	QHD43415_1-2	NP_003719.3	netrin receptor UNC5C [Homo sapiens]	83.333	6	1	0	LNGGAY	LNGGAF	927	18.5
sp	QHD43415_1-2	AAC67491.1	transmembrane receptor UNC5C [Homo sapiens]	83.333	6	1	0	LNGGAY	LNGGAF	927	18.5
sp	QHD43415_1-2	XP_011542703.1	netrin receptor UNC5D isoform X5 [Homo sapiens]	83.333	6	1	0	LNGGAY	LNGGAF	927	18.5
sp	QHD43415_1-2	XP_011542702.1	netrin receptor UNC5D isoform X4 [Homo sapiens]	83.333	6	1	0	LNGGAY	LNGGAF	927	18.5
sp	QHD43415_1-2	NP_001309747.1	netrin receptor UNC5D isoform 2 [Homo sapiens]	83.333	6	1	0	LNGGAY	LNGGAF	927	18.5
sp	QHD43415_1-2	XP_005263378.1	netrin receptor UNC5C isoform X1 [Homo sapiens]	83.333	6	1	0	LNGGAY	LNGGAF	927	18.5
sp	QHD43415_1-2	NP_543148.2	netrin receptor UNC5D isoform 1 precursor [Homo sapiens]	83.333	6	1	0	LNGGAY	LNGGAF	927	18.5
sp	QHD43415_1-2	XP_016868535.1	netrin receptor UNC5D isoform X3 [Homo sapiens]	83.333	6	1	0	LNGGAY	LNGGAF	927	18.5
sp	QHD43415_1-2	XP_016868534.1	netrin receptor UNC5D isoform X2 [Homo sapiens]	83.333	6	1	0	LNGGAY	LNGGAF	927	18.5
sp	QHD43415_1-2	XP_011510538.1	FERM, ARHGEF and pleckstrin domain-containing protein 2 isoform X4 [Homo sapiens]	100	4	0	0	YTRY	YTRY	927	18.5
sp	QHD43415_1-2	XP_016868533.1	netrin receptor UNC5D isoform X1 [Homo sapiens]	83.333	6	1	0	LNGGAY	LNGGAF	927	18.5
sp	QHD43415_1-2	XP_011532988.1	netrin receptor UNC5A isoform X1 [Homo sapiens]	83.333	6	1	0	LNGGAY	LNGGAF	927	18.5
sp	QHD43415_1-2	XP_016860906.1	FERM, ARHGEF and pleckstrin domain-containing protein 2 isoform X3 [Homo sapiens]	100	4	0	0	YTRY	YTRY	927	18.5
sp	QHD43415_1-2	XP_011510537.1	FERM, ARHGEF and pleckstrin domain-containing protein 2 isoform X2 [Homo sapiens]	100	4	0	0	YTRY	YTRY	927	18.5
sp	QHD43415_1-2	XP_011510535.1	FERM, ARHGEF and pleckstrin domain-containing protein 2 isoform X1 [Homo sapiens]	100	4	0	0	YTRY	YTRY	927	18.5
sp	QHD43415_1-2	XP_024310059.1	uncharacterized protein KIAA0232 isoform X5 [Homo sapiens]	100	4	0	0	YTRY	YTRY	927	18.5
sp	QHD43415_1-2	XP_016864350.1	uncharacterized protein KIAA0232 isoform X2 [Homo sapiens]	100	4	0	0	YTRY	YTRY	927	18.5
sp	QHD43415_1-2	ABQ66267.1	KIAA0232 [Homo sapiens]	100	4	0	0	YTRY	YTRY	927	18.5
sp	QHD43415_1-2	NP_001094060.1	uncharacterized protein KIAA0232 [Homo sapiens]	100	4	0	0	YTRY	YTRY	927	18.5
sp	QHD43415_1-2	AAI50287.1	KIAA0232 [Homo sapiens]	100	4	0	0	YTRY	YTRY	927	18.5
sp	QHD43415_1-2	EAW82378.1	KIAA0232 gene product [Homo sapiens]	100	4	0	0	YTRY	YTRY	927	18.5
sp	QHD43415_1-2	XP_016864349.1	uncharacterized protein KIAA0232 isoform X1 [Homo sapiens]	100	4	0	0	YTRY	YTRY	927	18.5
sp	QHD43415_1-2	EAW85465.1	protease, serine, 21 (testisin), isoform CRA_c [Homo sapiens]	100	4	0	0	YTRY	YTRY	937	18.5
sp	QHD43415_1-2	BAG37884.1	unnamed protein product [Homo sapiens]	85.714	7	1	0	ELNGGAY	ELNFGAY	937	18.5
sp	QHD43415_1-2	NP_006100.2	protein arginine N-methyltransferase 5 isoform a [Homo sapiens]	85.714	7	1	0	ELNGGAY	ELNFGAY	937	18.5
sp	QHD43415_1-2	NP_055623.1	FERM, ARHGEF and pleckstrin domain-containing protein 2 isoform a [Homo sapiens]	100	4	0	0	YTRY	YTRY	937	18.5
sp	QHD43415_1-2	SPT35757.1	FARP2, partial [Homo sapiens]	100	4	0	0	YTRY	YTRY	937	18.5
sp	QHD43415_1-2	CAH18091.1	hypothetical protein [Homo sapiens]	100	5	0	0	GGAYT	GGAYT	937	18.5
sp	QHD43415_1-2	BAF48117.1	RING finger protein 19 isoform, partial [Homo sapiens]	100	5	0	0	ELNGG	ELNGG	947	18.5
sp	QHD43415_1-2	BAF48116.1	RING finger protein 19 isoform, partial [Homo sapiens]	100	5	0	0	ELNGG	ELNGG	947	18.5
sp	QHD43415_1-2	S40328	Ig kappa chain - human [Homo sapiens]	100	5	0	0	GAYTR	GAYTR	947	18.5
sp	QHD43415_1-2	AAB17560.1	ninjurin1 [Homo sapiens]	100	5	0	0	ELNGG	ELNGG	947	18.5
sp	QHD43415_1-2	NP_004139.2	ninjurin-1 [Homo sapiens]	100	5	0	0	ELNGG	ELNGG	947	18.5
sp	QHD43415_1-2	BAK20499.1	thyroid hormone receptor interacting protein 6 isoform 4 [Homo sapiens]	100	5	0	0	ELNGG	ELNGG	947	18.5
sp	QHD43415_1-2	6B9Y_B	Chain B, Trastuzumab Fab heavy chain [Homo sapiens]	75	8	0	1	NGGAYTRY	NG--YTRY	948	18.5
sp	QHD43415_1-2	6BHZ_H	Chain H, Trastuzumab Anti-HER2 Fab Heavy Chain [Homo sapiens]	75	8	0	1	NGGAYTRY	NG--YTRY	948	18.5
sp	QHD43415_1-2	BAH12984.1	unnamed protein product [Homo sapiens]	100	5	0	0	NGGAY	NGGAY	948	18.5
sp	QHD43415_1-2	NP_001317251.1	homeobox protein Hox-B3 isoform 2 [Homo sapiens]	100	5	0	0	NGGAY	NGGAY	948	18.5
sp	QHD43415_1-2	BAA31858.1	RES4-22D, partial [Homo sapiens]	100	5	0	0	ELNGG	ELNGG	948	18.5
sp	QHD43415_1-2	BAD18686.1	unnamed protein product [Homo sapiens]	100	5	0	0	ELNGG	ELNGG	948	18.5
sp	QHD43415_1-2	XP_011518550.1	signal peptide, CUB and EGF-like domain-containing protein 2 isoform X11 [Homo sapiens]	100	5	0	0	ELNGG	ELNGG	948	18.5
sp	QHD43415_1-2	AAB97012.1	unknown protein IT14, partial [Homo sapiens]	100	5	0	0	ELNGG	ELNGG	948	18.5
sp	QHD43415_1-2	XP_011515258.1	E3 ubiquitin-protein ligase RNF19A isoform X2 [Homo sapiens]	100	5	0	0	ELNGG	ELNGG	948	18.5
sp	QHD43415_1-2	BAA19118.1	unnamed protein product [Homo sapiens]	100	5	0	0	ELNGG	ELNGG	948	18.5
sp	QHD43415_1-2	EAW82518.1	chromosome 4 open reading frame 8, isoform CRA_a [Homo sapiens]	100	5	0	0	ELNGG	ELNGG	948	18.5
sp	QHD43415_1-2	BAB39353.1	ring-IBR-ring domain containing protein Dorfin [Homo sapiens]	100	5	0	0	ELNGG	ELNGG	948	18.5
sp	QHD43415_1-2	NP_001267468.1	E3 ubiquitin-protein ligase RNF19A [Homo sapiens]	100	5	0	0	ELNGG	ELNGG	948	18.5
sp	QHD43415_1-2	XP_011507671.1	protein crumbs homolog 1 isoform X4 [Homo sapiens]	100	5	0	0	ELNGG	ELNGG	948	18.5
sp	QHD43415_1-2	BAH14034.1	unnamed protein product, partial [Homo sapiens]	100	5	0	0	ELNGG	ELNGG	948	18.5
sp	QHD43415_1-2	XP_011511895.1	protein FAM193A isoform X6 [Homo sapiens]	100	5	0	0	ELNGG	ELNGG	948	18.5
sp	QHD43415_1-2	XP_016856340.1	protein crumbs homolog 1 isoform X3 [Homo sapiens]	100	5	0	0	ELNGG	ELNGG	948	18.5
sp	QHD43415_1-2	NP_001243597.1	protein FAM193A isoform 4 [Homo sapiens]	100	5	0	0	ELNGG	ELNGG	948	18.5
sp	QHD43415_1-2	BAA19116.1	unnamed protein product [Homo sapiens]	100	5	0	0	ELNGG	ELNGG	948	18.5
sp	QHD43415_1-2	NP_003695.3	protein FAM193A isoform 1 [Homo sapiens]	100	5	0	0	ELNGG	ELNGG	948	18.5
sp	QHD43415_1-2	NP_001243596.1	protein FAM193A isoform 3 [Homo sapiens]	100	5	0	0	ELNGG	ELNGG	948	18.5
sp	QHD43415_1-2	AAI44341.1	C4orf8 protein [Homo sapiens]	100	5	0	0	ELNGG	ELNGG	948	18.5
sp	QHD43415_1-2	BAA19117.1	unnamed protein product [Homo sapiens]	100	5	0	0	ELNGG	ELNGG	948	18.5
sp	QHD43415_1-2	NP_001243595.1	protein FAM193A isoform 2 [Homo sapiens]	100	5	0	0	ELNGG	ELNGG	948	18.5
sp	QHD43415_1-2	XP_016864277.1	protein FAM193A isoform X5 [Homo sapiens]	100	5	0	0	ELNGG	ELNGG	948	18.5
sp	QHD43415_1-2	NP_001180569.1	protein crumbs homolog 1 isoform 2 precursor [Homo sapiens]	100	5	0	0	ELNGG	ELNGG	948	18.5
sp	QHD43415_1-2	AAQ86961.1	neural interleukin 16 precursor protein [Homo sapiens]	100	5	0	0	ELNGG	ELNGG	948	18.5
sp	QHD43415_1-2	XP_011507667.1	protein crumbs homolog 1 isoform X1 [Homo sapiens]	100	5	0	0	ELNGG	ELNGG	948	18.5
sp	QHD43415_1-2	NP_001244894.1	protein crumbs homolog 1 isoform 3 [Homo sapiens]	100	5	0	0	ELNGG	ELNGG	948	18.5
sp	QHD43415_1-2	BAH13812.1	unnamed protein product [Homo sapiens]	100	5	0	0	ELNGG	ELNGG	948	18.5
sp	QHD43415_1-2	NP_957705.1	protein crumbs homolog 1 isoform 1 precursor [Homo sapiens]	100	5	0	0	ELNGG	ELNGG	948	18.5
sp	QHD43415_1-2	BAF82422.1	unnamed protein product [Homo sapiens]	100	5	0	0	ELNGG	ELNGG	948	18.5
sp	QHD43415_1-2	XP_016856341.1	protein crumbs homolog 1 isoform X5 [Homo sapiens]	100	5	0	0	ELNGG	ELNGG	948	18.5
sp	QHD43415_1-2	NP_001353245.1	protein FAM193A isoform 5 [Homo sapiens]	100	5	0	0	ELNGG	ELNGG	948	18.5
sp	QHD43415_1-2	NP_001353247.1	protein FAM193A isoform 6 [Homo sapiens]	100	5	0	0	ELNGG	ELNGG	948	18.5
sp	QHD43415_1-2	XP_006713995.3	protein FAM193A isoform X2 [Homo sapiens]	100	5	0	0	ELNGG	ELNGG	948	18.5
sp	QHD43415_1-2	XP_011511892.2	protein FAM193A isoform X1 [Homo sapiens]	100	5	0	0	ELNGG	ELNGG	948	18.5
sp	QHD43415_1-2	QEP22974.1	IG c1192_light_IGKV3-15_IGKJ4, partial [Homo sapiens]	100	5	0	0	GAYTR	GAYTR	958	18
sp	QHD43415_1-2	ADX65587.1	immunoglobulin variable region, partial [Homo sapiens]	75	8	1	1	NGGAYTRY	NGGS-TRY	958	18
sp	QHD43415_1-2	EAW85463.1	protease, serine, 21 (testisin), isoform CRA_a [Homo sapiens]	100	4	0	0	YTRY	YTRY	958	18
sp	QHD43415_1-2	NP_006790.1	testisin isoform 1 preproprotein [Homo sapiens]	100	4	0	0	YTRY	YTRY	958	18
sp	QHD43415_1-2	AAY24303.1	unknown, partial [Homo sapiens]	83.333	6	1	0	LNGGAY	LNGGVY	958	18
sp	QHD43415_1-2	NP_001034708.1	protein arginine N-methyltransferase 5 isoform b [Homo sapiens]	85.714	7	1	0	ELNGGAY	ELNFGAY	959	18
sp	QHD43415_1-2	5FA5_A	Chain A, Protein Arginine N-methyltransferase 5 [Homo sapiens]	85.714	7	1	0	ELNGGAY	ELNFGAY	959	18
sp	QHD43415_1-2	XP_011507669.1	protein crumbs homolog 1 isoform X2 [Homo sapiens]	100	5	0	0	ELNGG	ELNGG	959	18
sp	QHD43415_1-2	AAF01361.1	CRB1 [Homo sapiens]	100	5	0	0	ELNGG	ELNGG	959	18
sp	QHD43415_1-2	CAB76494.1	immunoglobulin heavy chain, partial [Homo sapiens]	60	10	4	0	ELNGGAYTRY	EMNGSGSTRY	979	18
sp	QHD43415_1-2	ADX65589.1	immunoglobulin variable region, partial [Homo sapiens]	75	8	1	1	NGGAYTRY	NGGS-TRY	980	18
sp	QHD43415_1-2	XP_016885383.1	transmembrane protein 164 isoform X3 [Homo sapiens]	100	5	0	0	GGAYT	GGAYT	980	18
sp	QHD43415_1-2	4HJG_B	Chain B, Trastuzumab Heavy Chain [Homo sapiens]	75	8	0	1	NGGAYTRY	NG--YTRY	980	18
sp	QHD43415_1-2	NP_002821.1	tyrosine-protein phosphatase non-receptor type 4 [Homo sapiens]	100	4	0	0	YTRY	YTRY	980	18
sp	QHD43415_1-2	AAH67117.1	SH2D4A protein, partial [Homo sapiens]	83.333	6	1	0	LNGGAY	LNSGAY	991	18
sp	QHD43415_1-2	NP_001167631.1	SH2 domain-containing protein 4A isoform b [Homo sapiens]	83.333	6	1	0	LNGGAY	LNSGAY	991	18
sp	QHD43415_1-2	NP_001350039.1	SH2 domain-containing protein 4A isoform c [Homo sapiens]	83.333	6	1	0	LNGGAY	LNSGAY	991	18
sp	QHD43415_1-2	NP_001167630.1	SH2 domain-containing protein 4A isoform a [Homo sapiens]	83.333	6	1	0	LNGGAY	LNSGAY	991	18
sp	QHD43415_1-2	AAH82982.1	SH2D4A protein [Homo sapiens]	83.333	6	1	0	LNGGAY	LNSGAY	991	18
sp	QHD43415_1-2	XP_016878365.1	testisin isoform X2 [Homo sapiens]	100	4	0	0	YTRY	YTRY	1002	18
sp	QHD43415_1-2	NP_659206.1	testisin isoform 3 preproprotein [Homo sapiens]	100	4	0	0	YTRY	YTRY	1002	18
sp	QHD43415_1-2	EAX00788.1	hCG1783917, isoform CRA_b [Homo sapiens]	83.333	6	1	0	GGAYTR	GGAYAR	1002	18
sp	QHD43415_1-2	EAW70763.1	amiloride-sensitive cation channel 4, pituitary, isoform CRA_d [Homo sapiens]	100	4	0	0	YTRY	YTRY	1002	18
sp	QHD43415_1-2	EAW70498.1	v-erb-a erythroblastic leukemia viral oncogene homolog 4 (avian), isoform CRA_c [Homo sapiens]	83.333	6	1	0	LNGGAY	LNGGVY	1002	18
sp	QHD43415_1-2	BAG37355.1	unnamed protein product [Homo sapiens]	100	4	0	0	YTRY	YTRY	1002	18
sp	QHD43415_1-2	XP_011537755.1	netrin receptor UNC5B isoform X1 [Homo sapiens]	83.333	6	1	0	LNGGAY	LNGGAF	1002	18
sp	QHD43415_1-2	AAA61300.1	X104 [Homo sapiens]	100	5	0	0	GGAYT	GGAYT	1002	18
sp	QHD43415_1-2	ADX65591.1	immunoglobulin variable region, partial [Homo sapiens]	75	8	1	1	NGGAYTRY	NGGS-TRY	1013	18
sp	QHD43415_1-2	1FVE_B	Chain B, IGG1-KAPPA 4D5 FAB (HEAVY CHAIN) [Homo sapiens]	75	8	0	1	NGGAYTRY	NG--YTRY	1013	18
sp	QHD43415_1-2	ARI45053.1	patched-like protein 1 delta15 splice variant [Homo sapiens]	66.667	9	0	1	ELNGGAYTR	ELN---YTR	1014	18
sp	QHD43415_1-2	NP_065862.1	carnosine synthase 1 isoform 2 [Homo sapiens]	100	5	0	0	ELNGG	ELNGG	1014	18
sp	QHD43415_1-2	XP_016873543.1	carnosine synthase 1 isoform X1 [Homo sapiens]	100	5	0	0	ELNGG	ELNGG	1014	18
sp	QHD43415_1-2	6DMB_A	Chain A, Protein patched homolog 1 [Homo sapiens]	66.667	9	0	1	ELNGGAYTR	ELN---YTR	1025	18
sp	QHD43415_1-2	6DMO_A	Chain A, Protein patched homolog 1 [Homo sapiens]	66.667	9	0	1	ELNGGAYTR	ELN---YTR	1025	18
sp	QHD43415_1-2	XP_024308868.1	titin isoform X12 [Homo sapiens]	83.333	6	1	0	ELNGGA	ELDGGA	1025	18
sp	QHD43415_1-2	EAX11015.1	titin, isoform CRA_b [Homo sapiens]	83.333	6	1	0	ELNGGA	ELDGGA	1025	18
sp	QHD43415_1-2	CAD12455.1	N2B-Titin Isoform [Homo sapiens]	83.333	6	1	0	ELNGGA	ELDGGA	1025	18
sp	QHD43415_1-2	NP_003310.4	titin isoform N2-B [Homo sapiens]	83.333	6	1	0	ELNGGA	ELDGGA	1025	18
sp	QHD43415_1-2	CAA62188.1	titin [Homo sapiens]	83.333	6	1	0	ELNGGA	ELDGGA	1025	18
sp	QHD43415_1-2	XP_024308867.1	titin isoform X11 [Homo sapiens]	83.333	6	1	0	ELNGGA	ELDGGA	1025	18
sp	QHD43415_1-2	XP_016860312.1	titin isoform X10 [Homo sapiens]	83.333	6	1	0	ELNGGA	ELDGGA	1025	18
sp	QHD43415_1-2	NP_597676.3	titin isoform novex-1 [Homo sapiens]	83.333	6	1	0	ELNGGA	ELDGGA	1025	18
sp	QHD43415_1-2	EAX11018.1	titin, isoform CRA_d [Homo sapiens]	83.333	6	1	0	ELNGGA	ELDGGA	1025	18
sp	QHD43415_1-2	EAX11019.1	titin, isoform CRA_e [Homo sapiens]	83.333	6	1	0	ELNGGA	ELDGGA	1025	18
sp	QHD43415_1-2	NP_597681.4	titin isoform novex-2 [Homo sapiens]	83.333	6	1	0	ELNGGA	ELDGGA	1025	18
sp	QHD43415_1-2	XP_024308866.1	titin isoform X9 [Homo sapiens]	83.333	6	1	0	ELNGGA	ELDGGA	1025	18
sp	QHD43415_1-2	XP_024308865.1	titin isoform X8 [Homo sapiens]	83.333	6	1	0	ELNGGA	ELDGGA	1025	18
sp	QHD43415_1-2	XP_016860311.1	titin isoform X7 [Homo sapiens]	83.333	6	1	0	ELNGGA	ELDGGA	1025	18
sp	QHD43415_1-2	ACN81321.1	titin [Homo sapiens]	83.333	6	1	0	ELNGGA	ELDGGA	1025	18
sp	QHD43415_1-2	NP_596869.4	titin isoform N2-A [Homo sapiens]	83.333	6	1	0	ELNGGA	ELDGGA	1025	18
sp	QHD43415_1-2	XP_024308864.1	titin isoform X6 [Homo sapiens]	83.333	6	1	0	ELNGGA	ELDGGA	1025	18
sp	QHD43415_1-2	XP_016860310.1	titin isoform X5 [Homo sapiens]	83.333	6	1	0	ELNGGA	ELDGGA	1025	18
sp	QHD43415_1-2	XP_016860309.1	titin isoform X4 [Homo sapiens]	83.333	6	1	0	ELNGGA	ELDGGA	1025	18
sp	QHD43415_1-2	XP_024308863.1	titin isoform X3 [Homo sapiens]	83.333	6	1	0	ELNGGA	ELDGGA	1025	18
sp	QHD43415_1-2	XP_024308862.1	titin isoform X2 [Homo sapiens]	83.333	6	1	0	ELNGGA	ELDGGA	1025	18
sp	QHD43415_1-2	CAD12456.1	Titin [Homo sapiens]	83.333	6	1	0	ELNGGA	ELDGGA	1025	18
sp	QHD43415_1-2	NP_001243779.1	titin isoform N2BA [Homo sapiens]	83.333	6	1	0	ELNGGA	ELDGGA	1025	18
sp	QHD43415_1-2	EAX11013.1	titin, isoform CRA_a [Homo sapiens]	83.333	6	1	0	ELNGGA	ELDGGA	1025	18
sp	QHD43415_1-2	XP_016860308.1	titin isoform X1 [Homo sapiens]	83.333	6	1	0	ELNGGA	ELDGGA	1025	18
sp	QHD43415_1-2	NP_001254479.2	titin isoform IC [Homo sapiens]	83.333	6	1	0	ELNGGA	ELDGGA	1025	18
sp	QHD43415_1-2	6MH2_B	Chain B, Herceptin Fab arm heavy chain [Homo sapiens]	75	8	0	1	NGGAYTRY	NG--YTRY	1036	18
sp	QHD43415_1-2	6BGT_B	Chain B, Herceptin heavy chain Fab fragment mutant [Homo sapiens]	75	8	0	1	NGGAYTRY	NG--YTRY	1036	18
sp	QHD43415_1-2	NP_001340778.1	transmembrane protein 164 isoform b [Homo sapiens]	100	5	0	0	GGAYT	GGAYT	1036	18
sp	QHD43415_1-2	BAG57387.1	unnamed protein product [Homo sapiens]	100	5	0	0	ELNGG	ELNGG	1037	18
sp	QHD43415_1-2	XP_016873544.1	carnosine synthase 1 isoform X2 [Homo sapiens]	100	5	0	0	ELNGG	ELNGG	1037	18
sp	QHD43415_1-2	NP_001159694.1	carnosine synthase 1 isoform 1 [Homo sapiens]	100	5	0	0	ELNGG	ELNGG	1037	18
sp	QHD43415_1-2	ABQ59056.1	KIAA1394 protein, partial [Homo sapiens]	100	5	0	0	ELNGG	ELNGG	1037	18
sp	QHD43415_1-2	BAH11954.1	unnamed protein product [Homo sapiens]	100	5	0	0	GGAYT	GGAYT	1037	18
sp	QHD43415_1-2	NP_001163887.1	tight junction protein ZO-2 isoform 3 [Homo sapiens]	100	5	0	0	GGAYT	GGAYT	1037	18
sp	QHD43415_1-2	ADX65590.1	immunoglobulin variable region, partial [Homo sapiens]	75	8	1	1	NGGAYTRY	NGGS-TRY	1047	18
sp	QHD43415_1-2	NP_001340779.1	transmembrane protein 164 isoform c [Homo sapiens]	100	5	0	0	GGAYT	GGAYT	1048	18
sp	QHD43415_1-2	AAH31812.1	ACCN4 protein [Homo sapiens]	100	4	0	0	YTRY	YTRY	1048	18
sp	QHD43415_1-2	BAB55020.1	unnamed protein product [Homo sapiens]	100	5	0	0	GGAYT	GGAYT	1048	18
sp	QHD43415_1-2	NP_001356804.1	tight junction protein ZO-2 isoform 11 [Homo sapiens]	100	5	0	0	GGAYT	GGAYT	1048	18
sp	QHD43415_1-2	NP_001077071.1	protein patched homolog 1 isoform M [Homo sapiens]	66.667	9	0	1	ELNGGAYTR	ELN---YTR	1048	18
sp	QHD43415_1-2	NP_001077072.1	protein patched homolog 1 isoform L' [Homo sapiens]	66.667	9	0	1	ELNGGAYTR	ELN---YTR	1048	18
sp	QHD43415_1-2	ADX65579.1	immunoglobulin variable region, partial [Homo sapiens]	75	8	1	1	NGGAYTRY	NGGS-TRY	1059	18
sp	QHD43415_1-2	XP_016873570.1	signal peptide, CUB and EGF-like domain-containing protein 2 isoform X8 [Homo sapiens]	100	5	0	0	ELNGG	ELNGG	1060	18
sp	QHD43415_1-2	NP_001231818.1	netrin receptor UNC5B isoform 2 precursor [Homo sapiens]	83.333	6	1	0	LNGGAY	LNGGAF	1060	18
sp	QHD43415_1-2	NP_734465.2	netrin receptor UNC5B isoform 1 precursor [Homo sapiens]	83.333	6	1	0	LNGGAY	LNGGAF	1060	18
sp	QHD43415_1-2	XP_011518548.1	signal peptide, CUB and EGF-like domain-containing protein 2 isoform X3 [Homo sapiens]	100	5	0	0	ELNGG	ELNGG	1060	18
sp	QHD43415_1-2	4HKZ_B	Chain B, Trastuzumab heavy chain [Homo sapiens]	75	8	0	1	NGGAYTRY	NG--YTRY	1072	18
sp	QHD43415_1-2	XP_016881450.1	low-density lipoprotein receptor class A domain-containing protein 4 isoform X2 [Homo sapiens]	100	5	0	0	ELNGG	ELNGG	1072	18
sp	QHD43415_1-2	XP_005253092.2	signal peptide, CUB and EGF-like domain-containing protein 2 isoform X6 [Homo sapiens]	100	5	0	0	ELNGG	ELNGG	1072	18
sp	QHD43415_1-2	NP_066025.2	signal peptide, CUB and EGF-like domain-containing protein 2 isoform 1 precursor [Homo sapiens]	100	5	0	0	ELNGG	ELNGG	1072	18
sp	QHD43415_1-2	AAM28524.1	tight junction protein 2 [Homo sapiens]	100	5	0	0	GGAYT	GGAYT	1072	18
sp	QHD43415_1-2	EAW62477.1	tight junction protein 2 (zona occludens 2), isoform CRA_b [Homo sapiens]	100	5	0	0	GGAYT	GGAYT	1072	18
sp	QHD43415_1-2	NP_001341847.1	protein patched homolog 1 isoform 8 [Homo sapiens]	66.667	9	0	1	ELNGGAYTR	ELN---YTR	1072	18
sp	QHD43415_1-2	AAC50550.1	PATCHED [Homo sapiens]	66.667	9	0	1	ELNGGAYTR	ELN---YTR	1072	18
sp	QHD43415_1-2	NP_000255.2	protein patched homolog 1 isoform L [Homo sapiens]	66.667	9	0	1	ELNGGAYTR	ELN---YTR	1072	18
sp	QHD43415_1-2	6D4H_A	Chain A, Protein patched homolog 1 [Homo sapiens]	66.667	9	0	1	ELNGGAYTR	ELN---YTR	1072	18
sp	QHD43415_1-2	NP_001317252.1	homeobox protein Hox-B3 isoform 3 [Homo sapiens]	100	5	0	0	NGGAY	NGGAY	1084	18
sp	QHD43415_1-2	BAC85521.1	unnamed protein product [Homo sapiens]	100	5	0	0	ELNGG	ELNGG	1084	18
sp	QHD43415_1-2	XP_016881451.1	low-density lipoprotein receptor class A domain-containing protein 4 isoform X4 [Homo sapiens]	100	5	0	0	ELNGG	ELNGG	1096	18
sp	QHD43415_1-2	AAD10852.1	hox homeobox transcription factor HOXB3 [Homo sapiens]	100	5	0	0	NGGAY	NGGAY	1096	18
sp	QHD43415_1-2	NP_001269883.1	protein arginine N-methyltransferase 5 isoform d [Homo sapiens]	85.714	7	1	0	ELNGGAY	ELNFGAY	1096	18
sp	QHD43415_1-2	XP_011543493.1	carnosine synthase 1 isoform X3 [Homo sapiens]	100	5	0	0	ELNGG	ELNGG	1096	18
sp	QHD43415_1-2	AEX28598.1	immunoglobulin G heavy chain variable region, partial [Homo sapiens]	55.556	9	4	0	ELNGGAYTR	DLHGGSYAR	1107	18
sp	QHD43415_1-2	ADX65582.1	immunoglobulin variable region, partial [Homo sapiens]	75	8	1	1	NGGAYTRY	NGGS-TRY	1107	18
sp	QHD43415_1-2	XP_016885386.1	transmembrane protein 164 isoform X5 [Homo sapiens]	100	5	0	0	GGAYT	GGAYT	1108	18
sp	QHD43415_1-2	4UB0_H	Chain H, Igg1, Heavy Chain [Homo sapiens]	75	8	0	1	NGGAYTRY	NG--YTRY	1108	18
sp	QHD43415_1-2	XP_005249641.1	adenylate cyclase type 1 isoform X1 [Homo sapiens]	66.667	9	1	1	ELNGGAYTR	ELSG--YTR	1109	18
sp	QHD43415_1-2	BAD92733.1	brain adenylate cyclase 1 variant, partial [Homo sapiens]	66.667	9	1	1	ELNGGAYTR	ELSG--YTR	1109	18
sp	QHD43415_1-2	NP_001163886.1	tight junction protein ZO-2 isoform 4 [Homo sapiens]	100	5	0	0	GGAYT	GGAYT	1109	18
sp	QHD43415_1-2	BAH13722.1	unnamed protein product [Homo sapiens]	100	5	0	0	GGAYT	GGAYT	1109	18
sp	QHD43415_1-2	NP_001356799.1	tight junction protein ZO-2 isoform 6 [Homo sapiens]	100	5	0	0	GGAYT	GGAYT	1109	18
sp	QHD43415_1-2	NP_001356800.1	tight junction protein ZO-2 isoform 7 [Homo sapiens]	100	5	0	0	GGAYT	GGAYT	1109	18
sp	QHD43415_1-2	AAC02527.2	tight junction protein ZO-2 isoform C [Homo sapiens]	100	5	0	0	GGAYT	GGAYT	1109	18
sp	QHD43415_1-2	AAD20387.2	tight junction protein ZO-2 isoform A [Homo sapiens]	100	5	0	0	GGAYT	GGAYT	1109	18
sp	QHD43415_1-2	NP_004808.2	tight junction protein ZO-2 isoform 1 [Homo sapiens]	100	5	0	0	GGAYT	GGAYT	1109	18
sp	QHD43415_1-2	BAE45304.1	PTCH protein +4', partial [Homo sapiens]	66.667	9	0	1	ELNGGAYTR	ELN---YTR	1120	18
sp	QHD43415_1-2	6OGE_E	Chain E, Trastuzumab FAB HEAVY CHAIN [Homo sapiens]	75	8	0	1	NGGAYTRY	NG--YTRY	1121	18
sp	QHD43415_1-2	AAH14525.2	SH2D4A protein, partial [Homo sapiens]	83.333	6	1	0	LNGGAY	LNSGAY	1121	18
sp	QHD43415_1-2	CAC81830.1	immunoglobulin heavy chain variable region, partial [Homo sapiens]	100	4	0	0	YTRY	YTRY	1132	18
sp	QHD43415_1-2	NP_001257381.1	testisin isoform 4 preproprotein [Homo sapiens]	100	4	0	0	YTRY	YTRY	1133	18
sp	QHD43415_1-2	XP_011523023.1	homeobox protein Hox-B3 isoform X4 [Homo sapiens]	100	5	0	0	NGGAY	NGGAY	1134	18
sp	QHD43415_1-2	AAG31555.1	homeobox B3 [Homo sapiens]	100	5	0	0	NGGAY	NGGAY	1134	18
sp	QHD43415_1-2	NP_002137.4	homeobox protein Hox-B3 isoform 1 [Homo sapiens]	100	5	0	0	NGGAY	NGGAY	1134	18
sp	QHD43415_1-2	BAG51359.1	unnamed protein product [Homo sapiens]	100	5	0	0	NGGAY	NGGAY	1134	18
sp	QHD43415_1-2	XP_016873571.1	signal peptide, CUB and EGF-like domain-containing protein 2 isoform X10 [Homo sapiens]	100	5	0	0	ELNGG	ELNGG	1134	18
sp	QHD43415_1-2	NP_001317128.1	signal peptide, CUB and EGF-like domain-containing protein 2 isoform 3 precursor [Homo sapiens]	100	5	0	0	ELNGG	ELNGG	1134	18
sp	QHD43415_1-2	BAC86621.1	unnamed protein product [Homo sapiens]	66.667	9	1	1	ELNGGAYTR	ELN--AFTR	1134	18
sp	QHD43415_1-2	NP_954650.2	protein SOGA1 isoform 2 [Homo sapiens]	66.667	9	1	1	ELNGGAYTR	ELN--AFTR	1134	18
sp	QHD43415_1-2	EAW76097.1	chromosome 20 open reading frame 117, isoform CRA_d [Homo sapiens]	66.667	9	1	1	ELNGGAYTR	ELN--AFTR	1134	18
sp	QHD43415_1-2	EAW76096.1	chromosome 20 open reading frame 117, isoform CRA_c [Homo sapiens]	66.667	9	1	1	ELNGGAYTR	ELN--AFTR	1134	18
sp	QHD43415_1-2	XP_011517506.1	tight junction protein ZO-2 isoform X2 [Homo sapiens]	100	5	0	0	GGAYT	GGAYT	1134	18
sp	QHD43415_1-2	BAG54771.1	unnamed protein product [Homo sapiens]	66.667	9	1	1	ELNGGAYTR	ELN--AFTR	1134	18
sp	QHD43415_1-2	DAA34786.1	TPA_inf: SOGA [Homo sapiens]	66.667	9	1	1	ELNGGAYTR	ELN--AFTR	1134	18
sp	QHD43415_1-2	EAW76098.1	chromosome 20 open reading frame 117, isoform CRA_e [Homo sapiens]	66.667	9	1	1	ELNGGAYTR	ELN--AFTR	1134	18
sp	QHD43415_1-2	O94964.2	RecName: Full=Protein SOGA1; AltName: Full=SOGA family member 1; AltName: Full=Suppressor of glucose by autophagy; AltName: Full=Suppressor of glucose, autophagy-associated protein 1; Contains: RecName: Full=N-terminal form; Contains: RecName: Full=C-terminal 80 kDa form; Short=80-kDa SOGA fragment [Homo sapiens]	66.667	9	1	1	ELNGGAYTR	ELN--AFTR	1134	18
sp	QHD43415_1-2	EAW76099.1	chromosome 20 open reading frame 117, isoform CRA_f [Homo sapiens]	66.667	9	1	1	ELNGGAYTR	ELN--AFTR	1134	18
sp	QHD43415_1-2	NP_542194.2	protein SOGA1 isoform 1 [Homo sapiens]	66.667	9	1	1	ELNGGAYTR	ELN--AFTR	1134	18
sp	QHD43415_1-2	NP_001164161.1	signal peptide, CUB and EGF-like domain-containing protein 2 isoform 2 precursor [Homo sapiens]	100	5	0	0	ELNGG	ELNGG	1147	18
sp	QHD43415_1-2	XP_016873569.1	signal peptide, CUB and EGF-like domain-containing protein 2 isoform X5 [Homo sapiens]	100	5	0	0	ELNGG	ELNGG	1147	18
sp	QHD43415_1-2	XP_005253091.2	signal peptide, CUB and EGF-like domain-containing protein 2 isoform X2 [Homo sapiens]	100	5	0	0	ELNGG	ELNGG	1147	18
sp	QHD43415_1-2	NP_001354906.1	signal peptide, CUB and EGF-like domain-containing protein 2 isoform 4 precursor [Homo sapiens]	100	5	0	0	ELNGG	ELNGG	1147	18
sp	QHD43415_1-2	NP_001356803.1	tight junction protein ZO-2 isoform 10 [Homo sapiens]	100	5	0	0	GGAYT	GGAYT	1147	18
sp	QHD43415_1-2	NP_001356801.1	tight junction protein ZO-2 isoform 8 [Homo sapiens]	100	5	0	0	GGAYT	GGAYT	1147	18
sp	QHD43415_1-2	AAH50442.1	Homeobox C4 [Homo sapiens]	50	14	0	1	NGG-------AYTR	NGGEPKRSRTAYTR	1159	18
sp	QHD43415_1-2	AAK21007.1	thyroid receptor interacting protein 6 [Homo sapiens]	100	5	0	0	ELNGG	ELNGG	1159	18
sp	QHD43415_1-2	EAW76094.1	chromosome 20 open reading frame 117, isoform CRA_a [Homo sapiens]	66.667	9	1	1	ELNGGAYTR	ELN--AFTR	1160	18
sp	QHD43415_1-2	NP_066939.1	adenylate cyclase type 1 isoform 1 [Homo sapiens]	66.667	9	1	1	ELNGGAYTR	ELSG--YTR	1173	18
sp	QHD43415_1-2	ADX65573.1	immunoglobulin variable region, partial [Homo sapiens]	75	8	1	1	NGGAYTRY	NGGS-TRY	1184	18
sp	QHD43415_1-2	NP_001077061.1	inactive tyrosine-protein kinase transmembrane receptor ROR1 isoform 2 precursor [Homo sapiens]	70	10	2	1	ELNGG-AYTR	ELNGGHSYCR	1185	18
sp	QHD43415_1-2	NP_001163885.1	tight junction protein ZO-2 isoform 5 [Homo sapiens]	100	5	0	0	GGAYT	GGAYT	1186	18
sp	QHD43415_1-2	AAD56219.2	tight junction protein ZO-2 isoform C [Homo sapiens]	100	5	0	0	GGAYT	GGAYT	1186	18
sp	QHD43415_1-2	AAD56218.2	tight junction protein ZO-2 isoform A [Homo sapiens]	100	5	0	0	GGAYT	GGAYT	1186	18
sp	QHD43415_1-2	NP_963923.1	tight junction protein ZO-2 isoform 2 [Homo sapiens]	100	5	0	0	GGAYT	GGAYT	1186	18
sp	QHD43415_1-2	BAK20496.1	thyroid hormone receptor interacting protein 6 isoform 1 [Homo sapiens]	100	5	0	0	ELNGG	ELNGG	1199	18
sp	QHD43415_1-2	CAA05080.1	TRIP6 [Homo sapiens]	100	5	0	0	ELNGG	ELNGG	1199	18
sp	QHD43415_1-2	NP_003293.2	thyroid receptor-interacting protein 6 [Homo sapiens]	100	5	0	0	ELNGG	ELNGG	1199	18
sp	QHD43415_1-2	AAH04249.1	Thyroid hormone receptor interactor 6 [Homo sapiens]	100	5	0	0	ELNGG	ELNGG	1199	18
sp	QHD43415_1-2	XP_005253093.2	signal peptide, CUB and EGF-like domain-containing protein 2 isoform X7 [Homo sapiens]	100	5	0	0	ELNGG	ELNGG	1199	18
sp	QHD43415_1-2	XP_011518549.1	signal peptide, CUB and EGF-like domain-containing protein 2 isoform X4 [Homo sapiens]	100	5	0	0	ELNGG	ELNGG	1199	18
sp	QHD43415_1-2	6RMG_A	Chain A, Protein patched homolog 1,GFP-like fluorescent chromoprotein FP506, related [Homo sapiens]	66.667	9	0	1	ELNGGAYTR	ELN---YTR	1199	18
sp	QHD43415_1-2	NP_001238758.1	osteopontin isoform 4 precursor [Homo sapiens]	85.714	7	0	1	ELNGGAY	ELN-GAY	1212	18
sp	QHD43415_1-2	BAH58215.1	osteopontin, partial [Homo sapiens]	85.714	7	0	1	ELNGGAY	ELN-GAY	1212	18
sp	QHD43415_1-2	BAA05951.1	OPN-c, partial [Homo sapiens]	85.714	7	0	1	ELNGGAY	ELN-GAY	1212	18
sp	QHD43415_1-2	NP_001035149.1	osteopontin isoform OPN-c precursor [Homo sapiens]	85.714	7	0	1	ELNGGAY	ELN-GAY	1212	18
sp	QHD43415_1-2	AEA49030.1	osteopontin-D [Homo sapiens]	85.714	7	0	1	ELNGGAY	ELN-GAY	1212	18
sp	QHD43415_1-2	BAA05950.1	OPN-b, partial [Homo sapiens]	85.714	7	0	1	ELNGGAY	ELN-GAY	1212	18
sp	QHD43415_1-2	NP_000573.1	osteopontin isoform OPN-b precursor [Homo sapiens]	85.714	7	0	1	ELNGGAY	ELN-GAY	1212	18
sp	QHD43415_1-2	NP_001035147.1	osteopontin isoform OPN-a precursor [Homo sapiens]	85.714	7	0	1	ELNGGAY	ELN-GAY	1212	18
sp	QHD43415_1-2	ABI63357.1	secreted phosphoprotein 1 [Homo sapiens]	85.714	7	0	1	ELNGGAY	ELN-GAY	1212	18
sp	QHD43415_1-2	BAA05949.1	OPN-a, partial [Homo sapiens]	85.714	7	0	1	ELNGGAY	ELN-GAY	1212	18
sp	QHD43415_1-2	NP_001238759.1	osteopontin isoform 5 [Homo sapiens]	85.714	7	0	1	ELNGGAY	ELN-GAY	1212	18
sp	QHD43415_1-2	AAH02680.1	Thyroid hormone receptor interactor 6 [Homo sapiens]	100	5	0	0	ELNGG	ELNGG	1212	18
sp	QHD43415_1-2	BAG59126.1	unnamed protein product [Homo sapiens]	80	5	1	0	AYTRY	AYSRY	1225	18
sp	QHD43415_1-2	BAG58100.1	unnamed protein product [Homo sapiens]	80	5	1	0	AYTRY	AYSRY	1225	18
sp	QHD43415_1-2	NP_055435.2	homeobox protein Hox-C4 [Homo sapiens]	50	14	0	1	NGG-------AYTR	NGGEPKRSRTAYTR	1226	18
sp	QHD43415_1-2	AAG42145.1	HOXC4 [Homo sapiens]	50	14	0	1	NGG-------AYTR	NGGEPKRSRAAYTR	1226	18
sp	QHD43415_1-2	AAA02907.1	adenylyl cyclase, partial [Homo sapiens]	66.667	9	1	1	ELNGGAYTR	ELSG--YTR	1240	18
sp	QHD43415_1-2	EAW61043.1	adenylate cyclase 1 (brain), isoform CRA_b [Homo sapiens]	66.667	9	1	1	ELNGGAYTR	ELSG--YTR	1254	18
sp	QHD43415_1-2	XP_016859069.1	receptor tyrosine-protein kinase erbB-4 isoform X4 [Homo sapiens]	83.333	6	1	0	LNGGAY	LNGGVY	1254	18
sp	QHD43415_1-2	4M6M_H	Chain H, Cnto1959 Heavy Chain [Homo sapiens]	100	4	0	0	YTRY	YTRY	1267	18
sp	QHD43415_1-2	XP_016878367.1	testisin isoform X4 [Homo sapiens]	100	4	0	0	YTRY	YTRY	1267	18
sp	QHD43415_1-2	XP_016862497.1	D-beta-hydroxybutyrate dehydrogenase, mitochondrial isoform X3 [Homo sapiens]	100	4	0	0	YTRY	YTRY	1268	18
sp	QHD43415_1-2	XP_024310059.1	uncharacterized protein KIAA0232 isoform X5 [Homo sapiens]	54.545	11	2	1	EL---NGGAYT	ELSNVDGGDYT	4902	16.3
sp	QHD43415_1-2	XP_016864350.1	uncharacterized protein KIAA0232 isoform X2 [Homo sapiens]	54.545	11	2	1	EL---NGGAYT	ELSNVDGGDYT	4902	16.3
sp	QHD43415_1-2	ABQ66267.1	KIAA0232 [Homo sapiens]	54.545	11	2	1	EL---NGGAYT	ELSNVDGGDYT	4902	16.3
sp	QHD43415_1-2	NP_001094060.1	uncharacterized protein KIAA0232 [Homo sapiens]	54.545	11	2	1	EL---NGGAYT	ELSNVDGGDYT	4902	16.3
sp	QHD43415_1-2	AAI50287.1	KIAA0232 [Homo sapiens]	54.545	11	2	1	EL---NGGAYT	ELSNVDGGDYT	4902	16.3
sp	QHD43415_1-2	EAW82378.1	KIAA0232 gene product [Homo sapiens]	54.545	11	2	1	EL---NGGAYT	ELSNVDGGDYT	4902	16.3
sp	QHD43415_1-2	XP_016864349.1	uncharacterized protein KIAA0232 isoform X1 [Homo sapiens]	54.545	11	2	1	EL---NGGAYT	ELSNVDGGDYT	4902	16.3
sp	QHD43415_1-2	XP_024308868.1	titin isoform X12 [Homo sapiens]	71.429	7	2	0	GGAYTRY	GGDYTTY	6739	15.9
sp	QHD43415_1-2	EAX11015.1	titin, isoform CRA_b [Homo sapiens]	71.429	7	2	0	GGAYTRY	GGDYTTY	6739	15.9
sp	QHD43415_1-2	CAD12455.1	N2B-Titin Isoform [Homo sapiens]	71.429	7	2	0	GGAYTRY	GGDYTTY	6739	15.9
sp	QHD43415_1-2	NP_003310.4	titin isoform N2-B [Homo sapiens]	71.429	7	2	0	GGAYTRY	GGDYTTY	6739	15.9
sp	QHD43415_1-2	CAA62188.1	titin [Homo sapiens]	71.429	7	2	0	GGAYTRY	GGDYTTY	6739	15.9
sp	QHD43415_1-2	XP_024308867.1	titin isoform X11 [Homo sapiens]	71.429	7	2	0	GGAYTRY	GGDYTTY	6739	15.9
sp	QHD43415_1-2	XP_016860312.1	titin isoform X10 [Homo sapiens]	71.429	7	2	0	GGAYTRY	GGDYTTY	6739	15.9
sp	QHD43415_1-2	NP_597676.3	titin isoform novex-1 [Homo sapiens]	71.429	7	2	0	GGAYTRY	GGDYTTY	6739	15.9
sp	QHD43415_1-2	EAX11018.1	titin, isoform CRA_d [Homo sapiens]	71.429	7	2	0	GGAYTRY	GGDYTTY	6739	15.9
sp	QHD43415_1-2	EAX11019.1	titin, isoform CRA_e [Homo sapiens]	71.429	7	2	0	GGAYTRY	GGDYTTY	6739	15.9
sp	QHD43415_1-2	NP_597681.4	titin isoform novex-2 [Homo sapiens]	71.429	7	2	0	GGAYTRY	GGDYTTY	6739	15.9
sp	QHD43415_1-2	XP_024308866.1	titin isoform X9 [Homo sapiens]	71.429	7	2	0	GGAYTRY	GGDYTTY	6739	15.9
sp	QHD43415_1-2	XP_024308865.1	titin isoform X8 [Homo sapiens]	71.429	7	2	0	GGAYTRY	GGDYTTY	6739	15.9
sp	QHD43415_1-2	XP_016860311.1	titin isoform X7 [Homo sapiens]	71.429	7	2	0	GGAYTRY	GGDYTTY	6739	15.9
sp	QHD43415_1-2	ACN81321.1	titin [Homo sapiens]	71.429	7	2	0	GGAYTRY	GGDYTTY	6739	15.9
sp	QHD43415_1-2	NP_596869.4	titin isoform N2-A [Homo sapiens]	71.429	7	2	0	GGAYTRY	GGDYTTY	6739	15.9
sp	QHD43415_1-2	XP_024308864.1	titin isoform X6 [Homo sapiens]	71.429	7	2	0	GGAYTRY	GGDYTTY	6739	15.9
sp	QHD43415_1-2	XP_016860310.1	titin isoform X5 [Homo sapiens]	71.429	7	2	0	GGAYTRY	GGDYTTY	6739	15.9
sp	QHD43415_1-2	XP_016860309.1	titin isoform X4 [Homo sapiens]	71.429	7	2	0	GGAYTRY	GGDYTTY	6739	15.9
sp	QHD43415_1-2	XP_024308863.1	titin isoform X3 [Homo sapiens]	71.429	7	2	0	GGAYTRY	GGDYTTY	6739	15.9
sp	QHD43415_1-2	XP_024308862.1	titin isoform X2 [Homo sapiens]	71.429	7	2	0	GGAYTRY	GGDYTTY	6739	15.9
sp	QHD43415_1-2	CAD12456.1	Titin [Homo sapiens]	71.429	7	2	0	GGAYTRY	GGDYTTY	6739	15.9
sp	QHD43415_1-2	NP_001243779.1	titin isoform N2BA [Homo sapiens]	71.429	7	2	0	GGAYTRY	GGDYTTY	6739	15.9
sp	QHD43415_1-2	EAX11013.1	titin, isoform CRA_a [Homo sapiens]	71.429	7	2	0	GGAYTRY	GGDYTTY	6739	15.9
sp	QHD43415_1-2	XP_016860308.1	titin isoform X1 [Homo sapiens]	71.429	7	2	0	GGAYTRY	GGDYTTY	6739	15.9
sp	QHD43415_1-2	NP_001254479.2	titin isoform IC [Homo sapiens]	71.429	7	2	0	GGAYTRY	GGDYTTY	6739	15.9
sp	QHD43415_1-2	XP_016878014.1	tight junction protein ZO-1 isoform X6 [Homo sapiens]	66.667	6	2	0	GAYTRY	GSYTSY	6968	15.9
sp	QHD43415_1-2	XP_016878015.1	tight junction protein ZO-1 isoform X7 [Homo sapiens]	66.667	6	2	0	GAYTRY	GSYTSY	6968	15.9
sp	QHD43415_1-2	XP_016878010.1	tight junction protein ZO-1 isoform X1 [Homo sapiens]	66.667	6	2	0	GAYTRY	GSYTSY	6969	15.9
sp	QHD43415_1-2	XP_016878011.1	tight junction protein ZO-1 isoform X2 [Homo sapiens]	66.667	6	2	0	GAYTRY	GSYTSY	7048	15.9
sp	QHD43415_1-2	XP_016878012.1	tight junction protein ZO-1 isoform X3 [Homo sapiens]	66.667	6	2	0	GAYTRY	GSYTSY	7048	15.9
sp	QHD43415_1-2	XP_016878013.1	tight junction protein ZO-1 isoform X5 [Homo sapiens]	66.667	6	2	0	GAYTRY	GSYTSY	7048	15.9
sp	QHD43415_1-2	XP_016878016.1	tight junction protein ZO-1 isoform X8 [Homo sapiens]	66.667	6	2	0	GAYTRY	GSYTSY	7210	15.9
sp	QHD43415_1-2	XP_024308868.1	titin isoform X12 [Homo sapiens]	100	4	0	0	GAYT	GAYT	7813	15.9
sp	QHD43415_1-2	EAX11015.1	titin, isoform CRA_b [Homo sapiens]	100	4	0	0	GAYT	GAYT	7813	15.9
sp	QHD43415_1-2	CAD12455.1	N2B-Titin Isoform [Homo sapiens]	100	4	0	0	GAYT	GAYT	7813	15.9
sp	QHD43415_1-2	NP_003310.4	titin isoform N2-B [Homo sapiens]	100	4	0	0	GAYT	GAYT	7813	15.9
sp	QHD43415_1-2	CAA62188.1	titin [Homo sapiens]	100	4	0	0	GAYT	GAYT	7813	15.9
sp	QHD43415_1-2	XP_024308867.1	titin isoform X11 [Homo sapiens]	100	4	0	0	GAYT	GAYT	7813	15.9
sp	QHD43415_1-2	XP_016860312.1	titin isoform X10 [Homo sapiens]	100	4	0	0	GAYT	GAYT	7813	15.9
sp	QHD43415_1-2	NP_597676.3	titin isoform novex-1 [Homo sapiens]	100	4	0	0	GAYT	GAYT	7813	15.9
sp	QHD43415_1-2	EAX11018.1	titin, isoform CRA_d [Homo sapiens]	100	4	0	0	GAYT	GAYT	7813	15.9
sp	QHD43415_1-2	EAX11019.1	titin, isoform CRA_e [Homo sapiens]	100	4	0	0	GAYT	GAYT	7813	15.9
sp	QHD43415_1-2	NP_597681.4	titin isoform novex-2 [Homo sapiens]	100	4	0	0	GAYT	GAYT	7813	15.9
sp	QHD43415_1-2	XP_024308866.1	titin isoform X9 [Homo sapiens]	100	4	0	0	GAYT	GAYT	7813	15.9
sp	QHD43415_1-2	XP_024308865.1	titin isoform X8 [Homo sapiens]	100	4	0	0	GAYT	GAYT	7813	15.9
sp	QHD43415_1-2	XP_016860311.1	titin isoform X7 [Homo sapiens]	100	4	0	0	GAYT	GAYT	7813	15.9
sp	QHD43415_1-2	ACN81321.1	titin [Homo sapiens]	100	4	0	0	GAYT	GAYT	7813	15.9
sp	QHD43415_1-2	NP_596869.4	titin isoform N2-A [Homo sapiens]	100	4	0	0	GAYT	GAYT	7813	15.9
sp	QHD43415_1-2	XP_024308864.1	titin isoform X6 [Homo sapiens]	100	4	0	0	GAYT	GAYT	7813	15.9
sp	QHD43415_1-2	XP_016860310.1	titin isoform X5 [Homo sapiens]	100	4	0	0	GAYT	GAYT	7813	15.9
sp	QHD43415_1-2	XP_016860309.1	titin isoform X4 [Homo sapiens]	100	4	0	0	GAYT	GAYT	7813	15.9
sp	QHD43415_1-2	XP_024308863.1	titin isoform X3 [Homo sapiens]	100	4	0	0	GAYT	GAYT	7813	15.9
sp	QHD43415_1-2	XP_024308862.1	titin isoform X2 [Homo sapiens]	100	4	0	0	GAYT	GAYT	7813	15.9
sp	QHD43415_1-2	CAD12456.1	Titin [Homo sapiens]	100	4	0	0	GAYT	GAYT	7813	15.9
sp	QHD43415_1-2	NP_001243779.1	titin isoform N2BA [Homo sapiens]	100	4	0	0	GAYT	GAYT	7813	15.9
sp	QHD43415_1-2	EAX11013.1	titin, isoform CRA_a [Homo sapiens]	100	4	0	0	GAYT	GAYT	7813	15.9
sp	QHD43415_1-2	XP_016860308.1	titin isoform X1 [Homo sapiens]	100	4	0	0	GAYT	GAYT	7813	15.9
sp	QHD43415_1-2	NP_001254479.2	titin isoform IC [Homo sapiens]	100	4	0	0	GAYT	GAYT	7813	15.9
sp	QHD43415_1-2	XP_016878020.1	tight junction protein ZO-1 isoform X11 [Homo sapiens]	66.667	6	2	0	GAYTRY	GSYTSY	7985	15.9
sp	QHD43415_1-2	AAC72274.1	ZO-3 [Homo sapiens]	80	5	1	0	GGAYT	GGPYT	11233	15.5
sp	QHD43415_1-2	AAI08907.1	TJP3 protein [Homo sapiens]	80	5	1	0	GGAYT	GGPYT	11233	15.5
sp	QHD43415_1-2	BAG54652.1	unnamed protein product [Homo sapiens]	80	5	1	0	GGAYT	GGPYT	11624	15.5
sp	QHD43415_1-2	NP_001254490.1	tight junction protein ZO-3 isoform 2 [Homo sapiens]	80	5	1	0	GGAYT	GGPYT	11757	15.5
sp	QHD43415_1-2	AAI08908.2	TJP3 protein, partial [Homo sapiens]	80	5	1	0	GGAYT	GGPYT	11757	15.5
sp	QHD43415_1-2	EAW69293.1	tight junction protein 3 (zona occludens 3), isoform CRA_b [Homo sapiens]	80	5	1	0	GGAYT	GGPYT	11758	15.5
sp	QHD43415_1-2	BAG65278.1	unnamed protein product [Homo sapiens]	80	5	1	0	GGAYT	GGPYT	11891	15.5
sp	QHD43415_1-2	NP_001254489.1	tight junction protein ZO-3 isoform 1 [Homo sapiens]	80	5	1	0	GGAYT	GGPYT	11892	15.5
sp	QHD43415_1-2	BAG52285.1	unnamed protein product [Homo sapiens]	80	5	1	0	GGAYT	GGPYT	12167	15.1
sp	QHD43415_1-2	XP_016880049.1	homeobox protein Hox-B3 isoform X1 [Homo sapiens]	100	4	0	0	ELNG	ELNG	14427	15.1
sp	QHD43415_1-2	BAB55020.1	unnamed protein product [Homo sapiens]	80	5	1	0	GGAYT	GGPYT	15100	15.1
sp	QHD43415_1-2	AAY41022.1	unknown, partial [Homo sapiens]	100	4	0	0	LNGG	LNGG	15270	15.1
sp	QHD43415_1-2	EAX06062.1	unc-5 homolog C (C. elegans), isoform CRA_b [Homo sapiens]	100	4	0	0	LNGG	LNGG	15278	15.1
sp	QHD43415_1-2	AAH41156.1	UNC5C protein [Homo sapiens]	100	4	0	0	LNGG	LNGG	15278	15.1
sp	QHD43415_1-2	BAF83189.1	unnamed protein product [Homo sapiens]	100	4	0	0	LNGG	LNGG	15294	15.1
sp	QHD43415_1-2	NP_003719.3	netrin receptor UNC5C [Homo sapiens]	100	4	0	0	LNGG	LNGG	15294	15.1
sp	QHD43415_1-2	AAC67491.1	transmembrane receptor UNC5C [Homo sapiens]	100	4	0	0	LNGG	LNGG	15294	15.1
sp	QHD43415_1-2	XP_005263378.1	netrin receptor UNC5C isoform X1 [Homo sapiens]	100	4	0	0	LNGG	LNGG	15295	15.1
sp	QHD43415_1-2	XP_024308868.1	titin isoform X12 [Homo sapiens]	80	5	1	0	LNGGA	LDGGA	16602	15.1
sp	QHD43415_1-2	EAX11015.1	titin, isoform CRA_b [Homo sapiens]	80	5	1	0	LNGGA	LDGGA	16602	15.1
sp	QHD43415_1-2	CAD12455.1	N2B-Titin Isoform [Homo sapiens]	80	5	1	0	LNGGA	LDGGA	16602	15.1
sp	QHD43415_1-2	NP_003310.4	titin isoform N2-B [Homo sapiens]	80	5	1	0	LNGGA	LDGGA	16602	15.1
sp	QHD43415_1-2	CAA62188.1	titin [Homo sapiens]	80	5	1	0	LNGGA	LDGGA	16602	15.1
sp	QHD43415_1-2	XP_024308867.1	titin isoform X11 [Homo sapiens]	80	5	1	0	LNGGA	LDGGA	16602	15.1
sp	QHD43415_1-2	XP_016860312.1	titin isoform X10 [Homo sapiens]	80	5	1	0	LNGGA	LDGGA	16602	15.1
sp	QHD43415_1-2	NP_597676.3	titin isoform novex-1 [Homo sapiens]	80	5	1	0	LNGGA	LDGGA	16602	15.1
sp	QHD43415_1-2	EAX11018.1	titin, isoform CRA_d [Homo sapiens]	80	5	1	0	LNGGA	LDGGA	16602	15.1
sp	QHD43415_1-2	EAX11019.1	titin, isoform CRA_e [Homo sapiens]	80	5	1	0	LNGGA	LDGGA	16602	15.1
sp	QHD43415_1-2	NP_597681.4	titin isoform novex-2 [Homo sapiens]	80	5	1	0	LNGGA	LDGGA	16602	15.1
sp	QHD43415_1-2	XP_024308866.1	titin isoform X9 [Homo sapiens]	80	5	1	0	LNGGA	LDGGA	16602	15.1
sp	QHD43415_1-2	XP_024308865.1	titin isoform X8 [Homo sapiens]	80	5	1	0	LNGGA	LDGGA	16602	15.1
sp	QHD43415_1-2	XP_016860311.1	titin isoform X7 [Homo sapiens]	80	5	1	0	LNGGA	LDGGA	16602	15.1
sp	QHD43415_1-2	ACN81321.1	titin [Homo sapiens]	80	5	1	0	LNGGA	LDGGA	16602	15.1
sp	QHD43415_1-2	NP_596869.4	titin isoform N2-A [Homo sapiens]	80	5	1	0	LNGGA	LDGGA	16602	15.1
sp	QHD43415_1-2	XP_024308864.1	titin isoform X6 [Homo sapiens]	80	5	1	0	LNGGA	LDGGA	16602	15.1
sp	QHD43415_1-2	XP_016860310.1	titin isoform X5 [Homo sapiens]	80	5	1	0	LNGGA	LDGGA	16602	15.1
sp	QHD43415_1-2	XP_016860309.1	titin isoform X4 [Homo sapiens]	80	5	1	0	LNGGA	LDGGA	16602	15.1
sp	QHD43415_1-2	XP_024308863.1	titin isoform X3 [Homo sapiens]	80	5	1	0	LNGGA	LDGGA	16602	15.1
sp	QHD43415_1-2	XP_024308862.1	titin isoform X2 [Homo sapiens]	80	5	1	0	LNGGA	LDGGA	16602	15.1
sp	QHD43415_1-2	CAD12456.1	Titin [Homo sapiens]	80	5	1	0	LNGGA	LDGGA	16602	15.1
sp	QHD43415_1-2	NP_001243779.1	titin isoform N2BA [Homo sapiens]	80	5	1	0	LNGGA	LDGGA	16602	15.1
sp	QHD43415_1-2	EAX11013.1	titin, isoform CRA_a [Homo sapiens]	80	5	1	0	LNGGA	LDGGA	16602	15.1
sp	QHD43415_1-2	XP_016860308.1	titin isoform X1 [Homo sapiens]	80	5	1	0	LNGGA	LDGGA	16602	15.1
sp	QHD43415_1-2	NP_001254479.2	titin isoform IC [Homo sapiens]	80	5	1	0	LNGGA	LDGGA	16602	15.1
sp	QHD43415_1-2	AAD10852.1	hox homeobox transcription factor HOXB3 [Homo sapiens]	100	4	0	0	ELNG	ELNG	17112	15.1
sp	QHD43415_1-2	XP_011523023.1	homeobox protein Hox-B3 isoform X4 [Homo sapiens]	100	4	0	0	ELNG	ELNG	17309	14.6
sp	QHD43415_1-2	AAG31555.1	homeobox B3 [Homo sapiens]	100	4	0	0	ELNG	ELNG	17309	14.6
sp	QHD43415_1-2	NP_002137.4	homeobox protein Hox-B3 isoform 1 [Homo sapiens]	100	4	0	0	ELNG	ELNG	17309	14.6
sp	QHD43415_1-2	BAG51359.1	unnamed protein product [Homo sapiens]	100	4	0	0	ELNG	ELNG	17509	14.6
sp	QHD43415_1-2	XP_024308866.1	titin isoform X9 [Homo sapiens]	75	4	1	0	YTRY	FTRY	17582	14.6
sp	QHD43415_1-2	XP_024308865.1	titin isoform X8 [Homo sapiens]	75	4	1	0	YTRY	FTRY	17582	14.6
sp	QHD43415_1-2	XP_016860311.1	titin isoform X7 [Homo sapiens]	75	4	1	0	YTRY	FTRY	17582	14.6
sp	QHD43415_1-2	ACN81321.1	titin [Homo sapiens]	75	4	1	0	YTRY	FTRY	17582	14.6
sp	QHD43415_1-2	NP_596869.4	titin isoform N2-A [Homo sapiens]	75	4	1	0	YTRY	FTRY	17582	14.6
sp	QHD43415_1-2	XP_024308864.1	titin isoform X6 [Homo sapiens]	75	4	1	0	YTRY	FTRY	17582	14.6
sp	QHD43415_1-2	XP_016860310.1	titin isoform X5 [Homo sapiens]	75	4	1	0	YTRY	FTRY	17582	14.6
sp	QHD43415_1-2	XP_016860309.1	titin isoform X4 [Homo sapiens]	75	4	1	0	YTRY	FTRY	17582	14.6
sp	QHD43415_1-2	XP_024308863.1	titin isoform X3 [Homo sapiens]	75	4	1	0	YTRY	FTRY	17582	14.6
sp	QHD43415_1-2	XP_024308862.1	titin isoform X2 [Homo sapiens]	75	4	1	0	YTRY	FTRY	17582	14.6
sp	QHD43415_1-2	CAD12456.1	Titin [Homo sapiens]	75	4	1	0	YTRY	FTRY	17582	14.6
sp	QHD43415_1-2	NP_001243779.1	titin isoform N2BA [Homo sapiens]	75	4	1	0	YTRY	FTRY	17582	14.6
sp	QHD43415_1-2	EAX11013.1	titin, isoform CRA_a [Homo sapiens]	75	4	1	0	YTRY	FTRY	17582	14.6
sp	QHD43415_1-2	XP_016860308.1	titin isoform X1 [Homo sapiens]	75	4	1	0	YTRY	FTRY	17582	14.6
sp	QHD43415_1-2	NP_001254479.2	titin isoform IC [Homo sapiens]	75	4	1	0	YTRY	FTRY	17582	14.6
sp	QHD43415_1-2	ARI45053.1	patched-like protein 1 delta15 splice variant [Homo sapiens]	100	4	0	0	LNGG	LNGG	17949	14.6
sp	QHD43415_1-2	6DMO_A	Chain A, Protein patched homolog 1 [Homo sapiens]	100	4	0	0	LNGG	LNGG	18174	14.6
sp	QHD43415_1-2	6DMB_A	Chain A, Protein patched homolog 1 [Homo sapiens]	100	4	0	0	LNGG	LNGG	18596	14.6
sp	QHD43415_1-2	NP_001077071.1	protein patched homolog 1 isoform M [Homo sapiens]	100	4	0	0	LNGG	LNGG	18597	14.6
sp	QHD43415_1-2	NP_001341847.1	protein patched homolog 1 isoform 8 [Homo sapiens]	100	4	0	0	LNGG	LNGG	18597	14.6
sp	QHD43415_1-2	NP_001077072.1	protein patched homolog 1 isoform L' [Homo sapiens]	100	4	0	0	LNGG	LNGG	18598	14.6
sp	QHD43415_1-2	AAC50550.1	PATCHED [Homo sapiens]	100	4	0	0	LNGG	LNGG	18598	14.6
sp	QHD43415_1-2	NP_000255.2	protein patched homolog 1 isoform L [Homo sapiens]	100	4	0	0	LNGG	LNGG	18598	14.6
sp	QHD43415_1-2	6D4H_A	Chain A, Protein patched homolog 1 [Homo sapiens]	100	4	0	0	LNGG	LNGG	18598	14.6
sp	QHD43415_1-2	6RMG_A	Chain A, Protein patched homolog 1,GFP-like fluorescent chromoprotein FP506, related [Homo sapiens]	100	4	0	0	LNGG	LNGG	19925	14.6
sp	QHD43415_1-2	XP_024308866.1	titin isoform X9 [Homo sapiens]	80	5	1	0	GGAYT	GGNYT	24827	14.6
sp	QHD43415_1-2	XP_024308865.1	titin isoform X8 [Homo sapiens]	80	5	1	0	GGAYT	GGNYT	24827	14.6
sp	QHD43415_1-2	XP_016860311.1	titin isoform X7 [Homo sapiens]	80	5	1	0	GGAYT	GGNYT	24827	14.6
sp	QHD43415_1-2	ACN81321.1	titin [Homo sapiens]	80	5	1	0	GGAYT	GGNYT	24827	14.6
sp	QHD43415_1-2	NP_596869.4	titin isoform N2-A [Homo sapiens]	80	5	1	0	GGAYT	GGNYT	24827	14.6
sp	QHD43415_1-2	XP_024308864.1	titin isoform X6 [Homo sapiens]	80	5	1	0	GGAYT	GGNYT	24827	14.6
sp	QHD43415_1-2	XP_016860310.1	titin isoform X5 [Homo sapiens]	80	5	1	0	GGAYT	GGNYT	24827	14.6
sp	QHD43415_1-2	XP_016860309.1	titin isoform X4 [Homo sapiens]	80	5	1	0	GGAYT	GGNYT	24827	14.6
sp	QHD43415_1-2	XP_024308863.1	titin isoform X3 [Homo sapiens]	80	5	1	0	GGAYT	GGNYT	24827	14.6
sp	QHD43415_1-2	XP_024308862.1	titin isoform X2 [Homo sapiens]	80	5	1	0	GGAYT	GGNYT	24827	14.6
sp	QHD43415_1-2	CAD12456.1	Titin [Homo sapiens]	80	5	1	0	GGAYT	GGNYT	24827	14.6
sp	QHD43415_1-2	NP_001243779.1	titin isoform N2BA [Homo sapiens]	80	5	1	0	GGAYT	GGNYT	24827	14.6
sp	QHD43415_1-2	EAX11013.1	titin, isoform CRA_a [Homo sapiens]	80	5	1	0	GGAYT	GGNYT	24827	14.6
sp	QHD43415_1-2	XP_016860308.1	titin isoform X1 [Homo sapiens]	80	5	1	0	GGAYT	GGNYT	24827	14.6
sp	QHD43415_1-2	NP_001254479.2	titin isoform IC [Homo sapiens]	80	5	1	0	GGAYT	GGNYT	24827	14.6
sp	QHD43415_1-2	EAX11015.1	titin, isoform CRA_b [Homo sapiens]	66.667	6	2	0	GGAYTR	GVAYSR	30914	14.2
sp	QHD43415_1-2	CAD12455.1	N2B-Titin Isoform [Homo sapiens]	66.667	6	2	0	GGAYTR	GVAYSR	30914	14.2
sp	QHD43415_1-2	NP_003310.4	titin isoform N2-B [Homo sapiens]	66.667	6	2	0	GGAYTR	GVAYSR	30914	14.2
sp	QHD43415_1-2	CAA62188.1	titin [Homo sapiens]	66.667	6	2	0	GGAYTR	GVAYSR	30914	14.2
sp	QHD43415_1-2	XP_024308867.1	titin isoform X11 [Homo sapiens]	66.667	6	2	0	GGAYTR	GVAYSR	30914	14.2
sp	QHD43415_1-2	XP_016860312.1	titin isoform X10 [Homo sapiens]	66.667	6	2	0	GGAYTR	GVAYSR	30914	14.2
sp	QHD43415_1-2	NP_597676.3	titin isoform novex-1 [Homo sapiens]	66.667	6	2	0	GGAYTR	GVAYSR	30914	14.2
sp	QHD43415_1-2	EAX11018.1	titin, isoform CRA_d [Homo sapiens]	66.667	6	2	0	GGAYTR	GVAYSR	30914	14.2
sp	QHD43415_1-2	EAX11019.1	titin, isoform CRA_e [Homo sapiens]	66.667	6	2	0	GGAYTR	GVAYSR	30914	14.2
sp	QHD43415_1-2	NP_597681.4	titin isoform novex-2 [Homo sapiens]	66.667	6	2	0	GGAYTR	GVAYSR	30914	14.2
sp	QHD43415_1-2	XP_024308866.1	titin isoform X9 [Homo sapiens]	66.667	6	2	0	GGAYTR	GVAYSR	30914	14.2
sp	QHD43415_1-2	XP_024308865.1	titin isoform X8 [Homo sapiens]	66.667	6	2	0	GGAYTR	GVAYSR	30914	14.2
sp	QHD43415_1-2	XP_016860311.1	titin isoform X7 [Homo sapiens]	66.667	6	2	0	GGAYTR	GVAYSR	30914	14.2
sp	QHD43415_1-2	ACN81321.1	titin [Homo sapiens]	66.667	6	2	0	GGAYTR	GVAYSR	30914	14.2
sp	QHD43415_1-2	NP_596869.4	titin isoform N2-A [Homo sapiens]	66.667	6	2	0	GGAYTR	GVAYSR	30914	14.2
sp	QHD43415_1-2	XP_024308864.1	titin isoform X6 [Homo sapiens]	66.667	6	2	0	GGAYTR	GVAYSR	30914	14.2
sp	QHD43415_1-2	XP_016860310.1	titin isoform X5 [Homo sapiens]	66.667	6	2	0	GGAYTR	GVAYSR	30914	14.2
sp	QHD43415_1-2	XP_016860309.1	titin isoform X4 [Homo sapiens]	66.667	6	2	0	GGAYTR	GVAYSR	30914	14.2
sp	QHD43415_1-2	XP_024308863.1	titin isoform X3 [Homo sapiens]	66.667	6	2	0	GGAYTR	GVAYSR	30914	14.2
sp	QHD43415_1-2	XP_024308862.1	titin isoform X2 [Homo sapiens]	66.667	6	2	0	GGAYTR	GVAYSR	30914	14.2
sp	QHD43415_1-2	CAD12456.1	Titin [Homo sapiens]	66.667	6	2	0	GGAYTR	GVAYSR	30915	14.2
sp	QHD43415_1-2	NP_001243779.1	titin isoform N2BA [Homo sapiens]	66.667	6	2	0	GGAYTR	GVAYSR	30915	14.2
sp	QHD43415_1-2	EAX11013.1	titin, isoform CRA_a [Homo sapiens]	66.667	6	2	0	GGAYTR	GVAYSR	30915	14.2
sp	QHD43415_1-2	XP_016860308.1	titin isoform X1 [Homo sapiens]	66.667	6	2	0	GGAYTR	GVAYSR	30915	14.2
sp	QHD43415_1-2	NP_001254479.2	titin isoform IC [Homo sapiens]	66.667	6	2	0	GGAYTR	GVAYSR	30915	14.2
sp	QHD43415_1-2	EAW53634.1	hCG2003971, isoform CRA_d [Homo sapiens]	100	3	0	0	YTR	YTR	32905	14.2
sp	QHD43415_1-2	EAW53633.1	hCG2003971, isoform CRA_c [Homo sapiens]	100	3	0	0	YTR	YTR	32940	14.2
sp	QHD43415_1-2	AAA75468.1	hPAK65, partial [Homo sapiens]	100	3	0	0	YTR	YTR	32991	14.2
sp	QHD43415_1-2	BAF84028.1	unnamed protein product [Homo sapiens]	100	3	0	0	YTR	YTR	33000	14.2
sp	QHD43415_1-2	NP_002568.2	serine/threonine-protein kinase PAK 2 [Homo sapiens]	100	3	0	0	YTR	YTR	33000	14.2
sp	QHD43415_1-2	AAH69613.1	P21 protein (Cdc42/Rac)-activated kinase 2 [Homo sapiens]	100	3	0	0	YTR	YTR	33000	14.2
sp	QHD43415_1-2	AAA65442.1	p21-activated protein kinase [Homo sapiens]	100	3	0	0	YTR	YTR	33000	14.2
sp	QHD43415_1-2	XP_024308866.1	titin isoform X9 [Homo sapiens]	66.667	6	2	0	ELNGGA	ELHSGA	33912	14.2
sp	QHD43415_1-2	XP_024308865.1	titin isoform X8 [Homo sapiens]	66.667	6	2	0	ELNGGA	ELHSGA	33912	14.2
sp	QHD43415_1-2	XP_016860311.1	titin isoform X7 [Homo sapiens]	66.667	6	2	0	ELNGGA	ELHSGA	33912	14.2
sp	QHD43415_1-2	ACN81321.1	titin [Homo sapiens]	66.667	6	2	0	ELNGGA	ELHSGA	33912	14.2
sp	QHD43415_1-2	NP_596869.4	titin isoform N2-A [Homo sapiens]	66.667	6	2	0	ELNGGA	ELHSGA	33912	14.2
sp	QHD43415_1-2	XP_024308864.1	titin isoform X6 [Homo sapiens]	66.667	6	2	0	ELNGGA	ELHSGA	33912	14.2
sp	QHD43415_1-2	XP_016860310.1	titin isoform X5 [Homo sapiens]	66.667	6	2	0	ELNGGA	ELHSGA	33912	14.2
sp	QHD43415_1-2	XP_016860309.1	titin isoform X4 [Homo sapiens]	66.667	6	2	0	ELNGGA	ELHSGA	33912	14.2
sp	QHD43415_1-2	XP_024308863.1	titin isoform X3 [Homo sapiens]	66.667	6	2	0	ELNGGA	ELHSGA	33912	14.2
sp	QHD43415_1-2	XP_024308862.1	titin isoform X2 [Homo sapiens]	66.667	6	2	0	ELNGGA	ELHSGA	33912	14.2
sp	QHD43415_1-2	CAD12456.1	Titin [Homo sapiens]	66.667	6	2	0	ELNGGA	ELHSGA	33912	14.2
sp	QHD43415_1-2	NP_001243779.1	titin isoform N2BA [Homo sapiens]	66.667	6	2	0	ELNGGA	ELHSGA	33912	14.2
sp	QHD43415_1-2	EAX11013.1	titin, isoform CRA_a [Homo sapiens]	66.667	6	2	0	ELNGGA	ELHSGA	33912	14.2
sp	QHD43415_1-2	XP_016860308.1	titin isoform X1 [Homo sapiens]	66.667	6	2	0	ELNGGA	ELHSGA	33912	14.2
sp	QHD43415_1-2	NP_001254479.2	titin isoform IC [Homo sapiens]	66.667	6	2	0	ELNGGA	ELHSGA	33912	14.2
sp	QHD43415_1-2	AAH50442.1	Homeobox C4 [Homo sapiens]	75	4	1	0	YTRY	YNRY	34830	14.2
sp	QHD43415_1-2	XP_024308868.1	titin isoform X12 [Homo sapiens]	66.667	6	2	0	NGGAYT	DGGLYT	35932	14.2
sp	QHD43415_1-2	EAX11015.1	titin, isoform CRA_b [Homo sapiens]	66.667	6	2	0	NGGAYT	DGGLYT	35932	14.2
sp	QHD43415_1-2	CAD12455.1	N2B-Titin Isoform [Homo sapiens]	66.667	6	2	0	NGGAYT	DGGLYT	35932	14.2
sp	QHD43415_1-2	NP_003310.4	titin isoform N2-B [Homo sapiens]	66.667	6	2	0	NGGAYT	DGGLYT	35932	14.2
sp	QHD43415_1-2	CAA62188.1	titin [Homo sapiens]	66.667	6	2	0	NGGAYT	DGGLYT	35932	14.2
sp	QHD43415_1-2	XP_024308867.1	titin isoform X11 [Homo sapiens]	66.667	6	2	0	NGGAYT	DGGLYT	35932	14.2
sp	QHD43415_1-2	XP_016860312.1	titin isoform X10 [Homo sapiens]	66.667	6	2	0	NGGAYT	DGGLYT	35932	14.2
sp	QHD43415_1-2	NP_597676.3	titin isoform novex-1 [Homo sapiens]	66.667	6	2	0	NGGAYT	DGGLYT	35932	14.2
sp	QHD43415_1-2	EAX11018.1	titin, isoform CRA_d [Homo sapiens]	66.667	6	2	0	NGGAYT	DGGLYT	35932	14.2
sp	QHD43415_1-2	EAX11019.1	titin, isoform CRA_e [Homo sapiens]	66.667	6	2	0	NGGAYT	DGGLYT	35932	14.2
sp	QHD43415_1-2	NP_597681.4	titin isoform novex-2 [Homo sapiens]	66.667	6	2	0	NGGAYT	DGGLYT	35932	14.2
sp	QHD43415_1-2	XP_024308866.1	titin isoform X9 [Homo sapiens]	66.667	6	2	0	NGGAYT	DGGLYT	35933	14.2
sp	QHD43415_1-2	XP_024308865.1	titin isoform X8 [Homo sapiens]	66.667	6	2	0	NGGAYT	DGGLYT	35933	14.2
sp	QHD43415_1-2	XP_016860311.1	titin isoform X7 [Homo sapiens]	66.667	6	2	0	NGGAYT	DGGLYT	35933	14.2
sp	QHD43415_1-2	ACN81321.1	titin [Homo sapiens]	66.667	6	2	0	NGGAYT	DGGLYT	35933	14.2
sp	QHD43415_1-2	NP_596869.4	titin isoform N2-A [Homo sapiens]	66.667	6	2	0	NGGAYT	DGGLYT	35933	14.2
sp	QHD43415_1-2	XP_024308864.1	titin isoform X6 [Homo sapiens]	66.667	6	2	0	NGGAYT	DGGLYT	35933	14.2
sp	QHD43415_1-2	XP_016860310.1	titin isoform X5 [Homo sapiens]	66.667	6	2	0	NGGAYT	DGGLYT	35933	14.2
sp	QHD43415_1-2	XP_016860309.1	titin isoform X4 [Homo sapiens]	66.667	6	2	0	NGGAYT	DGGLYT	35933	14.2
sp	QHD43415_1-2	XP_024308863.1	titin isoform X3 [Homo sapiens]	66.667	6	2	0	NGGAYT	DGGLYT	35933	14.2
sp	QHD43415_1-2	XP_024308862.1	titin isoform X2 [Homo sapiens]	66.667	6	2	0	NGGAYT	DGGLYT	35933	14.2
sp	QHD43415_1-2	CAD12456.1	Titin [Homo sapiens]	66.667	6	2	0	NGGAYT	DGGLYT	35933	14.2
sp	QHD43415_1-2	NP_001243779.1	titin isoform N2BA [Homo sapiens]	66.667	6	2	0	NGGAYT	DGGLYT	35933	14.2
sp	QHD43415_1-2	EAX11013.1	titin, isoform CRA_a [Homo sapiens]	66.667	6	2	0	NGGAYT	DGGLYT	35933	14.2
sp	QHD43415_1-2	XP_016860308.1	titin isoform X1 [Homo sapiens]	66.667	6	2	0	NGGAYT	DGGLYT	35933	14.2
sp	QHD43415_1-2	NP_001254479.2	titin isoform IC [Homo sapiens]	66.667	6	2	0	NGGAYT	DGGLYT	35933	14.2
sp	QHD43415_1-2	NP_055435.2	homeobox protein Hox-C4 [Homo sapiens]	75	4	1	0	YTRY	YNRY	36082	13.8
sp	QHD43415_1-2	AAG42145.1	HOXC4 [Homo sapiens]	75	4	1	0	YTRY	YNRY	36082	13.8
sp	QHD43415_1-2	XP_024308868.1	titin isoform X12 [Homo sapiens]	50	10	1	1	NGGA----YT	DGGAPITGYT	45846	13.8
sp	QHD43415_1-2	EAX11015.1	titin, isoform CRA_b [Homo sapiens]	50	10	1	1	NGGA----YT	DGGAPITGYT	45846	13.8
sp	QHD43415_1-2	CAD12455.1	N2B-Titin Isoform [Homo sapiens]	50	10	1	1	NGGA----YT	DGGAPITGYT	45846	13.8
sp	QHD43415_1-2	NP_003310.4	titin isoform N2-B [Homo sapiens]	50	10	1	1	NGGA----YT	DGGAPITGYT	45846	13.8
sp	QHD43415_1-2	CAA62188.1	titin [Homo sapiens]	50	10	1	1	NGGA----YT	DGGAPITGYT	45846	13.8
sp	QHD43415_1-2	XP_024308867.1	titin isoform X11 [Homo sapiens]	50	10	1	1	NGGA----YT	DGGAPITGYT	45846	13.8
sp	QHD43415_1-2	XP_016860312.1	titin isoform X10 [Homo sapiens]	50	10	1	1	NGGA----YT	DGGAPITGYT	45846	13.8
sp	QHD43415_1-2	NP_597676.3	titin isoform novex-1 [Homo sapiens]	50	10	1	1	NGGA----YT	DGGAPITGYT	45846	13.8
sp	QHD43415_1-2	EAX11018.1	titin, isoform CRA_d [Homo sapiens]	50	10	1	1	NGGA----YT	DGGAPITGYT	45846	13.8
sp	QHD43415_1-2	EAX11019.1	titin, isoform CRA_e [Homo sapiens]	50	10	1	1	NGGA----YT	DGGAPITGYT	45846	13.8
sp	QHD43415_1-2	NP_597681.4	titin isoform novex-2 [Homo sapiens]	50	10	1	1	NGGA----YT	DGGAPITGYT	45846	13.8
sp	QHD43415_1-2	XP_024308866.1	titin isoform X9 [Homo sapiens]	50	10	1	1	NGGA----YT	DGGAPITGYT	45847	13.8
sp	QHD43415_1-2	XP_024308865.1	titin isoform X8 [Homo sapiens]	50	10	1	1	NGGA----YT	DGGAPITGYT	45847	13.8
sp	QHD43415_1-2	XP_016860311.1	titin isoform X7 [Homo sapiens]	50	10	1	1	NGGA----YT	DGGAPITGYT	45847	13.8
sp	QHD43415_1-2	ACN81321.1	titin [Homo sapiens]	50	10	1	1	NGGA----YT	DGGAPITGYT	45847	13.8
sp	QHD43415_1-2	NP_596869.4	titin isoform N2-A [Homo sapiens]	50	10	1	1	NGGA----YT	DGGAPITGYT	45847	13.8
sp	QHD43415_1-2	XP_024308864.1	titin isoform X6 [Homo sapiens]	50	10	1	1	NGGA----YT	DGGAPITGYT	45847	13.8
sp	QHD43415_1-2	XP_016860310.1	titin isoform X5 [Homo sapiens]	50	10	1	1	NGGA----YT	DGGAPITGYT	45847	13.8
sp	QHD43415_1-2	XP_016860309.1	titin isoform X4 [Homo sapiens]	50	10	1	1	NGGA----YT	DGGAPITGYT	45847	13.8
sp	QHD43415_1-2	XP_024308863.1	titin isoform X3 [Homo sapiens]	50	10	1	1	NGGA----YT	DGGAPITGYT	45847	13.8
sp	QHD43415_1-2	XP_024308862.1	titin isoform X2 [Homo sapiens]	50	10	1	1	NGGA----YT	DGGAPITGYT	45847	13.8
sp	QHD43415_1-2	CAD12456.1	Titin [Homo sapiens]	50	10	1	1	NGGA----YT	DGGAPITGYT	45847	13.8
sp	QHD43415_1-2	NP_001243779.1	titin isoform N2BA [Homo sapiens]	50	10	1	1	NGGA----YT	DGGAPITGYT	45847	13.8
sp	QHD43415_1-2	EAX11013.1	titin, isoform CRA_a [Homo sapiens]	50	10	1	1	NGGA----YT	DGGAPITGYT	45847	13.8
sp	QHD43415_1-2	XP_016860308.1	titin isoform X1 [Homo sapiens]	50	10	1	1	NGGA----YT	DGGAPITGYT	45847	13.8
sp	QHD43415_1-2	NP_001254479.2	titin isoform IC [Homo sapiens]	50	10	1	1	NGGA----YT	DGGAPITGYT	45847	13.8

## Sheet: nsp2
Query accesion.version		Subject accession.version	Subject Title	Percentage of identical matches	Alignment length	Number of mismatches	Number of gap openings	Aligned part of query sequence	Aligned part of subject sequence	Expect value (e value)	Bit score
sp	QHD43415_2-3	NP_003649.2	homeobox protein BarH-like 2 [Homo sapiens]	80	10	0	1	LKGG--APTK	LKGGQEAPTK	49	21.8
sp	QHD43415_2-3	AAC04705.1	barx2 [Homo sapiens]	80	10	0	1	LKGG--APTK	LKGGQEAPTK	49	21.8
sp	QHD43415_2-3	XP_011541345.1	homeobox protein BarH-like 2 isoform X1 [Homo sapiens]	80	10	0	1	LKGG--APTK	LKGGQEAPTK	49	21.8
sp	QHD43415_2-3	XP_011541346.1	homeobox protein BarH-like 2 isoform X2 [Homo sapiens]	80	10	0	1	LKGG--APTK	LKGGQEAPTK	49	21.8
sp	QHD43415_2-3	NP_001019265.1	glucocorticoid receptor isoform gamma [Homo sapiens]	70	10	3	0	TLKGGAPTKV	TLRGGATVKV	158	20.6
sp	QHD43415_2-3	AED99114.1	nuclear receptor subfamily 3 group C member 1 variant NS-1 [Homo sapiens]	70	10	3	0	TLKGGAPTKV	TLRGGATVKV	158	20.6
sp	QHD43415_2-3	BAH02307.1	glucocorticoid receptor [Homo sapiens]	70	10	3	0	TLKGGAPTKV	TLRGGATVKV	158	20.6
sp	QHD43415_2-3	NP_000167.1	glucocorticoid receptor isoform alpha [Homo sapiens]	70	10	3	0	TLKGGAPTKV	TLRGGATVKV	158	20.6
sp	QHD43415_2-3	BAD97314.1	nuclear receptor subfamily 3, group C, member 1 (glucocorticoid receptor) variant, partial [Homo sapiens]	70	10	3	0	TLKGGAPTKV	TLRGGATVKV	158	20.6
sp	QHD43415_2-3	CAE45716.1	hypothetical protein [Homo sapiens]	70	10	3	0	TLKGGAPTKV	TLRGGATVKV	158	20.6
sp	QHD43415_2-3	QEG79395.1	nuclear receptor subfamily 3 group C member 1 [Homo sapiens]	70	10	3	0	TLKGGAPTKV	TLRGGATVKV	158	20.6
sp	QHD43415_2-3	CAJ65924.1	glucocorticoid receptor [Homo sapiens]	70	10	3	0	TLKGGAPTKV	TLRGGATVKV	158	20.6
sp	QHD43415_2-3	NP_001191187.1	glucocorticoid receptor isoform alpha-B [Homo sapiens]	70	10	3	0	TLKGGAPTKV	TLRGGATVKV	158	20.6
sp	QHD43415_2-3	AFA52010.1	glucocorticoid receptor [Homo sapiens]	70	10	3	0	TLKGGAPTKV	TLRGGATVKV	158	20.6
sp	QHD43415_2-3	NP_001018661.1	glucocorticoid receptor isoform beta [Homo sapiens]	70	10	3	0	TLKGGAPTKV	TLRGGATVKV	158	20.6
sp	QHD43415_2-3	NP_001191194.1	glucocorticoid receptor isoform GR-P [Homo sapiens]	70	10	3	0	TLKGGAPTKV	TLRGGATVKV	158	20.6
sp	QHD43415_2-3	AED99115.1	nuclear receptor subfamily 3 group C member 1 variant DL-1 [Homo sapiens]	70	10	3	0	TLKGGAPTKV	TLRGGATVKV	158	20.6
sp	QHD43415_2-3	QAX33381.1	nuclear receptor subfamily 3 group C member 1 variant hGR-B(93) [Homo sapiens]	70	10	3	0	TLKGGAPTKV	TLRGGATVKV	158	20.6
sp	QHD43415_2-3	QAX33382.1	nuclear receptor subfamily 3 group C member 1 variant hGR-B(54) [Homo sapiens]	70	10	3	0	TLKGGAPTKV	TLRGGATVKV	158	20.6
sp	QHD43415_2-3	QAX33383.1	nuclear receptor subfamily 3 group C member 1 variant hGR-B(77) [Homo sapiens]	70	10	3	0	TLKGGAPTKV	TLRGGATVKV	158	20.6
sp	QHD43415_2-3	AAA53151.1	glucocorticoid receptor, partial [Homo sapiens]	70	10	3	0	TLKGGAPTKV	TLRGGATVKV	158	20.6
sp	QHD43415_2-3	CAI46897.1	nuclear receptor subfamily 3, group C, member 1 (glucocorticoid receptor), partial [Homo sapiens]	70	10	3	0	TLKGGAPTKV	TLRGGATVKV	159	20.6
sp	QHD43415_2-3	CAI46893.1	nuclear receptor subfamily 3, group C, member 1 (glucocorticoid receptor), partial [Homo sapiens]	70	10	3	0	TLKGGAPTKV	TLRGGATVKV	159	20.6
sp	QHD43415_2-3	AFA52009.1	glucocorticoid receptor [Homo sapiens]	70	10	3	0	TLKGGAPTKV	TLRGGATVKV	159	20.6
sp	QHD43415_2-3	AAB60654.1	neuronal nitric oxide synthase [Homo sapiens]	85.714	7	1	0	KGGAPTK	KGGAPAK	172	20.2
sp	QHD43415_2-3	NP_001191147.1	nitric oxide synthase, brain isoform 2 [Homo sapiens]	85.714	7	1	0	KGGAPTK	KGGAPAK	172	20.2
sp	QHD43415_2-3	NP_000611.1	nitric oxide synthase, brain isoform 1 [Homo sapiens]	85.714	7	1	0	KGGAPTK	KGGAPAK	172	20.2
sp	QHD43415_2-3	AAA36376.1	nitric oxide synthase [Homo sapiens]	85.714	7	1	0	KGGAPTK	KGGAPAK	172	20.2
sp	QHD43415_2-3	AAB49040.1	nitric oxide synthase [Homo sapiens]	85.714	7	1	0	KGGAPTK	KGGAPAK	172	20.2
sp	QHD43415_2-3	BAG57679.1	unnamed protein product [Homo sapiens]	85.714	7	1	0	KGGAPTK	KGGAPAK	172	20.2
sp	QHD43415_2-3	BAG35260.1	unnamed protein product [Homo sapiens]	100	6	0	0	TLKGGA	TLKGGA	195	20.2
sp	QHD43415_2-3	NP_001609.2	poly [ADP-ribose] polymerase 1 [Homo sapiens]	100	6	0	0	TLKGGA	TLKGGA	195	20.2
sp	QHD43415_2-3	AAB59447.1	poly(ADP-ribose) synthetase [Homo sapiens]	100	6	0	0	TLKGGA	TLKGGA	195	20.2
sp	QHD43415_2-3	AAH37545.1	Poly (ADP-ribose) polymerase 1 [Homo sapiens]	100	6	0	0	TLKGGA	TLKGGA	195	20.2
sp	QHD43415_2-3	AAA60155.1	poly(ADP-ribose) polymerase [Homo sapiens]	100	6	0	0	TLKGGA	TLKGGA	195	20.2
sp	QHD43415_2-3	AAA60137.1	poly(ADP-ribose) polymerase [Homo sapiens]	100	6	0	0	TLKGGA	TLKGGA	195	20.2
sp	QHD43415_2-3	EAW69785.1	poly (ADP-ribose) polymerase family, member 1, isoform CRA_b [Homo sapiens]	100	6	0	0	TLKGGA	TLKGGA	195	20.2
sp	QHD43415_2-3	BAG64403.1	unnamed protein product [Homo sapiens]	100	6	0	0	TLKGGA	TLKGGA	195	20.2
sp	QHD43415_2-3	AAA51599.1	poly(ADP-ribose) polymerase, partial [Homo sapiens]	100	6	0	0	TLKGGA	TLKGGA	195	20.2
sp	QHD43415_2-3	4DQY_C	Chain C, Poly [adp-ribose] Polymerase 1 [Homo sapiens]	100	6	0	0	TLKGGA	TLKGGA	195	20.2
sp	QHD43415_2-3	4OPX_C	Chain C, Poly [adp-ribose] Polymerase 1 [Homo sapiens]	100	6	0	0	TLKGGA	TLKGGA	195	20.2
sp	QHD43415_2-3	2CR9_A	Chain A, Poly [ADP-ribose] polymerase-1 [Homo sapiens]	100	6	0	0	TLKGGA	TLKGGA	219	20.2
sp	QHD43415_2-3	XP_011540976.1	centrosomal protein of 164 kDa isoform X1 [Homo sapiens]	77.778	9	1	1	TLKGGAPTK	TL-GGSPTK	287	19.7
sp	QHD43415_2-3	XP_016872857.1	centrosomal protein of 164 kDa isoform X2 [Homo sapiens]	77.778	9	1	1	TLKGGAPTK	TL-GGSPTK	287	19.7
sp	QHD43415_2-3	XP_016872858.1	centrosomal protein of 164 kDa isoform X3 [Homo sapiens]	77.778	9	1	1	TLKGGAPTK	TL-GGSPTK	287	19.7
sp	QHD43415_2-3	XP_016872859.1	centrosomal protein of 164 kDa isoform X4 [Homo sapiens]	77.778	9	1	1	TLKGGAPTK	TL-GGSPTK	287	19.7
sp	QHD43415_2-3	XP_006718851.1	centrosomal protein of 164 kDa isoform X5 [Homo sapiens]	77.778	9	1	1	TLKGGAPTK	TL-GGSPTK	287	19.7
sp	QHD43415_2-3	XP_005271510.1	centrosomal protein of 164 kDa isoform X6 [Homo sapiens]	77.778	9	1	1	TLKGGAPTK	TL-GGSPTK	287	19.7
sp	QHD43415_2-3	XP_016872860.1	centrosomal protein of 164 kDa isoform X7 [Homo sapiens]	77.778	9	1	1	TLKGGAPTK	TL-GGSPTK	287	19.7
sp	QHD43415_2-3	XP_016872861.1	centrosomal protein of 164 kDa isoform X8 [Homo sapiens]	77.778	9	1	1	TLKGGAPTK	TL-GGSPTK	287	19.7
sp	QHD43415_2-3	XP_016872862.1	centrosomal protein of 164 kDa isoform X9 [Homo sapiens]	77.778	9	1	1	TLKGGAPTK	TL-GGSPTK	287	19.7
sp	QHD43415_2-3	XP_016872865.1	centrosomal protein of 164 kDa isoform X10 [Homo sapiens]	77.778	9	1	1	TLKGGAPTK	TL-GGSPTK	287	19.7
sp	QHD43415_2-3	XP_016872866.1	centrosomal protein of 164 kDa isoform X11 [Homo sapiens]	77.778	9	1	1	TLKGGAPTK	TL-GGSPTK	287	19.7
sp	QHD43415_2-3	XP_016872867.1	centrosomal protein of 164 kDa isoform X12 [Homo sapiens]	77.778	9	1	1	TLKGGAPTK	TL-GGSPTK	287	19.7
sp	QHD43415_2-3	XP_016872868.1	centrosomal protein of 164 kDa isoform X13 [Homo sapiens]	77.778	9	1	1	TLKGGAPTK	TL-GGSPTK	287	19.7
sp	QHD43415_2-3	EAW67319.1	centrosomal protein 164kDa, isoform CRA_b [Homo sapiens]	77.778	9	1	1	TLKGGAPTK	TL-GGSPTK	287	19.7
sp	QHD43415_2-3	NP_055771.4	centrosomal protein of 164 kDa isoform 1 [Homo sapiens]	77.778	9	1	1	TLKGGAPTK	TL-GGSPTK	287	19.7
sp	QHD43415_2-3	EAW67320.1	centrosomal protein 164kDa, isoform CRA_c [Homo sapiens]	77.778	9	1	1	TLKGGAPTK	TL-GGSPTK	287	19.7
sp	QHD43415_2-3	EAW67321.1	centrosomal protein 164kDa, isoform CRA_d [Homo sapiens]	77.778	9	1	1	TLKGGAPTK	TL-GGSPTK	287	19.7
sp	QHD43415_2-3	NP_001258862.1	centrosomal protein of 164 kDa isoform 2 [Homo sapiens]	77.778	9	1	1	TLKGGAPTK	TL-GGSPTK	287	19.7
sp	QHD43415_2-3	XP_016872870.1	centrosomal protein of 164 kDa isoform X16 [Homo sapiens]	77.778	9	1	1	TLKGGAPTK	TL-GGSPTK	287	19.7
sp	QHD43415_2-3	XP_006718857.1	centrosomal protein of 164 kDa isoform X17 [Homo sapiens]	77.778	9	1	1	TLKGGAPTK	TL-GGSPTK	287	19.7
sp	QHD43415_2-3	XP_016872872.1	centrosomal protein of 164 kDa isoform X18 [Homo sapiens]	77.778	9	1	1	TLKGGAPTK	TL-GGSPTK	287	19.7
sp	QHD43415_2-3	XP_016872874.1	centrosomal protein of 164 kDa isoform X19 [Homo sapiens]	77.778	9	1	1	TLKGGAPTK	TL-GGSPTK	287	19.7
sp	QHD43415_2-3	XP_016872875.1	centrosomal protein of 164 kDa isoform X20 [Homo sapiens]	77.778	9	1	1	TLKGGAPTK	TL-GGSPTK	287	19.7
sp	QHD43415_2-3	CAB56023.1	hypothetical protein, partial [Homo sapiens]	77.778	9	1	1	TLKGGAPTK	TL-GGSPTK	287	19.7
sp	QHD43415_2-3	BAA91677.1	unnamed protein product [Homo sapiens]	77.778	9	1	1	TLKGGAPTK	TL-GGSPTK	288	19.7
sp	QHD43415_2-3	XP_016880658.1	SRC kinase signaling inhibitor 1 isoform X1 [Homo sapiens]	77.778	9	2	0	TLKGGAPTK	TPKGGNPTK	325	19.7
sp	QHD43415_2-3	XP_016880659.1	SRC kinase signaling inhibitor 1 isoform X2 [Homo sapiens]	77.778	9	2	0	TLKGGAPTK	TPKGGNPTK	325	19.7
sp	QHD43415_2-3	XP_016880660.1	SRC kinase signaling inhibitor 1 isoform X3 [Homo sapiens]	77.778	9	2	0	TLKGGAPTK	TPKGGNPTK	325	19.7
sp	QHD43415_2-3	XP_016880661.1	SRC kinase signaling inhibitor 1 isoform X4 [Homo sapiens]	77.778	9	2	0	TLKGGAPTK	TPKGGNPTK	325	19.7
sp	QHD43415_2-3	XP_016880662.1	SRC kinase signaling inhibitor 1 isoform X5 [Homo sapiens]	77.778	9	2	0	TLKGGAPTK	TPKGGNPTK	325	19.7
sp	QHD43415_2-3	BAD03968.1	SNAP-25-interacting protein [Homo sapiens]	77.778	9	2	0	TLKGGAPTK	TPKGGNPTK	325	19.7
sp	QHD43415_2-3	NP_079524.2	SRC kinase signaling inhibitor 1 [Homo sapiens]	77.778	9	2	0	TLKGGAPTK	TPKGGNPTK	325	19.7
sp	QHD43415_2-3	BAG58083.1	unnamed protein product [Homo sapiens]	77.778	9	2	0	TLKGGAPTK	TPKGGNPTK	325	19.7
sp	QHD43415_2-3	XP_016880663.1	SRC kinase signaling inhibitor 1 isoform X6 [Homo sapiens]	77.778	9	2	0	TLKGGAPTK	TPKGGNPTK	325	19.7
sp	QHD43415_2-3	AAH07539.1	FSCN1 protein, partial [Homo sapiens]	70	10	3	0	TLKGGAPTKV	TLKAGKATKV	325	19.7
sp	QHD43415_2-3	3P53_A	Chain A, Fascin [Homo sapiens]	70	10	3	0	TLKGGAPTKV	TLKAGKATKV	325	19.7
sp	QHD43415_2-3	4GOV_A	Chain A, Fascin [Homo sapiens]	70	10	3	0	TLKGGAPTKV	TLKAGKATKV	325	19.7
sp	QHD43415_2-3	4GP0_A	Chain A, Fascin [Homo sapiens]	70	10	3	0	TLKGGAPTKV	TLKAGKATKV	325	19.7
sp	QHD43415_2-3	NP_003079.1	fascin [Homo sapiens]	70	10	3	0	TLKGGAPTKV	TLKAGKATKV	325	19.7
sp	QHD43415_2-3	AAH06304.1	Fascin homolog 1, actin-bundling protein (Strongylocentrotus purpuratus) [Homo sapiens]	70	10	3	0	TLKGGAPTKV	TLKAGKATKV	325	19.7
sp	QHD43415_2-3	4GOY_A	Chain A, Fascin [Homo sapiens]	70	10	3	0	TLKGGAPTKV	TLKAGKATKV	325	19.7
sp	QHD43415_2-3	4GP3_A	Chain A, Fascin [Homo sapiens]	70	10	3	0	TLKGGAPTKV	TLKAGKATKV	325	19.7
sp	QHD43415_2-3	6B0T_A	Chain A, Fascin [Homo sapiens]	70	10	3	0	TLKGGAPTKV	TLKAGKATKV	325	19.7
sp	QHD43415_2-3	BAG53015.1	unnamed protein product [Homo sapiens]	70	10	3	0	TLKGGAPTKV	TLKAGKATKV	325	19.7
sp	QHD43415_2-3	EAW87344.1	fascin homolog 1, actin-bundling protein (Strongylocentrotus purpuratus), isoform CRA_a [Homo sapiens]	70	10	3	0	TLKGGAPTKV	TLKAGKATKV	325	19.7
sp	QHD43415_2-3	EAW87345.1	fascin homolog 1, actin-bundling protein (Strongylocentrotus purpuratus), isoform CRA_b [Homo sapiens]	70	10	3	0	TLKGGAPTKV	TLKAGKATKV	325	19.7
sp	QHD43415_2-3	AAH07643.1	Similar to singed (Drosophila)-like (sea urchin fascin homolog like), partial [Homo sapiens]	70	10	3	0	TLKGGAPTKV	TLKAGKATKV	325	19.7
sp	QHD43415_2-3	BAC86634.1	unnamed protein product [Homo sapiens]	77.778	9	2	0	TLKGGAPTK	TPKGGNPTK	332	19.3
sp	QHD43415_2-3	BAG54357.1	unnamed protein product [Homo sapiens]	77.778	9	2	0	TLKGGAPTK	TPKGGNPTK	355	19.3
sp	QHD43415_2-3	XP_005250050.1	kell blood group glycoprotein isoform X1 [Homo sapiens]	70	10	3	0	TLKGGAPTKV	TLLGGDPSKV	384	19.3
sp	QHD43415_2-3	CBS91665.1	kell blood group antigen [Homo sapiens]	70	10	3	0	TLKGGAPTKV	TLLGGDPSKV	384	19.3
sp	QHD43415_2-3	CAR63912.1	Kell blood group, metallo-endopeptidase [Homo sapiens]	70	10	3	0	TLKGGAPTKV	TLLGGDPSKV	384	19.3
sp	QHD43415_2-3	CCC42286.1	kell blood group antigen, partial [Homo sapiens]	70	10	3	0	TLKGGAPTKV	TLLGGDPSKV	384	19.3
sp	QHD43415_2-3	NP_000411.1	kell blood group glycoprotein [Homo sapiens]	70	10	3	0	TLKGGAPTKV	TLLGGDPSKV	384	19.3
sp	QHD43415_2-3	QGZ18968.1	kell blood group antigen [Homo sapiens]	70	10	3	0	TLKGGAPTKV	TLLGGDPSKV	384	19.3
sp	QHD43415_2-3	CDH93728.1	Kell blood group, metallo-endopeptidase [Homo sapiens]	70	10	3	0	TLKGGAPTKV	TLLGGDPSKV	384	19.3
sp	QHD43415_2-3	QGZ18969.1	kell blood group antigen [Homo sapiens]	70	10	3	0	TLKGGAPTKV	TLLGGDPSKV	384	19.3
sp	QHD43415_2-3	CAR63890.1	blood group kell-cellano system [Homo sapiens]	70	10	3	0	TLKGGAPTKV	TLLGGDPSKV	384	19.3
sp	QHD43415_2-3	QHB15065.1	Kell [Homo sapiens]	70	10	3	0	TLKGGAPTKV	TLLGGDPSKV	384	19.3
sp	QHD43415_2-3	CDH92903.1	Kell blood group, metallo-endopeptidase [Homo sapiens]	70	10	3	0	TLKGGAPTKV	TLLGGDPSKV	384	19.3
sp	QHD43415_2-3	CEJ95651.1	kell blood group antigen, partial [Homo sapiens]	70	10	3	0	TLKGGAPTKV	TLLGGDPSKV	384	19.3
sp	QHD43415_2-3	CAJ30273.1	kell blood group antigen Cellano [Homo sapiens]	70	10	3	0	TLKGGAPTKV	TLLGGDPSKV	384	19.3
sp	QHD43415_2-3	CAJ30274.1	kell blood group antigen Cellano [Homo sapiens]	70	10	3	0	TLKGGAPTKV	TLLGGDPSKV	384	19.3
sp	QHD43415_2-3	CAJ30277.1	kell blood group antigen Cellano [Homo sapiens]	70	10	3	0	TLKGGAPTKV	TLLGGDPSKV	384	19.3
sp	QHD43415_2-3	CAJ30267.1	kell blood group antigen Cellano [Homo sapiens]	70	10	3	0	TLKGGAPTKV	TLLGGDPSKV	384	19.3
sp	QHD43415_2-3	CAJ30275.1	kell blood group antigen Cellano [Homo sapiens]	70	10	3	0	TLKGGAPTKV	TLLGGDPSKV	384	19.3
sp	QHD43415_2-3	CAJ30270.1	kell blood group antigen Cellano [Homo sapiens]	70	10	3	0	TLKGGAPTKV	TLLGGDPSKV	384	19.3
sp	QHD43415_2-3	EAW51892.1	Kell blood group, metalloendopeptidase, isoform CRA_b [Homo sapiens]	70	10	3	0	TLKGGAPTKV	TLLGGDPSKV	384	19.3
sp	QHD43415_2-3	CAJ30272.1	truncated kell blood group antigen Cellano [Homo sapiens]	70	10	3	0	TLKGGAPTKV	TLLGGDPSKV	384	19.3
sp	QHD43415_2-3	CAJ30268.1	truncated kell blood group antigen Cellano [Homo sapiens]	70	10	3	0	TLKGGAPTKV	TLLGGDPSKV	384	19.3
sp	QHD43415_2-3	EAW51893.1	Kell blood group, metalloendopeptidase, isoform CRA_c [Homo sapiens]	70	10	3	0	TLKGGAPTKV	TLLGGDPSKV	384	19.3
sp	QHD43415_2-3	CAJ30276.1	truncated kell blood group antigen Cellano [Homo sapiens]	70	10	3	0	TLKGGAPTKV	TLLGGDPSKV	384	19.3
sp	QHD43415_2-3	CAJ30281.1	kell blood group antigen Cellano, partial [Homo sapiens]	70	10	3	0	TLKGGAPTKV	TLLGGDPSKV	384	19.3
sp	QHD43415_2-3	CAJ30282.1	truncated kell blood group antigen Cellano, partial [Homo sapiens]	70	10	3	0	TLKGGAPTKV	TLLGGDPSKV	385	19.3
sp	QHD43415_2-3	AAK69488.1	Kell blood group protein, partial [Homo sapiens]	70	10	3	0	TLKGGAPTKV	TLLGGDPSKV	385	19.3
sp	QHD43415_2-3	AER57831.1	Kell blood group protein, partial [Homo sapiens]	70	10	3	0	TLKGGAPTKV	TLLGGDPSKV	386	19.3
sp	QHD43415_2-3	CAJ75457.1	Kell blood group antigen, weak k, partial [Homo sapiens]	70	10	3	0	TLKGGAPTKV	TLLGGDPSKV	386	19.3
sp	QHD43415_2-3	AGZ61918.1	Kell, partial [Homo sapiens]	70	10	3	0	TLKGGAPTKV	TLLGGDPSKV	386	19.3
sp	QHD43415_2-3	EAW60518.1	SNAP25-interacting protein [Homo sapiens]	77.778	9	2	0	TLKGGAPTK	TPKGGNPTK	397	19.3
sp	QHD43415_2-3	AAH33233.1	SNIP protein [Homo sapiens]	77.778	9	2	0	TLKGGAPTK	TPKGGNPTK	397	19.3
sp	QHD43415_2-3	EAX02429.1	hCG1778314, isoform CRA_b, partial [Homo sapiens]	75	8	2	0	TLKGGAPT	TMDGGAPT	406	19.3
sp	QHD43415_2-3	AAG33673.1	mucin 5B, partial [Homo sapiens]	75	8	2	0	TLKGGAPT	TMDGGAPT	406	19.3
sp	QHD43415_2-3	EAX02428.1	hCG1778314, isoform CRA_a, partial [Homo sapiens]	75	8	2	0	TLKGGAPT	TMDGGAPT	406	19.3
sp	QHD43415_2-3	JE0352	mucin MUC5B, tracheobronchial - human [Homo sapiens]	75	8	2	0	TLKGGAPT	TMDGGAPT	406	19.3
sp	QHD43415_2-3	EAX02430.1	hCG1778314, isoform CRA_c, partial [Homo sapiens]	75	8	2	0	TLKGGAPT	TMDGGAPT	406	19.3
sp	QHD43415_2-3	BAB21775.1	KIAA1684 protein, partial [Homo sapiens]	77.778	9	2	0	TLKGGAPTK	TPKGGNPTK	429	19.3
sp	QHD43415_2-3	BAG65001.1	unnamed protein product [Homo sapiens]	70	10	1	1	LKGGAP--TK	LRGGAPKQTK	485	18.9
sp	QHD43415_2-3	BAG54742.1	unnamed protein product [Homo sapiens]	57.143	14	2	1	TL----KGGAPTKV	TLLRPKKDGAATKV	599	18.9
sp	QHD43415_2-3	BAB14899.1	unnamed protein product [Homo sapiens]	57.143	14	2	1	TL----KGGAPTKV	TLLRPKKDGAATKV	599	18.9
sp	QHD43415_2-3	ABV02582.1	mucin 5AC, oligomeric mucus/gel-forming [Homo sapiens]	75	8	2	0	TLKGGAPT	TMDGGAPT	620	18.9
sp	QHD43415_2-3	BAG53169.1	unnamed protein product [Homo sapiens]	85.714	7	1	0	TLKGGAP	TLSGGAP	670	18.5
sp	QHD43415_2-3	NP_001107605.1	synaptopodin 2-like protein isoform a [Homo sapiens]	85.714	7	1	0	TLKGGAP	TLSGGAP	766	18.5
sp	QHD43415_2-3	BAG58671.1	unnamed protein product [Homo sapiens]	85.714	7	1	0	TLKGGAP	TLSGGAP	775	18.5
sp	QHD43415_2-3	EAX08084.1	hCG1989545, partial [Homo sapiens]	70	10	0	1	KG---GAPTK	KGVSPGAPTK	775	18.5
sp	QHD43415_2-3	XP_016882990.1	mucin-16 isoform X13 [Homo sapiens]	57.143	14	2	1	TL----KGGAPTKV	TLLRPKKDGAATKV	801	18.5
sp	QHD43415_2-3	NP_002449.2	mucin-5B precursor [Homo sapiens]	75	8	2	0	TLKGGAPT	TMDGGAPT	857	18.5
sp	QHD43415_2-3	BAC87568.1	unnamed protein product [Homo sapiens]	57.143	14	2	1	TL----KGGAPTKV	TLLRPKKDGAATKV	896	18.5
sp	QHD43415_2-3	BAG54743.1	unnamed protein product [Homo sapiens]	57.143	14	2	1	TL----KGGAPTKV	TLLRPKKDGAATKV	896	18.5
sp	QHD43415_2-3	XP_016866547.1	potassium voltage-gated channel subfamily KQT member 5 isoform X1 [Homo sapiens]	83.333	6	1	0	GAPTKV	GSPTKV	948	18.5
sp	QHD43415_2-3	EAW48782.1	potassium voltage-gated channel, KQT-like subfamily, member 5, isoform CRA_a [Homo sapiens]	83.333	6	1	0	GAPTKV	GSPTKV	948	18.5
sp	QHD43415_2-3	AAF73446.1	voltage-gated potassium channel KCNQ5, partial [Homo sapiens]	83.333	6	1	0	GAPTKV	GSPTKV	948	18.5
sp	QHD43415_2-3	AAF69797.1	potassium voltage-gated channel, KQT-like subfamily, member 5 [Homo sapiens]	83.333	6	1	0	GAPTKV	GSPTKV	948	18.5
sp	QHD43415_2-3	NP_001153602.1	potassium voltage-gated channel subfamily KQT member 5 isoform 2 [Homo sapiens]	83.333	6	1	0	GAPTKV	GSPTKV	948	18.5
sp	QHD43415_2-3	NP_062816.2	potassium voltage-gated channel subfamily KQT member 5 isoform 1 [Homo sapiens]	83.333	6	1	0	GAPTKV	GSPTKV	948	18.5
sp	QHD43415_2-3	AAF91335.1	voltage-gated potassium channel [Homo sapiens]	83.333	6	1	0	GAPTKV	GSPTKV	948	18.5
sp	QHD43415_2-3	NP_001153604.1	potassium voltage-gated channel subfamily KQT member 5 isoform 3 [Homo sapiens]	83.333	6	1	0	GAPTKV	GSPTKV	948	18.5
sp	QHD43415_2-3	NP_001153605.1	potassium voltage-gated channel subfamily KQT member 5 isoform 4 [Homo sapiens]	83.333	6	1	0	GAPTKV	GSPTKV	948	18.5
sp	QHD43415_2-3	AAI19789.1	APOB48R protein [Homo sapiens]	70	10	1	1	LKGGA--PTK	LMGGAQTPTK	991	18
sp	QHD43415_2-3	BAG54084.1	unnamed protein product [Homo sapiens]	100	5	0	0	APTKV	APTKV	991	18
sp	QHD43415_2-3	CAH18318.1	hypothetical protein [Homo sapiens]	100	5	0	0	APTKV	APTKV	991	18
sp	QHD43415_2-3	BAF82674.1	unnamed protein product [Homo sapiens]	100	5	0	0	APTKV	APTKV	991	18
sp	QHD43415_2-3	AAI29987.1	Contactin 2 (axonal) [Homo sapiens]	100	5	0	0	APTKV	APTKV	991	18
sp	QHD43415_2-3	1908253A	TAG-1 protein (axonin 1) [Homo sapiens]	100	5	0	0	APTKV	APTKV	991	18
sp	QHD43415_2-3	NP_001333012.1	contactin-2 precursor [Homo sapiens]	100	5	0	0	APTKV	APTKV	991	18
sp	QHD43415_2-3	XP_024305157.1	contactin-2 isoform X5 [Homo sapiens]	100	5	0	0	APTKV	APTKV	991	18
sp	QHD43415_2-3	AAF78765.1	placenta apolipoprotein B48 receptor type 2 [Homo sapiens]	70	10	1	1	LKGGA--PTK	LMGGAQTPTK	991	18
sp	QHD43415_2-3	XP_024305155.1	contactin-2 isoform X4 [Homo sapiens]	100	5	0	0	APTKV	APTKV	991	18
sp	QHD43415_2-3	EAW52279.1	apolipoprotein B48 receptor, isoform CRA_b [Homo sapiens]	70	10	1	1	LKGGA--PTK	LMGGAQTPTK	991	18
sp	QHD43415_2-3	AAF76255.1	apolipoprotein B48 receptor [Homo sapiens]	70	10	1	1	LKGGA--PTK	LMGGAQTPTK	991	18
sp	QHD43415_2-3	EAW52278.1	apolipoprotein B48 receptor, isoform CRA_a [Homo sapiens]	70	10	1	1	LKGGA--PTK	LMGGAQTPTK	991	18
sp	QHD43415_2-3	AAI19787.1	Apolipoprotein B48 receptor [Homo sapiens]	70	10	1	1	LKGGA--PTK	LMGGAQTPTK	991	18
sp	QHD43415_2-3	NP_061160.3	apolipoprotein B receptor [Homo sapiens]	70	10	1	1	LKGGA--PTK	LMGGAQTPTK	991	18
sp	QHD43415_2-3	EAW52280.1	apolipoprotein B48 receptor, isoform CRA_c [Homo sapiens]	70	10	1	1	LKGGA--PTK	LMGGAQTPTK	991	18
sp	QHD43415_2-3	XP_016857688.1	contactin-2 isoform X3 [Homo sapiens]	100	5	0	0	APTKV	APTKV	991	18
sp	QHD43415_2-3	XP_016857687.1	contactin-2 isoform X2 [Homo sapiens]	100	5	0	0	APTKV	APTKV	991	18
sp	QHD43415_2-3	XP_024305154.1	contactin-2 isoform X1 [Homo sapiens]	100	5	0	0	APTKV	APTKV	991	18
sp	QHD43415_2-3	EAW82580.1	stem-loop (histone) binding protein, isoform CRA_d [Homo sapiens]	83.333	6	1	0	GAPTKV	GTPTKV	1002	18
sp	QHD43415_2-3	NP_001293004.1	histone RNA hairpin-binding protein isoform 3 [Homo sapiens]	83.333	6	1	0	GAPTKV	GTPTKV	1002	18
sp	QHD43415_2-3	BAG62479.1	unnamed protein product [Homo sapiens]	83.333	6	1	0	GAPTKV	GTPTKV	1002	18
sp	QHD43415_2-3	NP_001293003.1	histone RNA hairpin-binding protein isoform 2 [Homo sapiens]	83.333	6	1	0	GAPTKV	GTPTKV	1002	18
sp	QHD43415_2-3	NP_006518.1	histone RNA hairpin-binding protein isoform 1 [Homo sapiens]	83.333	6	1	0	GAPTKV	GTPTKV	1002	18
sp	QHD43415_2-3	BAG52851.1	unnamed protein product [Homo sapiens]	83.333	6	1	0	GAPTKV	GTPTKV	1002	18
sp	QHD43415_2-3	1K6M_A	Chain A, 6-phosphofructo-2-kinase/fructose-2,6-biphosphatase 2- Phosphatase [Homo sapiens]	83.333	6	1	0	GAPTKV	GTPTKV	1002	18
sp	QHD43415_2-3	XP_024308157.1	6-phosphofructo-2-kinase/fructose-2,6-bisphosphatase 1 isoform X4 [Homo sapiens]	83.333	6	1	0	GAPTKV	GTPTKV	1002	18
sp	QHD43415_2-3	AAH96078.1	6-phosphofructo-2-kinase/fructose-2,6-biphosphatase 1 [Homo sapiens]	83.333	6	1	0	GAPTKV	GTPTKV	1002	18
sp	QHD43415_2-3	NP_002616.2	6-phosphofructo-2-kinase/fructose-2,6-bisphosphatase 1 isoform 1 [Homo sapiens]	83.333	6	1	0	GAPTKV	GTPTKV	1002	18
sp	QHD43415_2-3	CAA36861.1	unnamed protein product [Homo sapiens]	83.333	6	1	0	GAPTKV	GTPTKV	1002	18
sp	QHD43415_2-3	EAW93207.1	6-phosphofructo-2-kinase/fructose-2,6-biphosphatase 1 [Homo sapiens]	83.333	6	1	0	GAPTKV	GTPTKV	1002	18
sp	QHD43415_2-3	NP_001349726.1	zinc fingers and homeoboxes protein 2 [Homo sapiens]	100	5	0	0	APTKV	APTKV	1025	18
sp	QHD43415_2-3	NP_001002837.1	phosphatidylinositol 4,5-bisphosphate 5-phosphatase A isoform c [Homo sapiens]	83.333	6	1	0	GAPTKV	GAPSKV	1084	18
sp	QHD43415_2-3	BAC86611.1	unnamed protein product [Homo sapiens]	83.333	6	1	0	GAPTKV	GAPSKV	1084	18
sp	QHD43415_2-3	AKD42761.1	anti-HIV-1 immunoglobulin light chain variable region, partial [Homo sapiens]	87.5	8	0	1	LKGG-APT	LKGGQAPT	1095	18
sp	QHD43415_2-3	AAQ15228.1	PP10187 [Homo sapiens]	75	8	2	0	TLKGGAPT	TVDGGAPT	1146	18
sp	QHD43415_2-3	BAC87538.1	unnamed protein product [Homo sapiens]	71.429	7	2	0	LKGGAPT	LRGGSPT	1199	18
sp	QHD43415_2-3	AAD00453.1	GT24, partial [Homo sapiens]	83.333	6	1	0	GGAPTK	GGSPTK	1199	18
sp	QHD43415_2-3	NP_001275644.1	catenin delta-2 isoform 2 [Homo sapiens]	83.333	6	1	0	GGAPTK	GGSPTK	1199	18
sp	QHD43415_2-3	XP_005248310.1	catenin delta-2 isoform X3 [Homo sapiens]	83.333	6	1	0	GGAPTK	GGSPTK	1199	18
sp	QHD43415_2-3	NP_001323.1	catenin delta-2 isoform 1 [Homo sapiens]	83.333	6	1	0	GGAPTK	GGSPTK	1199	18
sp	QHD43415_2-3	AAC63103.1	delta-catenin [Homo sapiens]	83.333	6	1	0	GGAPTK	GGSPTK	1199	18
sp	QHD43415_2-3	XP_005248309.1	catenin delta-2 isoform X2 [Homo sapiens]	83.333	6	1	0	GGAPTK	GGSPTK	1199	18
sp	QHD43415_2-3	XP_005248308.1	catenin delta-2 isoform X1 [Homo sapiens]	83.333	6	1	0	GGAPTK	GGSPTK	1199	18
sp	QHD43415_2-3	BAC04186.1	unnamed protein product [Homo sapiens]	100	5	0	0	GAPTK	GAPTK	1254	18
sp	QHD43415_2-3	XP_016863109.1	endogenous retrovirus group K member 7 Gag polyprotein [Homo sapiens]	100	5	0	0	GAPTK	GAPTK	1254	18
sp	QHD43415_2-3	EAW90972.1	ring finger and CCCH-type zinc finger domains 1 [Homo sapiens]	100	5	0	0	GAPTK	GAPTK	1254	18
sp	QHD43415_2-3	XP_011507533.1	roquin-1 isoform X2 [Homo sapiens]	100	5	0	0	GAPTK	GAPTK	1254	18
sp	QHD43415_2-3	BAC23121.1	KIAA2025 protein, partial [Homo sapiens]	100	5	0	0	GAPTK	GAPTK	1254	18
sp	QHD43415_2-3	XP_005244978.1	roquin-1 isoform X1 [Homo sapiens]	100	5	0	0	GAPTK	GAPTK	1254	18
sp	QHD43415_2-3	AAI44409.1	RC3H1 protein [Homo sapiens]	100	5	0	0	GAPTK	GAPTK	1254	18
sp	QHD43415_2-3	NP_001287781.1	roquin-1 isoform d [Homo sapiens]	100	5	0	0	GAPTK	GAPTK	1254	18
sp	QHD43415_2-3	NP_001287780.1	roquin-1 isoform c [Homo sapiens]	100	5	0	0	GAPTK	GAPTK	1254	18
sp	QHD43415_2-3	NP_742068.1	roquin-1 isoform b [Homo sapiens]	100	5	0	0	GAPTK	GAPTK	1254	18
sp	QHD43415_2-3	NP_001287779.1	roquin-1 isoform a [Homo sapiens]	100	5	0	0	GAPTK	GAPTK	1254	18
sp	QHD43415_2-3	6DLO_A	Chain A, Leucine-rich repeat serine/threonine-protein kinase 2 [Homo sapiens]	66.667	9	3	0	LKGGAPTKV	LKGAAPLKI	1268	18
sp	QHD43415_2-3	CAD39185.1	hypothetical protein, partial [Homo sapiens]	66.667	9	3	0	LKGGAPTKV	LKGAAPLKI	1268	18
sp	QHD43415_2-3	XP_016874277.1	leucine-rich repeat serine/threonine-protein kinase 2 isoform X7 [Homo sapiens]	66.667	9	3	0	LKGGAPTKV	LKGAAPLKI	1268	18
sp	QHD43415_2-3	EAW57814.1	hCG39245, isoform CRA_a [Homo sapiens]	66.667	9	3	0	LKGGAPTKV	LKGAAPLKI	1268	18
sp	QHD43415_2-3	EAW57815.1	hCG39245, isoform CRA_b [Homo sapiens]	66.667	9	3	0	LKGGAPTKV	LKGAAPLKI	1268	18
sp	QHD43415_2-3	XP_016874276.1	leucine-rich repeat serine/threonine-protein kinase 2 isoform X6 [Homo sapiens]	66.667	9	3	0	LKGGAPTKV	LKGAAPLKI	1268	18
sp	QHD43415_2-3	XP_024304601.1	leucine-rich repeat serine/threonine-protein kinase 2 isoform X3 [Homo sapiens]	66.667	9	3	0	LKGGAPTKV	LKGAAPLKI	1269	18
sp	QHD43415_2-3	XP_011536179.1	leucine-rich repeat serine/threonine-protein kinase 2 isoform X2 [Homo sapiens]	66.667	9	3	0	LKGGAPTKV	LKGAAPLKI	1269	18
sp	QHD43415_2-3	XP_005268686.1	leucine-rich repeat serine/threonine-protein kinase 2 isoform X1 [Homo sapiens]	66.667	9	3	0	LKGGAPTKV	LKGAAPLKI	1269	18
sp	QHD43415_2-3	AAI17181.1	Leucine-rich repeat kinase 2 [Homo sapiens]	66.667	9	3	0	LKGGAPTKV	LKGAAPLKI	1269	18
sp	QHD43415_2-3	NP_940980.4	leucine-rich repeat serine/threonine-protein kinase 2 [Homo sapiens]	66.667	9	3	0	LKGGAPTKV	LKGAAPLKI	1269	18
sp	QHD43415_2-3	AAV63975.1	leucine-rich repeat kinase 2 [Homo sapiens]	66.667	9	3	0	LKGGAPTKV	LKGAAPLKI	1269	18
sp	QHD43415_2-3	NP_001271214.1	phosphatidylinositol 4,5-bisphosphate 5-phosphatase A isoform a [Homo sapiens]	83.333	6	1	0	GAPTKV	GAPSKV	1283	18
sp	QHD43415_2-3	EAW59938.1	phosphatidylinositol (4,5) bisphosphate 5-phosphatase, A, isoform CRA_c [Homo sapiens]	83.333	6	1	0	GAPTKV	GAPSKV	1327	18
sp	QHD43415_2-3	AAD15618.1	similar to phosphatidylinositol (4,5)bisphosphate 5-phosphatase; match to PID:g1399105, partial [Homo sapiens]	83.333	6	1	0	GAPTKV	GAPSKV	1327	18
sp	QHD43415_2-3	XP_011531065.1	glucokinase regulatory protein isoform X2 [Homo sapiens]	55.556	9	4	0	LKGGAPTKV	MKGGSATKI	1341	18
sp	QHD43415_2-3	BAG64742.1	unnamed protein product [Homo sapiens]	55.556	9	4	0	LKGGAPTKV	MKGGSATKI	1341	18
sp	QHD43415_2-3	XP_016859285.1	glucokinase regulatory protein isoform X1 [Homo sapiens]	55.556	9	4	0	LKGGAPTKV	MKGGSATKI	1341	18
sp	QHD43415_2-3	BAF84535.1	unnamed protein product [Homo sapiens]	55.556	9	4	0	LKGGAPTKV	MKGGSATKI	1341	18
sp	QHD43415_2-3	NP_001477.2	glucokinase regulatory protein [Homo sapiens]	55.556	9	4	0	LKGGAPTKV	MKGGSATKI	1341	18
sp	QHD43415_2-3	CAA88367.1	glucokinase regulator [Homo sapiens]	55.556	9	4	0	LKGGAPTKV	MKGGSATKI	1341	18
sp	QHD43415_2-3	Q14397.6	RecName: Full=Glucokinase regulatory protein; Short=GKRP; Short=Glucokinase regulator [Homo sapiens]	55.556	9	4	0	LKGGAPTKV	MKGGSATKI	1341	18
sp	QHD43415_2-3	4BB9_A	Chain A, GLUCOKINASE REGULATORY PROTEIN [Homo sapiens]	55.556	9	4	0	LKGGAPTKV	MKGGSATKI	1341	18
sp	QHD43415_2-3	4MQU_A	Chain A, Glucokinase Regulatory Protein [Homo sapiens]	55.556	9	4	0	LKGGAPTKV	MKGGSATKI	1341	18
sp	QHD43415_2-3	4LY9_A	Chain A, Glucokinase Regulatory Protein [Homo sapiens]	55.556	9	4	0	LKGGAPTKV	MKGGSATKI	1341	18
sp	QHD43415_2-3	4OHK_A	Chain A, Glucokinase Regulatory Protein [Homo sapiens]	55.556	9	4	0	LKGGAPTKV	MKGGSATKI	1341	18
sp	QHD43415_2-3	ACX42497.1	T cell receptor alpha chain, partial [Homo sapiens]	100	5	0	0	GGAPT	GGAPT	1352	18
sp	QHD43415_2-3	A23373	T-cell receptor alpha chain V region (SUP-T1) - human (fragment) [Homo sapiens]	100	5	0	0	GGAPT	GGAPT	1352	18
sp	QHD43415_2-3	ANO55372.1	T-cell receptor alpha chain variable region, partial [Homo sapiens]	100	5	0	0	GGAPT	GGAPT	1352	18
sp	QHD43415_2-3	ANO55624.1	T-cell receptor alpha chain variable region, partial [Homo sapiens]	100	5	0	0	GGAPT	GGAPT	1352	18
sp	QHD43415_2-3	BAF94786.1	T cell receptor alpha variable 1, partial [Homo sapiens]	100	5	0	0	GGAPT	GGAPT	1352	18
sp	QHD43415_2-3	BAS03083.1	T cell receptor alpha chain V-J-region, partial [Homo sapiens]	100	5	0	0	GGAPT	GGAPT	1352	18
sp	QHD43415_2-3	AAZ15376.1	T cell receptor alpha variable 1-1, partial [Homo sapiens]	100	5	0	0	GGAPT	GGAPT	1353	18
sp	QHD43415_2-3	AAA61701.1	T-cell receptor alpha-chain variable region, partial [Homo sapiens]	100	5	0	0	GGAPT	GGAPT	1353	18
sp	QHD43415_2-3	BAS03505.1	T cell receptor alpha chain V-J-region, partial [Homo sapiens]	100	5	0	0	GGAPT	GGAPT	1353	18
sp	QHD43415_2-3	1205297B	T cell receptor V/J alpha [Homo sapiens]	100	5	0	0	GGAPT	GGAPT	1353	18
sp	QHD43415_2-3	AAD29347.1	immunoglobulin lambda light chain variable region, partial [Homo sapiens]	100	5	0	0	GGAPT	GGAPT	1353	18
sp	QHD43415_2-3	BAS03235.1	T cell receptor alpha chain V-J-region, partial [Homo sapiens]	100	5	0	0	GGAPT	GGAPT	1353	18
sp	QHD43415_2-3	BAS03422.1	T cell receptor alpha chain V-J-region, partial [Homo sapiens]	100	5	0	0	GGAPT	GGAPT	1353	18
sp	QHD43415_2-3	BAS03241.1	T cell receptor alpha chain V-J-region, partial [Homo sapiens]	100	5	0	0	GGAPT	GGAPT	1353	18
sp	QHD43415_2-3	BAS03542.1	T cell receptor alpha chain V-J-region, partial [Homo sapiens]	100	5	0	0	GGAPT	GGAPT	1353	18
sp	QHD43415_2-3	A0A0B4J248.1	RecName: Full=T cell receptor alpha variable 1-1; Flags: Precursor [Homo sapiens]	100	5	0	0	GGAPT	GGAPT	1353	18
sp	QHD43415_2-3	BAS03264.1	T cell receptor alpha chain V-J-region, partial [Homo sapiens]	100	5	0	0	GGAPT	GGAPT	1353	18
sp	QHD43415_2-3	BAS03262.1	T cell receptor alpha chain V-J-region, partial [Homo sapiens]	100	5	0	0	GGAPT	GGAPT	1353	18
sp	QHD43415_2-3	BAS03263.1	T cell receptor alpha chain V-J-region, partial [Homo sapiens]	100	5	0	0	GGAPT	GGAPT	1353	18
sp	QHD43415_2-3	BAS03232.1	T cell receptor alpha chain V-J-region, partial [Homo sapiens]	100	5	0	0	GGAPT	GGAPT	1353	18
sp	QHD43415_2-3	EAW66375.1	hCG41214, partial [Homo sapiens]	100	5	0	0	GGAPT	GGAPT	1354	18
sp	QHD43415_2-3	AAA51534.1	T cell receptor, partial [Homo sapiens]	100	5	0	0	GGAPT	GGAPT	1354	18
sp	QHD43415_2-3	BAA04871.1	T cell receptor alpha chain, partial [Homo sapiens]	100	5	0	0	GGAPT	GGAPT	1354	18
sp	QHD43415_2-3	ACX42495.1	T cell receptor alpha chain, partial [Homo sapiens]	100	5	0	0	GGAPT	GGAPT	1354	18
sp	QHD43415_2-3	ACX42498.1	T cell receptor alpha chain, partial [Homo sapiens]	100	5	0	0	GGAPT	GGAPT	1354	18
sp	QHD43415_2-3	ACX42494.1	T cell receptor alpha chain, partial [Homo sapiens]	100	5	0	0	GGAPT	GGAPT	1354	18
sp	QHD43415_2-3	ACX42509.1	T cell receptor alpha chain, partial [Homo sapiens]	100	5	0	0	GGAPT	GGAPT	1354	18
sp	QHD43415_2-3	ACX42475.1	T cell receptor alpha chain, partial [Homo sapiens]	100	5	0	0	GGAPT	GGAPT	1354	18
sp	QHD43415_2-3	ACX42477.1	T cell receptor alpha chain, partial [Homo sapiens]	100	5	0	0	GGAPT	GGAPT	1354	18
sp	QHD43415_2-3	ACX42476.1	T cell receptor alpha chain, partial [Homo sapiens]	100	5	0	0	GGAPT	GGAPT	1354	18
sp	QHD43415_2-3	B29774	T-cell receptor alpha chain precursor V region (HAP21) - human [Homo sapiens]	100	5	0	0	GGAPT	GGAPT	1354	18
sp	QHD43415_2-3	CAA28603.1	unnamed protein product, partial [Homo sapiens]	100	5	0	0	GGAPT	GGAPT	1354	18
sp	QHD43415_2-3	6HUD_A	Chain A, Monoclonal immunoglobulin light chains (LC) [Homo sapiens]	100	5	0	0	GGAPT	GGAPT	1354	18
sp	QHD43415_2-3	ACH85178.1	T-cell antigen receptor alpha chain, partial [Homo sapiens]	100	5	0	0	GGAPT	GGAPT	1354	18
sp	QHD43415_2-3	ACF49256.1	T-cell receptor alpha chain, partial [Homo sapiens]	100	5	0	0	GGAPT	GGAPT	1354	18
sp	QHD43415_2-3	BAF94383.1	T cell receptor alpha variable 1, partial [Homo sapiens]	100	5	0	0	GGAPT	GGAPT	1354	18
sp	QHD43415_2-3	BAN84574.1	T-cell receptor alpha chain, partial [Homo sapiens]	100	5	0	0	GGAPT	GGAPT	1354	18
sp	QHD43415_2-3	BAA04872.1	T cell receptor alpha chain, partial [Homo sapiens]	100	5	0	0	GGAPT	GGAPT	1354	18
sp	QHD43415_2-3	NP_001362920.1	profilin-1 isoform 1 [Homo sapiens]	100	5	0	0	GGAPT	GGAPT	1355	18
sp	QHD43415_2-3	EAW55609.1	hCG1642809, partial [Homo sapiens]	100	5	0	0	GGAPT	GGAPT	1356	18
sp	QHD43415_2-3	BAD18413.1	unnamed protein product [Homo sapiens]	100	5	0	0	GGAPT	GGAPT	1356	18
sp	QHD43415_2-3	NP_001004329.2	homeobox protein DBX2 [Homo sapiens]	100	5	0	0	GGAPT	GGAPT	1356	18
sp	QHD43415_2-3	BAG51419.1	unnamed protein product [Homo sapiens]	100	5	0	0	GGAPT	GGAPT	1356	18
sp	QHD43415_2-3	EAW98554.1	dachshund homolog 2 (Drosophila), isoform CRA_a [Homo sapiens]	100	5	0	0	GGAPT	GGAPT	1356	18
sp	QHD43415_2-3	AAF01409.1	mesothelin/megakaryocyte potentiating factor, partial [Homo sapiens]	100	5	0	0	GGAPT	GGAPT	1356	18
sp	QHD43415_2-3	XP_011519237.1	forkhead box protein M1 isoform X7 [Homo sapiens]	100	5	0	0	GGAPT	GGAPT	1356	18
sp	QHD43415_2-3	NP_001132987.1	dachshund homolog 2 isoform c [Homo sapiens]	100	5	0	0	GGAPT	GGAPT	1356	18
sp	QHD43415_2-3	XP_011519236.1	forkhead box protein M1 isoform X6 [Homo sapiens]	100	5	0	0	GGAPT	GGAPT	1356	18
sp	QHD43415_2-3	XP_011519235.1	forkhead box protein M1 isoform X5 [Homo sapiens]	100	5	0	0	GGAPT	GGAPT	1356	18
sp	QHD43415_2-3	XP_011519234.1	forkhead box protein M1 isoform X4 [Homo sapiens]	100	5	0	0	GGAPT	GGAPT	1356	18
sp	QHD43415_2-3	AAI14951.1	DACH2 protein [Homo sapiens]	100	5	0	0	GGAPT	GGAPT	1356	18
sp	QHD43415_2-3	AAH04920.2	PFKL protein, partial [Homo sapiens]	100	5	0	0	GGAPT	GGAPT	1356	18
sp	QHD43415_2-3	XP_011527905.1	ATP-dependent 6-phosphofructokinase, liver type isoform X6 [Homo sapiens]	100	5	0	0	GGAPT	GGAPT	1356	18
sp	QHD43415_2-3	AAH18295.2	PFKL protein, partial [Homo sapiens]	100	5	0	0	GGAPT	GGAPT	1356	18
sp	QHD43415_2-3	NP_001132986.1	dachshund homolog 2 isoform b [Homo sapiens]	100	5	0	0	GGAPT	GGAPT	1356	18
sp	QHD43415_2-3	XP_011529150.1	dachshund homolog 2 isoform X5 [Homo sapiens]	100	5	0	0	GGAPT	GGAPT	1356	18
sp	QHD43415_2-3	XP_016884744.1	dachshund homolog 2 isoform X4 [Homo sapiens]	100	5	0	0	GGAPT	GGAPT	1356	18
sp	QHD43415_2-3	XP_011529149.1	dachshund homolog 2 isoform X3 [Homo sapiens]	100	5	0	0	GGAPT	GGAPT	1356	18
sp	QHD43415_2-3	XP_016884743.1	dachshund homolog 2 isoform X2 [Homo sapiens]	100	5	0	0	GGAPT	GGAPT	1356	18
sp	QHD43415_2-3	BAF83285.1	unnamed protein product [Homo sapiens]	100	5	0	0	GGAPT	GGAPT	1356	18
sp	QHD43415_2-3	NP_444511.1	dachshund homolog 2 isoform a [Homo sapiens]	100	5	0	0	GGAPT	GGAPT	1356	18
sp	QHD43415_2-3	XP_011529148.1	dachshund homolog 2 isoform X1 [Homo sapiens]	100	5	0	0	GGAPT	GGAPT	1356	18
sp	QHD43415_2-3	AAH03512.1	Mesothelin [Homo sapiens]	100	5	0	0	GGAPT	GGAPT	1356	18
sp	QHD43415_2-3	NP_001170826.1	mesothelin isoform 1 preproprotein [Homo sapiens]	100	5	0	0	GGAPT	GGAPT	1356	18
sp	QHD43415_2-3	AAV87530.1	mesothelin precursor [Homo sapiens]	100	5	0	0	GGAPT	GGAPT	1356	18
sp	QHD43415_2-3	AAH09272.1	Mesothelin [Homo sapiens]	100	5	0	0	GGAPT	GGAPT	1356	18
sp	QHD43415_2-3	BAA08419.1	pre-pro-megakaryocyte potentiating factor [Homo sapiens]	100	5	0	0	GGAPT	GGAPT	1356	18
sp	QHD43415_2-3	AAC50348.1	mesothelin or CAK1 antigen precursor [Homo sapiens]	100	5	0	0	GGAPT	GGAPT	1356	18
sp	QHD43415_2-3	NP_037536.2	mesothelin isoform 2 preproprotein [Homo sapiens]	100	5	0	0	GGAPT	GGAPT	1356	18
sp	QHD43415_2-3	NP_001230018.1	forkhead box protein M1 isoform 5 [Homo sapiens]	100	5	0	0	GGAPT	GGAPT	1356	18
sp	QHD43415_2-3	NP_001230017.1	forkhead box protein M1 isoform 4 [Homo sapiens]	100	5	0	0	GGAPT	GGAPT	1356	18
sp	QHD43415_2-3	AAH06192.1	Forkhead box M1 [Homo sapiens]	100	5	0	0	GGAPT	GGAPT	1356	18
sp	QHD43415_2-3	NP_973732.1	forkhead box protein M1 isoform 3 [Homo sapiens]	100	5	0	0	GGAPT	GGAPT	1356	18
sp	QHD43415_2-3	XP_011519233.1	forkhead box protein M1 isoform X3 [Homo sapiens]	100	5	0	0	GGAPT	GGAPT	1356	18
sp	QHD43415_2-3	XP_005261194.1	ATP-dependent 6-phosphofructokinase, liver type isoform X5 [Homo sapiens]	100	5	0	0	GGAPT	GGAPT	1357	18
sp	QHD43415_2-3	XP_016883858.1	ATP-dependent 6-phosphofructokinase, liver type isoform X4 [Homo sapiens]	100	5	0	0	GGAPT	GGAPT	1357	18
sp	QHD43415_2-3	AAC63595.1	INS-1 winged-helix homolog [Homo sapiens]	100	5	0	0	GGAPT	GGAPT	1357	18
sp	QHD43415_2-3	XP_011519232.1	forkhead box protein M1 isoform X2 [Homo sapiens]	100	5	0	0	GGAPT	GGAPT	1357	18
sp	QHD43415_2-3	NP_068772.2	forkhead box protein M1 isoform 2 [Homo sapiens]	100	5	0	0	GGAPT	GGAPT	1357	18
sp	QHD43415_2-3	XP_005253733.1	forkhead box protein M1 isoform X1 [Homo sapiens]	100	5	0	0	GGAPT	GGAPT	1357	18
sp	QHD43415_2-3	BAG52229.1	unnamed protein product [Homo sapiens]	100	5	0	0	GGAPT	GGAPT	1357	18
sp	QHD43415_2-3	AAH08964.1	Phosphofructokinase, liver [Homo sapiens]	100	5	0	0	GGAPT	GGAPT	1357	18
sp	QHD43415_2-3	NP_002617.3	ATP-dependent 6-phosphofructokinase, liver type isoform b [Homo sapiens]	100	5	0	0	GGAPT	GGAPT	1357	18
sp	QHD43415_2-3	EAW69984.1	pecanex-like 2 (Drosophila), isoform CRA_b, partial [Homo sapiens]	100	5	0	0	GGAPT	GGAPT	1357	18
sp	QHD43415_2-3	CAA33597.1	unnamed protein product [Homo sapiens]	100	5	0	0	GGAPT	GGAPT	1357	18
sp	QHD43415_2-3	CAB46744.1	unnamed protein product [Homo sapiens]	100	5	0	0	GGAPT	GGAPT	1357	18
sp	QHD43415_2-3	AYE67050.1	forkhead box M1-D [Homo sapiens]	100	5	0	0	GGAPT	GGAPT	1357	18
sp	QHD43415_2-3	BAA23708.2	KIAA0435, partial [Homo sapiens]	100	5	0	0	GGAPT	GGAPT	1357	18
sp	QHD43415_2-3	AAH98142.1	PTGFRN protein, partial [Homo sapiens]	100	5	0	0	GGAPT	GGAPT	1357	18
sp	QHD43415_2-3	BAB84904.1	FLJ00149 protein, partial [Homo sapiens]	100	5	0	0	GGAPT	GGAPT	1357	18
sp	QHD43415_2-3	TVHU2F	fibroblast growth factor receptor flg-2 precursor - human [Homo sapiens]	100	5	0	0	GGAPT	GGAPT	1357	18
sp	QHD43415_2-3	NP_973731.1	forkhead box protein M1 isoform 1 [Homo sapiens]	100	5	0	0	GGAPT	GGAPT	1357	18
sp	QHD43415_2-3	XP_005261192.1	ATP-dependent 6-phosphofructokinase, liver type isoform X3 [Homo sapiens]	100	5	0	0	GGAPT	GGAPT	1357	18
sp	QHD43415_2-3	AAH06422.1	Phosphofructokinase, liver [Homo sapiens]	100	5	0	0	GGAPT	GGAPT	1357	18
sp	QHD43415_2-3	NP_001002021.2	ATP-dependent 6-phosphofructokinase, liver type isoform a [Homo sapiens]	100	5	0	0	GGAPT	GGAPT	1357	18
sp	QHD43415_2-3	XP_006724074.1	ATP-dependent 6-phosphofructokinase, liver type isoform X1 [Homo sapiens]	100	5	0	0	GGAPT	GGAPT	1357	18
sp	QHD43415_2-3	BAG51507.1	unnamed protein product [Homo sapiens]	100	5	0	0	GGAPT	GGAPT	1357	18
sp	QHD43415_2-3	XP_016857881.1	pecanex-like protein 2 isoform X4 [Homo sapiens]	100	5	0	0	GGAPT	GGAPT	1357	18
sp	QHD43415_2-3	CAA06167.1	mucin, partial [Homo sapiens]	100	5	0	0	GGAPT	GGAPT	1357	18
sp	QHD43415_2-3	XP_011542580.2	pecanex-like protein 2 isoform X2 [Homo sapiens]	100	5	0	0	GGAPT	GGAPT	1357	18
sp	QHD43415_2-3	XP_016857880.1	pecanex-like protein 2 isoform X1 [Homo sapiens]	100	5	0	0	GGAPT	GGAPT	1357	18
sp	QHD43415_2-3	EAW69986.1	pecanex-like 2 (Drosophila), isoform CRA_d [Homo sapiens]	100	5	0	0	GGAPT	GGAPT	1357	18
sp	QHD43415_2-3	EAW69985.1	pecanex-like 2 (Drosophila), isoform CRA_c [Homo sapiens]	100	5	0	0	GGAPT	GGAPT	1357	18
sp	QHD43415_2-3	NP_055616.3	pecanex-like protein 2 isoform 1 [Homo sapiens]	100	5	0	0	GGAPT	GGAPT	1357	18
sp	QHD43415_2-3	BAG58648.1	unnamed protein product [Homo sapiens]	83.333	6	1	0	KGGAPT	KGGAPS	1371	17.6
sp	QHD43415_2-3	NP_001186810.1	early growth response protein 3 isoform 3 [Homo sapiens]	83.333	6	1	0	KGGAPT	KGGAPS	1371	17.6
sp	QHD43415_2-3	NP_001186809.1	early growth response protein 3 isoform 2 [Homo sapiens]	83.333	6	1	0	KGGAPT	KGGAPS	1371	17.6
sp	QHD43415_2-3	BAG58157.1	unnamed protein product [Homo sapiens]	83.333	6	1	0	KGGAPT	KGGAPS	1371	17.6
sp	QHD43415_2-3	NP_004421.2	early growth response protein 3 isoform 1 [Homo sapiens]	83.333	6	1	0	KGGAPT	KGGAPS	1371	17.6
sp	QHD43415_2-3	AAB19317.1	EGR3 protein [Homo sapiens]	83.333	6	1	0	KGGAPT	KGGAPS	1371	17.6
sp	QHD43415_2-3	XP_011542731.1	early growth response protein 3 isoform X2 [Homo sapiens]	83.333	6	1	0	KGGAPT	KGGAPS	1371	17.6
sp	QHD43415_2-3	EAW63649.1	early growth response 3 [Homo sapiens]	83.333	6	1	0	KGGAPT	KGGAPS	1371	17.6
sp	QHD43415_2-3	XP_005273482.1	early growth response protein 3 isoform X1 [Homo sapiens]	83.333	6	1	0	KGGAPT	KGGAPS	1371	17.6
sp	QHD43415_2-3	EAW87960.1	nucleoporin 214kDa, isoform CRA_a [Homo sapiens]	100	5	0	0	GGAPT	GGAPT	1372	17.6
sp	QHD43415_2-3	0512238A	Ig lambda V [Homo sapiens]	100	5	0	0	GGAPT	GGAPT	1400	17.6
sp	QHD43415_2-3	3TJE_L	Chain L, Fab E09, light chain [Homo sapiens]	61.538	13	2	1	TLKG---GAPTKV	TLKGWVFGGGTKV	1417	17.6
sp	QHD43415_2-3	XP_016856139.1	exostosin-like 1 isoform X2 [Homo sapiens]	83.333	6	1	0	LKGGAP	LRGGAP	1418	17.6
sp	QHD43415_2-3	XP_005245836.1	exostosin-like 1 isoform X1 [Homo sapiens]	83.333	6	1	0	LKGGAP	LRGGAP	1419	17.6
sp	QHD43415_2-3	NP_004446.2	exostosin-like 1 [Homo sapiens]	83.333	6	1	0	LKGGAP	LRGGAP	1419	17.6
sp	QHD43415_2-3	AAC51141.1	multiple exostosis-like protein [Homo sapiens]	83.333	6	1	0	LKGGAP	LRGGAP	1419	17.6
sp	QHD43415_2-3	XP_016869344.1	centrosome and spindle pole-associated protein 1 isoform X21 [Homo sapiens]	83.333	6	1	0	LKGGAP	LRGGAP	1419	17.6
sp	QHD43415_2-3	XP_016869343.1	centrosome and spindle pole-associated protein 1 isoform X20 [Homo sapiens]	83.333	6	1	0	LKGGAP	LRGGAP	1419	17.6
sp	QHD43415_2-3	XP_006716540.2	centrosome and spindle pole-associated protein 1 isoform X19 [Homo sapiens]	83.333	6	1	0	LKGGAP	LRGGAP	1419	17.6
sp	QHD43415_2-3	XP_024306892.1	microtubule cross-linking factor 1 isoform X21 [Homo sapiens]	83.333	6	1	0	LKGGAP	LRGGAP	1419	17.6
sp	QHD43415_2-3	XP_016869341.1	centrosome and spindle pole-associated protein 1 isoform X16 [Homo sapiens]	83.333	6	1	0	LKGGAP	LRGGAP	1419	17.6
sp	QHD43415_2-3	XP_016869339.1	centrosome and spindle pole-associated protein 1 isoform X12 [Homo sapiens]	83.333	6	1	0	LKGGAP	LRGGAP	1419	17.6
sp	QHD43415_2-3	XP_016869338.1	centrosome and spindle pole-associated protein 1 isoform X10 [Homo sapiens]	83.333	6	1	0	LKGGAP	LRGGAP	1419	17.6
sp	QHD43415_2-3	XP_006716537.2	centrosome and spindle pole-associated protein 1 isoform X9 [Homo sapiens]	83.333	6	1	0	LKGGAP	LRGGAP	1419	17.6
sp	QHD43415_2-3	XP_016869337.1	centrosome and spindle pole-associated protein 1 isoform X8 [Homo sapiens]	83.333	6	1	0	LKGGAP	LRGGAP	1419	17.6
sp	QHD43415_2-3	XP_011515904.1	centrosome and spindle pole-associated protein 1 isoform X7 [Homo sapiens]	83.333	6	1	0	LKGGAP	LRGGAP	1419	17.6
sp	QHD43415_2-3	XP_016869336.1	centrosome and spindle pole-associated protein 1 isoform X6 [Homo sapiens]	83.333	6	1	0	LKGGAP	LRGGAP	1419	17.6
sp	QHD43415_2-3	XP_011515903.1	centrosome and spindle pole-associated protein 1 isoform X5 [Homo sapiens]	83.333	6	1	0	LKGGAP	LRGGAP	1419	17.6
sp	QHD43415_2-3	XP_011515902.1	centrosome and spindle pole-associated protein 1 isoform X4 [Homo sapiens]	83.333	6	1	0	LKGGAP	LRGGAP	1419	17.6
sp	QHD43415_2-3	XP_005251362.2	centrosome and spindle pole-associated protein 1 isoform X3 [Homo sapiens]	83.333	6	1	0	LKGGAP	LRGGAP	1419	17.6
sp	QHD43415_2-3	XP_011515901.1	centrosome and spindle pole-associated protein 1 isoform X2 [Homo sapiens]	83.333	6	1	0	LKGGAP	LRGGAP	1419	17.6
sp	QHD43415_2-3	XP_011515900.1	centrosome and spindle pole-associated protein 1 isoform X1 [Homo sapiens]	83.333	6	1	0	LKGGAP	LRGGAP	1419	17.6
sp	QHD43415_2-3	EAX01613.1	hCG38133, isoform CRA_a [Homo sapiens]	83.333	6	1	0	LKGGAP	LRGGAP	1419	17.6
sp	QHD43415_2-3	BAA34522.2	KIAA0802 protein, partial [Homo sapiens]	83.333	6	1	0	LKGGAP	LRGGAP	1419	17.6
sp	QHD43415_2-3	NP_056025.2	microtubule cross-linking factor 1 isoform 4 [Homo sapiens]	83.333	6	1	0	LKGGAP	LRGGAP	1419	17.6
sp	QHD43415_2-3	BAD18666.1	unnamed protein product [Homo sapiens]	83.333	6	1	0	LKGGAP	LRGGAP	1419	17.6
sp	QHD43415_2-3	XP_024306889.1	microtubule cross-linking factor 1 isoform X15 [Homo sapiens]	83.333	6	1	0	LKGGAP	LRGGAP	1419	17.6
sp	QHD43415_2-3	XP_024306888.1	microtubule cross-linking factor 1 isoform X14 [Homo sapiens]	83.333	6	1	0	LKGGAP	LRGGAP	1419	17.6
sp	QHD43415_2-3	XP_024306887.1	microtubule cross-linking factor 1 isoform X11 [Homo sapiens]	83.333	6	1	0	LKGGAP	LRGGAP	1419	17.6
sp	QHD43415_2-3	XP_024306891.1	microtubule cross-linking factor 1 isoform X20 [Homo sapiens]	83.333	6	1	0	LKGGAP	LRGGAP	1419	17.6
sp	QHD43415_2-3	XP_024306886.1	microtubule cross-linking factor 1 isoform X10 [Homo sapiens]	83.333	6	1	0	LKGGAP	LRGGAP	1419	17.6
sp	QHD43415_2-3	XP_024306885.1	microtubule cross-linking factor 1 isoform X9 [Homo sapiens]	83.333	6	1	0	LKGGAP	LRGGAP	1419	17.6
sp	QHD43415_2-3	XP_024306884.1	microtubule cross-linking factor 1 isoform X8 [Homo sapiens]	83.333	6	1	0	LKGGAP	LRGGAP	1419	17.6
sp	QHD43415_2-3	XP_024306883.1	microtubule cross-linking factor 1 isoform X7 [Homo sapiens]	83.333	6	1	0	LKGGAP	LRGGAP	1419	17.6
sp	QHD43415_2-3	XP_016881164.1	microtubule cross-linking factor 1 isoform X19 [Homo sapiens]	83.333	6	1	0	LKGGAP	LRGGAP	1419	17.6
sp	QHD43415_2-3	XP_024306882.1	microtubule cross-linking factor 1 isoform X6 [Homo sapiens]	83.333	6	1	0	LKGGAP	LRGGAP	1419	17.6
sp	QHD43415_2-3	XP_024306881.1	microtubule cross-linking factor 1 isoform X5 [Homo sapiens]	83.333	6	1	0	LKGGAP	LRGGAP	1419	17.6
sp	QHD43415_2-3	XP_011523942.2	microtubule cross-linking factor 1 isoform X4 [Homo sapiens]	83.333	6	1	0	LKGGAP	LRGGAP	1419	17.6
sp	QHD43415_2-3	XP_024306880.1	microtubule cross-linking factor 1 isoform X3 [Homo sapiens]	83.333	6	1	0	LKGGAP	LRGGAP	1419	17.6
sp	QHD43415_2-3	XP_016881161.1	microtubule cross-linking factor 1 isoform X18 [Homo sapiens]	83.333	6	1	0	LKGGAP	LRGGAP	1419	17.6
sp	QHD43415_2-3	XP_024306879.1	microtubule cross-linking factor 1 isoform X2 [Homo sapiens]	83.333	6	1	0	LKGGAP	LRGGAP	1419	17.6
sp	QHD43415_2-3	XP_024306878.1	microtubule cross-linking factor 1 isoform X1 [Homo sapiens]	83.333	6	1	0	LKGGAP	LRGGAP	1419	17.6
sp	QHD43415_2-3	XP_016881160.1	microtubule cross-linking factor 1 isoform X17 [Homo sapiens]	83.333	6	1	0	LKGGAP	LRGGAP	1419	17.6
sp	QHD43415_2-3	NP_001365134.1	microtubule cross-linking factor 1 isoform 1 [Homo sapiens]	83.333	6	1	0	LKGGAP	LRGGAP	1419	17.6
sp	QHD43415_2-3	NP_001365135.1	microtubule cross-linking factor 1 isoform 2 [Homo sapiens]	83.333	6	1	0	LKGGAP	LRGGAP	1419	17.6
sp	QHD43415_2-3	NP_001365136.1	microtubule cross-linking factor 1 isoform 3 [Homo sapiens]	83.333	6	1	0	LKGGAP	LRGGAP	1419	17.6
sp	QHD43415_2-3	NP_001269160.1	armadillo repeat-containing X-linked protein 2 [Homo sapiens]	100	5	0	0	APTKV	APTKV	1435	17.6
sp	QHD43415_2-3	BAF84031.1	unnamed protein product [Homo sapiens]	100	5	0	0	APTKV	APTKV	1435	17.6
sp	QHD43415_2-3	XP_005257486.1	ABI gene family member 3 isoform X3 [Homo sapiens]	100	5	0	0	GGAPT	GGAPT	1450	17.6
sp	QHD43415_2-3	XP_011523175.1	ABI gene family member 3 isoform X1 [Homo sapiens]	100	5	0	0	GGAPT	GGAPT	1483	17.6
sp	QHD43415_2-3	XP_016880076.1	integrin alpha-E isoform X6 [Homo sapiens]	85.714	7	1	0	TLKGGAP	TPKGGAP	1501	17.6
sp	QHD43415_2-3	XP_011522130.1	integrin alpha-E isoform X5 [Homo sapiens]	85.714	7	1	0	TLKGGAP	TPKGGAP	1501	17.6
sp	QHD43415_2-3	XP_011522129.1	integrin alpha-E isoform X4 [Homo sapiens]	85.714	7	1	0	TLKGGAP	TPKGGAP	1501	17.6
sp	QHD43415_2-3	NP_002199.3	integrin alpha-E precursor [Homo sapiens]	85.714	7	1	0	TLKGGAP	TPKGGAP	1501	17.6
sp	QHD43415_2-3	AAB59359.2	integrin alpha E precursor [Homo sapiens]	85.714	7	1	0	TLKGGAP	TPKGGAP	1501	17.6
sp	QHD43415_2-3	XP_011522127.1	integrin alpha-E isoform X3 [Homo sapiens]	85.714	7	1	0	TLKGGAP	TPKGGAP	1501	17.6
sp	QHD43415_2-3	XP_016880075.1	integrin alpha-E isoform X2 [Homo sapiens]	85.714	7	1	0	TLKGGAP	TPKGGAP	1501	17.6
sp	QHD43415_2-3	EAW90480.1	integrin, alpha E (antigen CD103, human mucosal lymphocyte antigen 1; alpha polypeptide) [Homo sapiens]	85.714	7	1	0	TLKGGAP	TPKGGAP	1501	17.6
sp	QHD43415_2-3	XP_024306508.1	integrin alpha-E isoform X1 [Homo sapiens]	85.714	7	1	0	TLKGGAP	TPKGGAP	1501	17.6
sp	QHD43415_2-3	NP_001128658.1	ABI gene family member 3 isoform 2 [Homo sapiens]	100	5	0	0	GGAPT	GGAPT	1517	17.6
sp	QHD43415_2-3	CAB66644.1	hypothetical protein [Homo sapiens]	100	5	0	0	GGAPT	GGAPT	1569	17.6
sp	QHD43415_2-3	NP_057512.2	ABI gene family member 3 isoform 1 [Homo sapiens]	100	5	0	0	GGAPT	GGAPT	1569	17.6
sp	QHD43415_2-3	AAH07780.1	ABI family, member 3 [Homo sapiens]	100	5	0	0	GGAPT	GGAPT	1569	17.6
sp	QHD43415_2-3	BAB85072.1	unnamed protein product [Homo sapiens]	77.778	9	1	1	LKGGAPTKV	LKG-APPKV	1569	17.6
sp	QHD43415_2-3	NP_001317471.1	hexosaminidase D isoform 2 [Homo sapiens]	77.778	9	1	1	LKGGAPTKV	LKG-APPKV	1569	17.6
sp	QHD43415_2-3	EAW89771.1	hexosaminidase (glycosyl hydrolase family 20, catalytic domain) containing, isoform CRA_a [Homo sapiens]	77.778	9	1	1	LKGGAPTKV	LKG-APPKV	1569	17.6
sp	QHD43415_2-3	XP_016879973.1	hexosaminidase D isoform X1 [Homo sapiens]	77.778	9	1	1	LKGGAPTKV	LKG-APPKV	1569	17.6
sp	QHD43415_2-3	NP_775891.2	hexosaminidase D isoform 1 [Homo sapiens]	77.778	9	1	1	LKGGAPTKV	LKG-APPKV	1569	17.6
sp	QHD43415_2-3	XP_005268682.1	arf-GAP with GTPase, ANK repeat and PH domain-containing protein 2 isoform X2 [Homo sapiens]	100	5	0	0	GGAPT	GGAPT	1570	17.6
sp	QHD43415_2-3	NP_001116244.1	arf-GAP with GTPase, ANK repeat and PH domain-containing protein 2 isoform PIKE-L [Homo sapiens]	100	5	0	0	GGAPT	GGAPT	1570	17.6
sp	QHD43415_2-3	BAB13912.1	unnamed protein product, partial [Homo sapiens]	100	5	0	0	KGGAP	KGGAP	1586	17.6
sp	QHD43415_2-3	XP_011510221.1	lisH domain-containing protein ARMC9 isoform X16 [Homo sapiens]	100	5	0	0	KGGAP	KGGAP	1587	17.6
sp	QHD43415_2-3	NP_001157962.1	disintegrin and metalloproteinase domain-containing protein 8 isoform 3 [Homo sapiens]	100	5	0	0	KGGAP	KGGAP	1587	17.6
sp	QHD43415_2-3	BAG62738.1	unnamed protein product [Homo sapiens]	100	5	0	0	KGGAP	KGGAP	1587	17.6
sp	QHD43415_2-3	XP_011510215.1	lisH domain-containing protein ARMC9 isoform X12 [Homo sapiens]	100	5	0	0	KGGAP	KGGAP	1587	17.6
sp	QHD43415_2-3	XP_016860514.1	lisH domain-containing protein ARMC9 isoform X11 [Homo sapiens]	100	5	0	0	KGGAP	KGGAP	1587	17.6
sp	QHD43415_2-3	XP_011530966.1	DNA (cytosine-5)-methyltransferase 3A isoform X4 [Homo sapiens]	100	5	0	0	KGGAP	KGGAP	1587	17.6
sp	QHD43415_2-3	XP_011510214.1	lisH domain-containing protein ARMC9 isoform X10 [Homo sapiens]	100	5	0	0	KGGAP	KGGAP	1587	17.6
sp	QHD43415_2-3	BAD92070.1	DNA cytosine methyltransferase 3 alpha isoform a variant, partial [Homo sapiens]	100	5	0	0	KGGAP	KGGAP	1587	17.6
sp	QHD43415_2-3	BAA05626.1	transmembrane protein [Homo sapiens]	100	5	0	0	KGGAP	KGGAP	1587	17.6
sp	QHD43415_2-3	NP_001100.3	disintegrin and metalloproteinase domain-containing protein 8 isoform 1 precursor [Homo sapiens]	100	5	0	0	KGGAP	KGGAP	1587	17.6
sp	QHD43415_2-3	AAI15405.1	ADAM8 protein [Homo sapiens]	100	5	0	0	KGGAP	KGGAP	1587	17.6
sp	QHD43415_2-3	EAW61326.1	ADAM metallopeptidase domain 8, isoform CRA_b [Homo sapiens]	100	5	0	0	KGGAP	KGGAP	1587	17.6
sp	QHD43415_2-3	XP_011537419.2	disintegrin and metalloproteinase domain-containing protein 8 isoform X2 [Homo sapiens]	100	5	0	0	KGGAP	KGGAP	1587	17.6
sp	QHD43415_2-3	XP_011530964.1	DNA (cytosine-5)-methyltransferase 3A isoform X2 [Homo sapiens]	100	5	0	0	KGGAP	KGGAP	1587	17.6
sp	QHD43415_2-3	XP_016870954.1	disintegrin and metalloproteinase domain-containing protein 8 isoform X1 [Homo sapiens]	100	5	0	0	KGGAP	KGGAP	1587	17.6
sp	QHD43415_2-3	XP_011510209.1	lisH domain-containing protein ARMC9 isoform X3 [Homo sapiens]	100	5	0	0	KGGAP	KGGAP	1587	17.6
sp	QHD43415_2-3	EAW56530.1	Mov10, Moloney leukemia virus 10, homolog (mouse), isoform CRA_c [Homo sapiens]	100	5	0	0	KGGAP	KGGAP	1587	17.6
sp	QHD43415_2-3	AAL57039.1	DNA cytosine methyltransferase 3 alpha [Homo sapiens]	100	5	0	0	KGGAP	KGGAP	1587	17.6
sp	QHD43415_2-3	NP_072046.2	DNA (cytosine-5)-methyltransferase 3A isoform a [Homo sapiens]	100	5	0	0	KGGAP	KGGAP	1587	17.6
sp	QHD43415_2-3	EAX00728.1	DNA (cytosine-5-)-methyltransferase 3 alpha, isoform CRA_b [Homo sapiens]	100	5	0	0	KGGAP	KGGAP	1587	17.6
sp	QHD43415_2-3	BAB85000.1	FLJ00247 protein, partial [Homo sapiens]	100	5	0	0	KGGAP	KGGAP	1587	17.6
sp	QHD43415_2-3	XP_011510208.1	lisH domain-containing protein ARMC9 isoform X2 [Homo sapiens]	100	5	0	0	KGGAP	KGGAP	1587	17.6
sp	QHD43415_2-3	XP_011510207.1	lisH domain-containing protein ARMC9 isoform X1 [Homo sapiens]	100	5	0	0	KGGAP	KGGAP	1587	17.6
sp	QHD43415_2-3	BAH13733.1	unnamed protein product [Homo sapiens]	71.429	7	2	0	GGAPTKV	GGTPTNV	1587	17.6
sp	QHD43415_2-3	AAI17326.1	Dermatan sulfate epimerase-like [Homo sapiens]	100	5	0	0	KGGAP	KGGAP	1588	17.6
sp	QHD43415_2-3	AAN32895.1	NCAG1 [Homo sapiens]	100	5	0	0	KGGAP	KGGAP	1588	17.6
sp	QHD43415_2-3	XP_011528857.1	cadherin EGF LAG seven-pass G-type receptor 1 isoform X4 [Homo sapiens]	71.429	7	2	0	GGAPTKV	GGTPTNV	1588	17.6
sp	QHD43415_2-3	XP_011528856.1	cadherin EGF LAG seven-pass G-type receptor 1 isoform X3 [Homo sapiens]	71.429	7	2	0	GGAPTKV	GGTPTNV	1588	17.6
sp	QHD43415_2-3	XP_011528855.1	cadherin EGF LAG seven-pass G-type receptor 1 isoform X2 [Homo sapiens]	71.429	7	2	0	GGAPTKV	GGTPTNV	1588	17.6
sp	QHD43415_2-3	EAW73428.1	cadherin, EGF LAG seven-pass G-type receptor 1 (flamingo homolog, Drosophila), isoform CRA_a [Homo sapiens]	71.429	7	2	0	GGAPTKV	GGTPTNV	1588	17.6
sp	QHD43415_2-3	NP_055061.1	cadherin EGF LAG seven-pass G-type receptor 1 isoform 2 precursor [Homo sapiens]	71.429	7	2	0	GGAPTKV	GGTPTNV	1588	17.6
sp	QHD43415_2-3	NP_001365257.1	cadherin EGF LAG seven-pass G-type receptor 1 isoform 1 precursor [Homo sapiens]	71.429	7	2	0	GGAPTKV	GGTPTNV	1588	17.6
sp	QHD43415_2-3	EAW73429.1	cadherin, EGF LAG seven-pass G-type receptor 1 (flamingo homolog, Drosophila), isoform CRA_b [Homo sapiens]	71.429	7	2	0	GGAPTKV	GGTPTNV	1588	17.6
sp	QHD43415_2-3	NP_004524.3	myosin-binding protein C, fast-type [Homo sapiens]	100	5	0	0	KGGAP	KGGAP	1605	17.6
sp	QHD43415_2-3	XP_016880210.1	ABI gene family member 3 isoform X2 [Homo sapiens]	100	5	0	0	GGAPT	GGAPT	1622	17.6
sp	QHD43415_2-3	CAA51544.1	fast MyBP-C [Homo sapiens]	100	5	0	0	KGGAP	KGGAP	1624	17.6
sp	QHD43415_2-3	CAD99006.1	KI67 Antigen, partial [Homo sapiens]	77.778	9	1	1	LK-GGAPTK	LKRGEAPTK	1641	17.6
sp	QHD43415_2-3	EAW96577.1	hCG1801799, partial [Homo sapiens]	100	5	0	0	TLKGG	TLKGG	1676	17.6
sp	QHD43415_2-3	BAG63434.1	unnamed protein product [Homo sapiens]	100	5	0	0	TLKGG	TLKGG	1676	17.6
sp	QHD43415_2-3	AHW56683.1	lysophosphatidic acid phosphatase 6 isoform B [Homo sapiens]	100	5	0	0	TLKGG	TLKGG	1677	17.6
sp	QHD43415_2-3	BAG63468.1	unnamed protein product [Homo sapiens]	100	5	0	0	TLKGG	TLKGG	1677	17.6
sp	QHD43415_2-3	AHW56694.1	lysophosphatidic acid phosphatase 6 isoform A [Homo sapiens]	100	5	0	0	TLKGG	TLKGG	1677	17.6
sp	QHD43415_2-3	BAG62898.1	unnamed protein product [Homo sapiens]	100	5	0	0	TLKGG	TLKGG	1677	17.6
sp	QHD43415_2-3	4AW5_A	Chain A, Ephrin Type-b Receptor 4 [Homo sapiens]	100	5	0	0	TLKGG	TLKGG	1677	17.6
sp	QHD43415_2-3	6FNI_A	Chain A, Ephrin type-B receptor 4 [Homo sapiens]	100	5	0	0	TLKGG	TLKGG	1677	17.6
sp	QHD43415_2-3	2YN8_A	Chain A, EPHRIN TYPE-B RECEPTOR 4 [Homo sapiens]	100	5	0	0	TLKGG	TLKGG	1677	17.6
sp	QHD43415_2-3	3ZEW_A	Chain A, Ephrin Type-b Receptor 4 [Homo sapiens]	100	5	0	0	TLKGG	TLKGG	1677	17.6
sp	QHD43415_2-3	2VWU_A	Chain A, EPHRIN TYPE-B RECEPTOR 4 [Homo sapiens]	100	5	0	0	TLKGG	TLKGG	1677	17.6
sp	QHD43415_2-3	BAD92485.1	acid phosphatase 6, lysophosphatidic variant, partial [Homo sapiens]	100	5	0	0	TLKGG	TLKGG	1678	17.6
sp	QHD43415_2-3	NP_775926.1	ephrin type-A receptor 6 isoform b [Homo sapiens]	100	5	0	0	TLKGG	TLKGG	1678	17.6
sp	QHD43415_2-3	AAC28341.1	LIM homeobox protein cofactor [Homo sapiens]	100	5	0	0	TLKGG	TLKGG	1678	17.6
sp	QHD43415_2-3	XP_016856911.1	lysophosphatidic acid phosphatase type 6 isoform X2 [Homo sapiens]	100	5	0	0	TLKGG	TLKGG	1678	17.6
sp	QHD43415_2-3	EAX00554.1	solute carrier family 4 (anion exchanger), member 1, adaptor protein, isoform CRA_a [Homo sapiens]	100	5	0	0	TLKGG	TLKGG	1678	17.6
sp	QHD43415_2-3	4JOB_A	Chain A, Lysophosphatidic acid phosphatase type 6 [Homo sapiens]	100	5	0	0	TLKGG	TLKGG	1678	17.6
sp	QHD43415_2-3	XP_016861712.1	ephrin type-A receptor 6 isoform X16 [Homo sapiens]	100	5	0	0	TLKGG	TLKGG	1678	17.6
sp	QHD43415_2-3	NP_001265229.1	ephrin type-A receptor 6 isoform c [Homo sapiens]	100	5	0	0	TLKGG	TLKGG	1678	17.6
sp	QHD43415_2-3	XP_011507903.1	lysophosphatidic acid phosphatase type 6 isoform X1 [Homo sapiens]	100	5	0	0	TLKGG	TLKGG	1678	17.6
sp	QHD43415_2-3	NP_001310554.1	lysophosphatidic acid phosphatase type 6 isoform 2 [Homo sapiens]	100	5	0	0	TLKGG	TLKGG	1678	17.6
sp	QHD43415_2-3	BAA89311.1	lysophosphatidic acid phosphatase [Homo sapiens]	100	5	0	0	TLKGG	TLKGG	1678	17.6
sp	QHD43415_2-3	CAG33382.1	ACP6 [Homo sapiens]	100	5	0	0	TLKGG	TLKGG	1678	17.6
sp	QHD43415_2-3	CAI15199.1	acid phosphatase 6, lysophosphatidic [Homo sapiens]	100	5	0	0	TLKGG	TLKGG	1678	17.6
sp	QHD43415_2-3	NP_057445.4	lysophosphatidic acid phosphatase type 6 isoform 1 [Homo sapiens]	100	5	0	0	TLKGG	TLKGG	1678	17.6
sp	QHD43415_2-3	XP_016861709.1	ephrin type-A receptor 6 isoform X12 [Homo sapiens]	100	5	0	0	TLKGG	TLKGG	1678	17.6
sp	QHD43415_2-3	XP_016861706.1	ephrin type-A receptor 6 isoform X9 [Homo sapiens]	100	5	0	0	TLKGG	TLKGG	1679	17.6
sp	QHD43415_2-3	XP_016861705.1	ephrin type-A receptor 6 isoform X8 [Homo sapiens]	100	5	0	0	TLKGG	TLKGG	1679	17.6
sp	QHD43415_2-3	XP_016861704.1	ephrin type-A receptor 6 isoform X7 [Homo sapiens]	100	5	0	0	TLKGG	TLKGG	1679	17.6
sp	QHD43415_2-3	XP_016861703.1	ephrin type-A receptor 6 isoform X6 [Homo sapiens]	100	5	0	0	TLKGG	TLKGG	1679	17.6
sp	QHD43415_2-3	AAH98358.1	Solute carrier family 4 (anion exchanger), member 1, adaptor protein [Homo sapiens]	100	5	0	0	TLKGG	TLKGG	1679	17.6
sp	QHD43415_2-3	BAA91718.1	unnamed protein product [Homo sapiens]	100	5	0	0	TLKGG	TLKGG	1679	17.6
sp	QHD43415_2-3	AAH98302.1	Solute carrier family 4 (anion exchanger), member 1, adaptor protein [Homo sapiens]	100	5	0	0	TLKGG	TLKGG	1679	17.6
sp	QHD43415_2-3	NP_060628.2	kanadaptin [Homo sapiens]	100	5	0	0	TLKGG	TLKGG	1679	17.6
sp	QHD43415_2-3	AAH04264.1	EPHB4 protein, partial [Homo sapiens]	100	5	0	0	TLKGG	TLKGG	1679	17.6
sp	QHD43415_2-3	AAL14195.1	receptor protein tyrosine kinase variant EphB4v1 [Homo sapiens]	100	5	0	0	TLKGG	TLKGG	1679	17.6
sp	QHD43415_2-3	BAD92881.1	ephrin receptor EphB4 precursor variant, partial [Homo sapiens]	100	5	0	0	TLKGG	TLKGG	1679	17.6
sp	QHD43415_2-3	NP_004435.3	ephrin type-B receptor 4 precursor [Homo sapiens]	100	5	0	0	TLKGG	TLKGG	1679	17.6
sp	QHD43415_2-3	AAA20598.1	tyrosine kinase [Homo sapiens]	100	5	0	0	TLKGG	TLKGG	1679	17.6
sp	QHD43415_2-3	AAH52804.1	EPH receptor B4 [Homo sapiens]	100	5	0	0	TLKGG	TLKGG	1679	17.6
sp	QHD43415_2-3	XP_016861702.1	ephrin type-A receptor 6 isoform X5 [Homo sapiens]	100	5	0	0	TLKGG	TLKGG	1679	17.6
sp	QHD43415_2-3	BAB67772.1	KIAA1879 protein, partial [Homo sapiens]	100	5	0	0	TLKGG	TLKGG	1679	17.6
sp	QHD43415_2-3	XP_016885176.1	protein Shroom4 isoform X6 [Homo sapiens]	100	5	0	0	TLKGG	TLKGG	1679	17.6
sp	QHD43415_2-3	XP_016867305.1	ephrin type-B receptor 4 isoform X1 [Homo sapiens]	100	5	0	0	TLKGG	TLKGG	1679	17.6
sp	QHD43415_2-3	XP_016861701.1	ephrin type-A receptor 6 isoform X4 [Homo sapiens]	100	5	0	0	TLKGG	TLKGG	1679	17.6
sp	QHD43415_2-3	XP_016861700.1	ephrin type-A receptor 6 isoform X3 [Homo sapiens]	100	5	0	0	TLKGG	TLKGG	1679	17.6
sp	QHD43415_2-3	Q9UF33.3	RecName: Full=Ephrin type-A receptor 6; AltName: Full=EPH homology kinase 2; Short=EHK-2; AltName: Full=EPH-like kinase 12; Short=EK12; Flags: Precursor [Homo sapiens]	100	5	0	0	TLKGG	TLKGG	1679	17.6
sp	QHD43415_2-3	EAW79887.1	hCG1811380, isoform CRA_c, partial [Homo sapiens]	100	5	0	0	TLKGG	TLKGG	1679	17.6
sp	QHD43415_2-3	BAG53169.1	unnamed protein product [Homo sapiens]	100	5	0	0	GGAPT	GGAPT	1796	17.6
sp	QHD43415_2-3	NP_001107605.1	synaptopodin 2-like protein isoform a [Homo sapiens]	100	5	0	0	GGAPT	GGAPT	2033	17.2
sp	QHD43415_2-3	BAG58671.1	unnamed protein product [Homo sapiens]	100	5	0	0	GGAPT	GGAPT	2033	17.2
sp	QHD43415_2-3	XP_016885176.1	protein Shroom4 isoform X6 [Homo sapiens]	83.333	6	1	0	LKGGAP	LQGGAP	4376	16.3
sp	QHD43415_2-3	BAG57679.1	unnamed protein product [Homo sapiens]	66.667	9	1	1	KG--GAPTK	KGTNGTPTK	5809	15.9
sp	QHD43415_2-3	NP_001191147.1	nitric oxide synthase, brain isoform 2 [Homo sapiens]	66.667	9	1	1	KG--GAPTK	KGTNGTPTK	5810	15.9
sp	QHD43415_2-3	NP_000611.1	nitric oxide synthase, brain isoform 1 [Homo sapiens]	66.667	9	1	1	KG--GAPTK	KGTNGTPTK	5810	15.9
sp	QHD43415_2-3	AAA36376.1	nitric oxide synthase [Homo sapiens]	66.667	9	1	1	KG--GAPTK	KGTNGTPTK	5810	15.9
sp	QHD43415_2-3	AAB49040.1	nitric oxide synthase [Homo sapiens]	66.667	9	1	1	KG--GAPTK	KGTNGTPTK	5810	15.9
sp	QHD43415_2-3	AAB60654.1	neuronal nitric oxide synthase [Homo sapiens]	66.667	9	1	1	KG--GAPTK	KGTNGTPTK	5811	15.9
sp	QHD43415_2-3	BAB14899.1	unnamed protein product [Homo sapiens]	50	14	3	1	TL----KGGAPTKV	TLLRPEKDGAATRV	6148	15.9
sp	QHD43415_2-3	BAG54742.1	unnamed protein product [Homo sapiens]	50	14	3	1	TL----KGGAPTKV	TLLRPEKDGAATRV	6149	15.9
sp	QHD43415_2-3	XP_016882990.1	mucin-16 isoform X13 [Homo sapiens]	50	14	3	1	TL----KGGAPTKV	TLLRPEKDGAATRV	7897	15.9
sp	QHD43415_2-3	BAG54743.1	unnamed protein product [Homo sapiens]	50	14	3	1	TL----KGGAPTKV	TLLRPEKDGAATRV	8748	15.5
sp	QHD43415_2-3	ABV02582.1	mucin 5AC, oligomeric mucus/gel-forming [Homo sapiens]	100	4	0	0	PTKV	PTKV	12467	15.1
sp	QHD43415_2-3	NP_001157962.1	disintegrin and metalloproteinase domain-containing protein 8 isoform 3 [Homo sapiens]	100	4	0	0	GAPT	GAPT	14602	15.1
sp	QHD43415_2-3	BAG62738.1	unnamed protein product [Homo sapiens]	100	4	0	0	GAPT	GAPT	14602	15.1
sp	QHD43415_2-3	BAA05626.1	transmembrane protein [Homo sapiens]	100	4	0	0	GAPT	GAPT	14606	15.1
sp	QHD43415_2-3	NP_001100.3	disintegrin and metalloproteinase domain-containing protein 8 isoform 1 precursor [Homo sapiens]	100	4	0	0	GAPT	GAPT	14606	15.1
sp	QHD43415_2-3	AAI15405.1	ADAM8 protein [Homo sapiens]	100	4	0	0	GAPT	GAPT	14606	15.1
sp	QHD43415_2-3	EAW61326.1	ADAM metallopeptidase domain 8, isoform CRA_b [Homo sapiens]	100	4	0	0	GAPT	GAPT	14606	15.1
sp	QHD43415_2-3	XP_011537419.2	disintegrin and metalloproteinase domain-containing protein 8 isoform X2 [Homo sapiens]	100	4	0	0	GAPT	GAPT	14607	15.1
sp	QHD43415_2-3	XP_016870954.1	disintegrin and metalloproteinase domain-containing protein 8 isoform X1 [Homo sapiens]	100	4	0	0	GAPT	GAPT	14608	15.1
sp	QHD43415_2-3	NP_001365134.1	microtubule cross-linking factor 1 isoform 1 [Homo sapiens]	100	4	0	0	GAPT	GAPT	14623	15.1
sp	QHD43415_2-3	NP_001365135.1	microtubule cross-linking factor 1 isoform 2 [Homo sapiens]	100	4	0	0	GAPT	GAPT	14624	15.1
sp	QHD43415_2-3	NP_001365136.1	microtubule cross-linking factor 1 isoform 3 [Homo sapiens]	100	4	0	0	GAPT	GAPT	14624	15.1
sp	QHD43415_2-3	BAC87538.1	unnamed protein product [Homo sapiens]	100	4	0	0	APTK	APTK	14927	15.1
sp	QHD43415_2-3	TVHU2F	fibroblast growth factor receptor flg-2 precursor - human [Homo sapiens]	63.636	11	1	2	KG-GAPT--KV	KGLGSPTVHKV	15115	15.1
sp	QHD43415_2-3	NP_002449.2	mucin-5B precursor [Homo sapiens]	100	4	0	0	PTKV	PTKV	16037	15.1
sp	QHD43415_2-3	XP_011528857.1	cadherin EGF LAG seven-pass G-type receptor 1 isoform X4 [Homo sapiens]	100	4	0	0	TLKG	TLKG	18181	14.6
sp	QHD43415_2-3	XP_011528856.1	cadherin EGF LAG seven-pass G-type receptor 1 isoform X3 [Homo sapiens]	100	4	0	0	TLKG	TLKG	18181	14.6
sp	QHD43415_2-3	EAW73428.1	cadherin, EGF LAG seven-pass G-type receptor 1 (flamingo homolog, Drosophila), isoform CRA_a [Homo sapiens]	100	4	0	0	TLKG	TLKG	18188	14.6
sp	QHD43415_2-3	NP_055061.1	cadherin EGF LAG seven-pass G-type receptor 1 isoform 2 precursor [Homo sapiens]	100	4	0	0	TLKG	TLKG	18188	14.6
sp	QHD43415_2-3	NP_001365257.1	cadherin EGF LAG seven-pass G-type receptor 1 isoform 1 precursor [Homo sapiens]	100	4	0	0	TLKG	TLKG	18188	14.6
sp	QHD43415_2-3	EAW73429.1	cadherin, EGF LAG seven-pass G-type receptor 1 (flamingo homolog, Drosophila), isoform CRA_b [Homo sapiens]	100	4	0	0	TLKG	TLKG	18188	14.6
sp	QHD43415_2-3	BAC86634.1	unnamed protein product [Homo sapiens]	100	4	0	0	GGAP	GGAP	18588	14.6
sp	QHD43415_2-3	BAG58083.1	unnamed protein product [Homo sapiens]	100	4	0	0	GGAP	GGAP	18589	14.6
sp	QHD43415_2-3	XP_016880663.1	SRC kinase signaling inhibitor 1 isoform X6 [Homo sapiens]	100	4	0	0	GGAP	GGAP	18589	14.6
sp	QHD43415_2-3	XP_016869344.1	centrosome and spindle pole-associated protein 1 isoform X21 [Homo sapiens]	100	4	0	0	GGAP	GGAP	18589	14.6
sp	QHD43415_2-3	XP_016869343.1	centrosome and spindle pole-associated protein 1 isoform X20 [Homo sapiens]	100	4	0	0	GGAP	GGAP	18591	14.6
sp	QHD43415_2-3	XP_006716540.2	centrosome and spindle pole-associated protein 1 isoform X19 [Homo sapiens]	100	4	0	0	GGAP	GGAP	18591	14.6
sp	QHD43415_2-3	XP_016880662.1	SRC kinase signaling inhibitor 1 isoform X5 [Homo sapiens]	100	4	0	0	GGAP	GGAP	18593	14.6
sp	QHD43415_2-3	BAD03968.1	SNAP-25-interacting protein [Homo sapiens]	100	4	0	0	GGAP	GGAP	18593	14.6
sp	QHD43415_2-3	NP_079524.2	SRC kinase signaling inhibitor 1 [Homo sapiens]	100	4	0	0	GGAP	GGAP	18593	14.6
sp	QHD43415_2-3	XP_016869341.1	centrosome and spindle pole-associated protein 1 isoform X16 [Homo sapiens]	100	4	0	0	GGAP	GGAP	18593	14.6
sp	QHD43415_2-3	XP_016880660.1	SRC kinase signaling inhibitor 1 isoform X3 [Homo sapiens]	100	4	0	0	GGAP	GGAP	18594	14.6
sp	QHD43415_2-3	XP_016880661.1	SRC kinase signaling inhibitor 1 isoform X4 [Homo sapiens]	100	4	0	0	GGAP	GGAP	18594	14.6
sp	QHD43415_2-3	XP_016869339.1	centrosome and spindle pole-associated protein 1 isoform X12 [Homo sapiens]	100	4	0	0	GGAP	GGAP	18594	14.6
sp	QHD43415_2-3	XP_016869338.1	centrosome and spindle pole-associated protein 1 isoform X10 [Homo sapiens]	100	4	0	0	GGAP	GGAP	18594	14.6
sp	QHD43415_2-3	XP_006716537.2	centrosome and spindle pole-associated protein 1 isoform X9 [Homo sapiens]	100	4	0	0	GGAP	GGAP	18594	14.6
sp	QHD43415_2-3	XP_016880659.1	SRC kinase signaling inhibitor 1 isoform X2 [Homo sapiens]	100	4	0	0	GGAP	GGAP	18595	14.6
sp	QHD43415_2-3	XP_016869337.1	centrosome and spindle pole-associated protein 1 isoform X8 [Homo sapiens]	100	4	0	0	GGAP	GGAP	18595	14.6
sp	QHD43415_2-3	XP_011515904.1	centrosome and spindle pole-associated protein 1 isoform X7 [Homo sapiens]	100	4	0	0	GGAP	GGAP	18595	14.6
sp	QHD43415_2-3	XP_016869336.1	centrosome and spindle pole-associated protein 1 isoform X6 [Homo sapiens]	100	4	0	0	GGAP	GGAP	18595	14.6
sp	QHD43415_2-3	XP_011515903.1	centrosome and spindle pole-associated protein 1 isoform X5 [Homo sapiens]	100	4	0	0	GGAP	GGAP	18595	14.6
sp	QHD43415_2-3	XP_011515902.1	centrosome and spindle pole-associated protein 1 isoform X4 [Homo sapiens]	100	4	0	0	GGAP	GGAP	18595	14.6
sp	QHD43415_2-3	XP_005251362.2	centrosome and spindle pole-associated protein 1 isoform X3 [Homo sapiens]	100	4	0	0	GGAP	GGAP	18595	14.6
sp	QHD43415_2-3	XP_011515901.1	centrosome and spindle pole-associated protein 1 isoform X2 [Homo sapiens]	100	4	0	0	GGAP	GGAP	18596	14.6
sp	QHD43415_2-3	XP_011515900.1	centrosome and spindle pole-associated protein 1 isoform X1 [Homo sapiens]	100	4	0	0	GGAP	GGAP	18596	14.6
sp	QHD43415_2-3	XP_016880658.1	SRC kinase signaling inhibitor 1 isoform X1 [Homo sapiens]	100	4	0	0	GGAP	GGAP	18599	14.6
sp	QHD43415_2-3	NP_001365134.1	microtubule cross-linking factor 1 isoform 1 [Homo sapiens]	100	4	0	0	GGAP	GGAP	18604	14.6
sp	QHD43415_2-3	NP_001365135.1	microtubule cross-linking factor 1 isoform 2 [Homo sapiens]	100	4	0	0	GGAP	GGAP	18604	14.6
sp	QHD43415_2-3	NP_001365136.1	microtubule cross-linking factor 1 isoform 3 [Homo sapiens]	100	4	0	0	GGAP	GGAP	18605	14.6
sp	QHD43415_2-3	BAG57679.1	unnamed protein product [Homo sapiens]	80	5	1	0	GAPTK	GPPTK	19467	14.6
sp	QHD43415_2-3	NP_000611.1	nitric oxide synthase, brain isoform 1 [Homo sapiens]	80	5	1	0	GAPTK	GPPTK	19472	14.6
sp	QHD43415_2-3	AAA36376.1	nitric oxide synthase [Homo sapiens]	80	5	1	0	GAPTK	GPPTK	19472	14.6
sp	QHD43415_2-3	NP_001191147.1	nitric oxide synthase, brain isoform 2 [Homo sapiens]	80	5	1	0	GAPTK	GPPTK	19473	14.6
sp	QHD43415_2-3	AAB60654.1	neuronal nitric oxide synthase [Homo sapiens]	80	5	1	0	GAPTK	GPPTK	19474	14.6
sp	QHD43415_2-3	BAG54357.1	unnamed protein product [Homo sapiens]	100	4	0	0	GGAP	GGAP	19682	14.6
sp	QHD43415_2-3	EAX01613.1	hCG38133, isoform CRA_a [Homo sapiens]	80	5	1	0	KGGAP	KGGPP	24792	14.6
sp	QHD43415_2-3	BAA34522.2	KIAA0802 protein, partial [Homo sapiens]	80	5	1	0	KGGAP	KGGPP	24796	14.6
sp	QHD43415_2-3	NP_056025.2	microtubule cross-linking factor 1 isoform 4 [Homo sapiens]	80	5	1	0	KGGAP	KGGPP	24796	14.6
sp	QHD43415_2-3	BAD18666.1	unnamed protein product [Homo sapiens]	80	5	1	0	KGGAP	KGGPP	24796	14.6
sp	QHD43415_2-3	XP_024306889.1	microtubule cross-linking factor 1 isoform X15 [Homo sapiens]	80	5	1	0	KGGAP	KGGPP	24796	14.6
sp	QHD43415_2-3	XP_024306888.1	microtubule cross-linking factor 1 isoform X14 [Homo sapiens]	80	5	1	0	KGGAP	KGGPP	24797	14.6
sp	QHD43415_2-3	XP_024306887.1	microtubule cross-linking factor 1 isoform X11 [Homo sapiens]	80	5	1	0	KGGAP	KGGPP	24797	14.6
sp	QHD43415_2-3	XP_024306891.1	microtubule cross-linking factor 1 isoform X20 [Homo sapiens]	80	5	1	0	KGGAP	KGGPP	24797	14.6
sp	QHD43415_2-3	XP_024306886.1	microtubule cross-linking factor 1 isoform X10 [Homo sapiens]	80	5	1	0	KGGAP	KGGPP	24798	14.6
sp	QHD43415_2-3	XP_024306885.1	microtubule cross-linking factor 1 isoform X9 [Homo sapiens]	80	5	1	0	KGGAP	KGGPP	24798	14.6
sp	QHD43415_2-3	XP_024306884.1	microtubule cross-linking factor 1 isoform X8 [Homo sapiens]	80	5	1	0	KGGAP	KGGPP	24798	14.6
sp	QHD43415_2-3	XP_024306883.1	microtubule cross-linking factor 1 isoform X7 [Homo sapiens]	80	5	1	0	KGGAP	KGGPP	24798	14.6
sp	QHD43415_2-3	XP_016881164.1	microtubule cross-linking factor 1 isoform X19 [Homo sapiens]	80	5	1	0	KGGAP	KGGPP	24798	14.6
sp	QHD43415_2-3	XP_024306882.1	microtubule cross-linking factor 1 isoform X6 [Homo sapiens]	80	5	1	0	KGGAP	KGGPP	24798	14.6
sp	QHD43415_2-3	XP_024306881.1	microtubule cross-linking factor 1 isoform X5 [Homo sapiens]	80	5	1	0	KGGAP	KGGPP	24798	14.6
sp	QHD43415_2-3	XP_011523942.2	microtubule cross-linking factor 1 isoform X4 [Homo sapiens]	80	5	1	0	KGGAP	KGGPP	24798	14.6
sp	QHD43415_2-3	XP_024306880.1	microtubule cross-linking factor 1 isoform X3 [Homo sapiens]	80	5	1	0	KGGAP	KGGPP	24798	14.6
sp	QHD43415_2-3	XP_016881161.1	microtubule cross-linking factor 1 isoform X18 [Homo sapiens]	80	5	1	0	KGGAP	KGGPP	24799	14.6
sp	QHD43415_2-3	XP_024306879.1	microtubule cross-linking factor 1 isoform X2 [Homo sapiens]	80	5	1	0	KGGAP	KGGPP	24799	14.6
sp	QHD43415_2-3	XP_024306878.1	microtubule cross-linking factor 1 isoform X1 [Homo sapiens]	80	5	1	0	KGGAP	KGGPP	24799	14.6
sp	QHD43415_2-3	XP_016881160.1	microtubule cross-linking factor 1 isoform X17 [Homo sapiens]	80	5	1	0	KGGAP	KGGPP	24799	14.6
sp	QHD43415_2-3	NP_001365134.1	microtubule cross-linking factor 1 isoform 1 [Homo sapiens]	80	5	1	0	KGGAP	KGGPP	24802	14.6
sp	QHD43415_2-3	NP_001365135.1	microtubule cross-linking factor 1 isoform 2 [Homo sapiens]	80	5	1	0	KGGAP	KGGPP	24802	14.6
sp	QHD43415_2-3	NP_001365136.1	microtubule cross-linking factor 1 isoform 3 [Homo sapiens]	80	5	1	0	KGGAP	KGGPP	24802	14.6
sp	QHD43415_2-3	BAG52229.1	unnamed protein product [Homo sapiens]	100	4	0	0	KGGA	KGGA	30475	14.2
sp	QHD43415_2-3	EAW69984.1	pecanex-like 2 (Drosophila), isoform CRA_b, partial [Homo sapiens]	100	4	0	0	KGGA	KGGA	30476	14.2
sp	QHD43415_2-3	BAA23708.2	KIAA0435, partial [Homo sapiens]	100	4	0	0	KGGA	KGGA	30477	14.2
sp	QHD43415_2-3	BAB84904.1	FLJ00149 protein, partial [Homo sapiens]	100	4	0	0	KGGA	KGGA	30477	14.2
sp	QHD43415_2-3	BAG51507.1	unnamed protein product [Homo sapiens]	100	4	0	0	KGGA	KGGA	30488	14.2
sp	QHD43415_2-3	XP_016857881.1	pecanex-like protein 2 isoform X4 [Homo sapiens]	100	4	0	0	KGGA	KGGA	30494	14.2
sp	QHD43415_2-3	XP_011542580.2	pecanex-like protein 2 isoform X2 [Homo sapiens]	100	4	0	0	KGGA	KGGA	30513	14.2
sp	QHD43415_2-3	XP_016857880.1	pecanex-like protein 2 isoform X1 [Homo sapiens]	100	4	0	0	KGGA	KGGA	30527	14.2
sp	QHD43415_2-3	EAW69986.1	pecanex-like 2 (Drosophila), isoform CRA_d [Homo sapiens]	100	4	0	0	KGGA	KGGA	30529	14.2
sp	QHD43415_2-3	EAW69985.1	pecanex-like 2 (Drosophila), isoform CRA_c [Homo sapiens]	100	4	0	0	KGGA	KGGA	30529	14.2
sp	QHD43415_2-3	NP_055616.3	pecanex-like protein 2 isoform 1 [Homo sapiens]	100	4	0	0	KGGA	KGGA	30530	14.2
sp	QHD43415_2-3	BAB14899.1	unnamed protein product [Homo sapiens]	62.5	8	3	0	KGGAPTKV	KNGAETRV	35047	14.2
sp	QHD43415_2-3	BAG54742.1	unnamed protein product [Homo sapiens]	62.5	8	3	0	KGGAPTKV	KNGAETRV	35055	14.2
sp	QHD43415_2-3	ABV02582.1	mucin 5AC, oligomeric mucus/gel-forming [Homo sapiens]	80	5	1	0	KGGAP	KGGGP	35509	14.2
sp	QHD43415_2-3	BAG57679.1	unnamed protein product [Homo sapiens]	57.143	7	3	0	KGGAPTK	KNGSPSK	40529	13.8
sp	QHD43415_2-3	NP_000611.1	nitric oxide synthase, brain isoform 1 [Homo sapiens]	57.143	7	3	0	KGGAPTK	KNGSPSK	40540	13.8
sp	QHD43415_2-3	AAA36376.1	nitric oxide synthase [Homo sapiens]	57.143	7	3	0	KGGAPTK	KNGSPSK	40540	13.8
sp	QHD43415_2-3	AAB49040.1	nitric oxide synthase [Homo sapiens]	57.143	7	3	0	KGGAPTK	KNGSPSK	40540	13.8
sp	QHD43415_2-3	NP_001191147.1	nitric oxide synthase, brain isoform 2 [Homo sapiens]	57.143	7	3	0	KGGAPTK	KNGSPSK	40541	13.8
sp	QHD43415_2-3	AAB60654.1	neuronal nitric oxide synthase [Homo sapiens]	57.143	7	3	0	KGGAPTK	KNGSPSK	40544	13.8
sp	QHD43415_2-3	XP_016882990.1	mucin-16 isoform X13 [Homo sapiens]	62.5	8	3	0	KGGAPTKV	KNGAETRV	41553	13.8
sp	QHD43415_2-3	BAC87568.1	unnamed protein product [Homo sapiens]	62.5	8	3	0	KGGAPTKV	KNGAETRV	43575	13.8
sp	QHD43415_2-3	BAG54743.1	unnamed protein product [Homo sapiens]	62.5	8	3	0	KGGAPTKV	KNGAETRV	43622	13.8
sp	QHD43415_2-3	TVHU2F	fibroblast growth factor receptor flg-2 precursor - human [Homo sapiens]	71.429	7	1	1	TLKGGAP	TL-GGSP	46297	13.8

## Sheet: nsp3
Query accesion.version		Subject accession.version	Subject Title	Percentage of identical matches	Alignment length	Number of mismatches	Number of gap openings	Aligned part of query sequence	Aligned part of subject sequence	Expect value (e value)	Bit score
sp	QHD43415_3-4	NP_001184222.1	dihydropyrimidinase-related protein 2 isoform 1 [Homo sapiens]	87.5	8	1	0	KGGKIVNN	KGGKIVND	2.7	25.2
sp	QHD43415_3-4	BAD92432.1	dihydropyrimidinase-like 2 variant, partial [Homo sapiens]	87.5	8	1	0	KGGKIVNN	KGGKIVND	2.7	25.2
sp	QHD43415_3-4	AAP35590.1	dihydropyrimidinase-like 2 [Homo sapiens]	87.5	8	1	0	KGGKIVNN	KGGKIVND	2.7	25.2
sp	QHD43415_3-4	6JV9_A	Chain A, Dihydropyrimidinase-related protein 2 [Homo sapiens]	87.5	8	1	0	KGGKIVNN	KGGKIVND	2.7	25.2
sp	QHD43415_3-4	5MKV_A	Chain A, Dihydropyrimidinase-related protein 2 [Homo sapiens]	87.5	8	1	0	KGGKIVNN	KGGKIVND	2.7	25.2
sp	QHD43415_3-4	5MLE_A	Chain A, Dihydropyrimidinase-related protein 2 [Homo sapiens]	87.5	8	1	0	KGGKIVNN	KGGKIVND	2.7	25.2
sp	QHD43415_3-4	2117410C	collapsin response mediator protein [Homo sapiens]	87.5	8	1	0	KGGKIVNN	KGGKIVND	2.7	25.2
sp	QHD43415_3-4	2GSE_A	Chain A, Dihydropyrimidinase-related protein 2 [Homo sapiens]	87.5	8	1	0	KGGKIVNN	KGGKIVND	2.8	25.2
sp	QHD43415_3-4	5X1D_A	Chain A, Dihydropyrimidinase-related Protein 2 [Homo sapiens]	87.5	8	1	0	KGGKIVNN	KGGKIVND	2.8	25.2
sp	QHD43415_3-4	5X1C_A	Chain A, Dihydropyrimidinase-related Protein 2 [Homo sapiens]	87.5	8	1	0	KGGKIVNN	KGGKIVND	2.8	25.2
sp	QHD43415_3-4	NP_001377.1	dihydropyrimidinase-related protein 2 isoform 2 [Homo sapiens]	87.5	8	1	0	KGGKIVNN	KGGKIVND	2.9	25.2
sp	QHD43415_3-4	5YZA_A	Chain A, Dihydropyrimidinase-related protein 2 [Homo sapiens]	87.5	8	1	0	KGGKIVNN	KGGKIVND	2.9	25.2
sp	QHD43415_3-4	5X1A_A	Chain A, Dihydropyrimidinase-related Protein 2 [Homo sapiens]	87.5	8	1	0	KGGKIVNN	KGGKIVND	2.9	25.2
sp	QHD43415_3-4	5YZ5_A	Chain A, Dihydropyrimidinase-related protein 2 [Homo sapiens]	87.5	8	1	0	KGGKIVNN	KGGKIVND	2.9	25.2
sp	QHD43415_3-4	BAD97277.1	dihydropyrimidinase-like 2 variant, partial [Homo sapiens]	87.5	8	1	0	KGGKIVNN	KGGKIVND	3	25.2
sp	QHD43415_3-4	BAF94339.1	dihydropyrimidinase-like 2 long form, partial [Homo sapiens]	87.5	8	1	0	KGGKIVNN	KGGKIVND	4.4	24.8
sp	QHD43415_3-4	BAF94338.1	dihydropyrimidinase-like 2 short form, partial [Homo sapiens]	87.5	8	1	0	KGGKIVNN	KGGKIVND	11	23.5
sp	QHD43415_3-4	NP_056265.2	protection of telomeres protein 1 isoform 1 [Homo sapiens]	87.5	8	1	0	LKGGKIVN	LKGGTIVN	15	23.1
sp	QHD43415_3-4	BAA91568.1	unnamed protein product [Homo sapiens]	87.5	8	1	0	LKGGKIVN	LKGGTIVN	15	23.1
sp	QHD43415_3-4	BAH13661.1	unnamed protein product [Homo sapiens]	87.5	8	1	0	LKGGKIVN	LKGGTIVN	15	23.1
sp	QHD43415_3-4	AAW22615.1	protection of telomeres protein 1 variant 3 [Homo sapiens]	87.5	8	1	0	LKGGKIVN	LKGGTIVN	15	23.1
sp	QHD43415_3-4	AAW22617.1	protection of telomeres protein 1 variant 5 [Homo sapiens]	87.5	8	1	0	LKGGKIVN	LKGGTIVN	15	23.1
sp	QHD43415_3-4	AAW22614.1	protection of telomeres protein 1 variant 2 [Homo sapiens]	87.5	8	1	0	LKGGKIVN	LKGGTIVN	15	23.1
sp	QHD43415_3-4	3KJO_A	Chain A, Protection of telomeres protein 1 [Homo sapiens]	87.5	8	1	0	LKGGKIVN	LKGGTIVN	15	23.1
sp	QHD43415_3-4	1XJV_A	Chain A, Crystal Structure Of Human Pot1 Bound To Telomeric Single- Stranded Dna (Ttagggttag) [Homo sapiens]	87.5	8	1	0	LKGGKIVN	LKGGTIVN	15	23.1
sp	QHD43415_3-4	NP_001184223.1	dihydropyrimidinase-related protein 3 isoform 1 [Homo sapiens]	75	8	2	0	KGGKIVNN	KGGRIVND	27	22.7
sp	QHD43415_3-4	AAH77077.1	DPYSL3 protein [Homo sapiens]	75	8	2	0	KGGKIVNN	KGGRIVND	28	22.3
sp	QHD43415_3-4	4B90_A	Chain A, Dihydropyrimidinase-related Protein 5 [Homo sapiens]	75	8	2	0	KGGKIVNN	KGGKVVND	28	22.3
sp	QHD43415_3-4	AAF80348.1	collapsin response mediator protein-5 [Homo sapiens]	75	8	2	0	KGGKIVNN	KGGKVVND	28	22.3
sp	QHD43415_3-4	CAB95124.1	hypothetical protein [Homo sapiens]	75	8	2	0	KGGKIVNN	KGGKVVND	28	22.3
sp	QHD43415_3-4	NP_001240652.1	dihydropyrimidinase-related protein 5 [Homo sapiens]	75	8	2	0	KGGKIVNN	KGGKVVND	29	22.3
sp	QHD43415_3-4	XP_011535876.1	dihydropyrimidinase-related protein 3 isoform X1 [Homo sapiens]	75	8	2	0	KGGKIVNN	KGGRIVND	32	22.3
sp	QHD43415_3-4	4BKN_A	Chain A, Dihydropyrimidinase-related Protein 3 [Homo sapiens]	75	8	2	0	KGGKIVNN	KGGRIVND	34	22.3
sp	QHD43415_3-4	4CNT_A	Chain A, DIHYDROPYRIMIDINASE-LIKE 3 [Homo sapiens]	75	8	2	0	KGGKIVNN	KGGRIVND	35	22.3
sp	QHD43415_3-4	NP_001378.1	dihydropyrimidinase-related protein 3 isoform 2 [Homo sapiens]	75	8	2	0	KGGKIVNN	KGGRIVND	35	22.3
sp	QHD43415_3-4	CAA69153.1	ULIP [Homo sapiens]	75	8	2	0	KGGKIVNN	KGGRIVND	35	22.3
sp	QHD43415_3-4	4B91_A	Chain A, Dihydropyrimidinase-related Protein 5 [Homo sapiens]	75	8	2	0	KGGKIVNN	KGGKVVND	35	22.3
sp	QHD43415_3-4	4CNS_A	Chain A, DIHYDROPYRIMIDINASE-LIKE 3 [Homo sapiens]	75	8	2	0	KGGKIVNN	KGGRIVND	36	22.3
sp	QHD43415_3-4	NP_001855.1	cytochrome c oxidase subunit 7A1, mitochondrial precursor [Homo sapiens]	77.778	9	1	1	LKGGKIVNN	LKGG-IVDN	93	21
sp	QHD43415_3-4	CCF23103.1	cytochrome c oxidase subunit VIIa polypeptide 1 [Homo sapiens]	77.778	9	1	1	LKGGKIVNN	LKGG-IVDN	93	21
sp	QHD43415_3-4	AAP45054.1	protein S (alpha), partial [Homo sapiens]	85.714	7	1	0	ALKGGKI	ALRGGKI	109	21
sp	QHD43415_3-4	AAX93268.1	unknown, partial [Homo sapiens]	75	8	2	0	KGGKIVNN	KGGKVVND	114	20.6
sp	QHD43415_3-4	EAX05277.1	phosphodiesterase 5A, cGMP-specific, isoform CRA_c [Homo sapiens]	77.778	9	2	0	ALKGGKIVN	ALKAGKIQN	128	20.6
sp	QHD43415_3-4	3BJC_A	Chain A, Crystal Structure Of The Pde5a Catalytic Domain In Complex With A Novel Inhibitor [Homo sapiens]	77.778	9	2	0	ALKGGKIVN	ALKAGKIQN	128	20.6
sp	QHD43415_3-4	AAC63967.1	cGMP-binding cGMP-specific 3',5'-cyclic nucleotide phosphodiesterase [Homo sapiens]	77.778	9	2	0	ALKGGKIVN	ALKAGKIQN	128	20.6
sp	QHD43415_3-4	NP_001074.2	cGMP-specific 3',5'-cyclic phosphodiesterase isoform 1 [Homo sapiens]	77.778	9	2	0	ALKGGKIVN	ALKAGKIQN	128	20.6
sp	QHD43415_3-4	EAX05276.1	phosphodiesterase 5A, cGMP-specific, isoform CRA_b [Homo sapiens]	77.778	9	2	0	ALKGGKIVN	ALKAGKIQN	128	20.6
sp	QHD43415_3-4	BAA81667.1	cGMP-binding cGMP specific phosphodiesterase 5A2 [Homo sapiens]	77.778	9	2	0	ALKGGKIVN	ALKAGKIQN	128	20.6
sp	QHD43415_3-4	NP_236914.2	cGMP-specific 3',5'-cyclic phosphodiesterase isoform 2 [Homo sapiens]	77.778	9	2	0	ALKGGKIVN	ALKAGKIQN	128	20.6
sp	QHD43415_3-4	NP_246273.2	cGMP-specific 3',5'-cyclic phosphodiesterase isoform 3 [Homo sapiens]	77.778	9	2	0	ALKGGKIVN	ALKAGKIQN	128	20.6
sp	QHD43415_3-4	1T9R_A	Chain A, Cgmp-specific 3',5'-cyclic Phosphodiesterase [Homo sapiens]	77.778	9	2	0	ALKGGKIVN	ALKAGKIQN	128	20.6
sp	QHD43415_3-4	1XOZ_A	Chain A, Cgmp-specific 3',5'-cyclic Phosphodiesterase [Homo sapiens]	77.778	9	2	0	ALKGGKIVN	ALKAGKIQN	128	20.6
sp	QHD43415_3-4	3SHY_A	Chain A, cGMP-specific 3',5'-cyclic phosphodiesterase [Homo sapiens]	77.778	9	2	0	ALKGGKIVN	ALKAGKIQN	128	20.6
sp	QHD43415_3-4	1T9S_A	Chain A, Cgmp-specific 3',5'-cyclic Phosphodiesterase [Homo sapiens]	77.778	9	2	0	ALKGGKIVN	ALKAGKIQN	128	20.6
sp	QHD43415_3-4	AAY40985.1	unknown, partial [Homo sapiens]	77.778	9	2	0	ALKGGKIVN	ALKAGKIQN	128	20.6
sp	QHD43415_3-4	3B2R_A	Chain A, Crystal Structure Of Pde5a1 Catalytic Domain In Complex With Vardenafil [Homo sapiens]	77.778	9	2	0	ALKGGKIVN	ALKAGKIQN	128	20.6
sp	QHD43415_3-4	3JWQ_A	Chain A, Cgmp-specific 3',5'-cyclic Phosphodiesterase Catalytic Domain, Cone Cgmp-specific 3',5'-cyclic Phosphodiesterase Subunit Alpha Chimera [Homo sapiens]	77.778	9	2	0	ALKGGKIVN	ALKAGKIQN	128	20.6
sp	QHD43415_3-4	1RKP_A	Chain A, cGMP-specific 3',5'-cyclic phosphodiesterase [Homo sapiens]	77.778	9	2	0	ALKGGKIVN	ALKAGKIQN	128	20.6
sp	QHD43415_3-4	2CHM_A	Chain A, CGMP-SPECIFIC 3', 5'-CYCLIC PHOSPHODIESTERASE, CAMP-SPECIFIC 3', 5'-CYCLIC PHOSPHODIESTERASE 4B [Homo sapiens]	77.778	9	2	0	ALKGGKIVN	ALKAGKIQN	128	20.6
sp	QHD43415_3-4	2H40_A	Chain A, Cgmp-specific 3',5'-cyclic Phosphodiesterase [Homo sapiens]	77.778	9	2	0	ALKGGKIVN	ALKAGKIQN	128	20.6
sp	QHD43415_3-4	1UDT_A	Chain A, Cgmp-specific 3',5'-cyclic Phosphodiesterase [Homo sapiens]	77.778	9	2	0	ALKGGKIVN	ALKAGKIQN	128	20.6
sp	QHD43415_3-4	3HC8_A	Chain A, cGMP-specific 3',5'-cyclic phosphodiesterase,cAMP-specific 3',5'-cyclic phosphodiesterase 4A [Homo sapiens]	77.778	9	2	0	ALKGGKIVN	ALKAGKIQN	128	20.6
sp	QHD43415_3-4	NP_001301006.1	vitamin K-dependent protein S isoform 1 precursor [Homo sapiens]	85.714	7	1	0	ALKGGKI	ALRGGKI	135	20.6
sp	QHD43415_3-4	AAA36479.1	S plasma protein [Homo sapiens]	85.714	7	1	0	ALKGGKI	ALRGGKI	140	20.6
sp	QHD43415_3-4	NP_000304.2	vitamin K-dependent protein S isoform 2 preproprotein [Homo sapiens]	85.714	7	1	0	ALKGGKI	ALRGGKI	140	20.6
sp	QHD43415_3-4	CAA31383.1	unnamed protein product [Homo sapiens]	85.714	7	1	0	ALKGGKI	ALRGGKI	140	20.6
sp	QHD43415_3-4	AAA60181.1	protein S precursor, partial [Homo sapiens]	85.714	7	1	0	ALKGGKI	ALRGGKI	140	20.6
sp	QHD43415_3-4	AAA60180.1	protein S alpha, partial [Homo sapiens]	85.714	7	1	0	ALKGGKI	ALRGGKI	140	20.6
sp	QHD43415_3-4	NP_001014809.1	dihydropyrimidinase-related protein 1 isoform 1 [Homo sapiens]	62.5	8	3	0	KGGKIVNN	KGGRIIND	170	20.2
sp	QHD43415_3-4	EAW79904.1	protein S (alpha), isoform CRA_b [Homo sapiens]	85.714	7	1	0	ALKGGKI	ALRGGKI	186	20.2
sp	QHD43415_3-4	NP_009017.1	WD repeat and HMG-box DNA-binding protein 1 isoform 1 [Homo sapiens]	57.143	14	2	1	ALKGGKIV----NN	ALKSGKLVTAVSNN	197	20.2
sp	QHD43415_3-4	BAF85694.1	unnamed protein product [Homo sapiens]	57.143	14	2	1	ALKGGKIV----NN	ALKSGKLVTAFSNN	197	20.2
sp	QHD43415_3-4	XP_006720075.1	WD repeat and HMG-box DNA-binding protein 1 isoform X1 [Homo sapiens]	57.143	14	2	1	ALKGGKIV----NN	ALKSGKLVTAVSNN	197	20.2
sp	QHD43415_3-4	XP_016864280.1	cGMP-specific 3',5'-cyclic phosphodiesterase isoform X1 [Homo sapiens]	85.714	7	1	0	ALKGGKI	ALKAGKI	197	20.2
sp	QHD43415_3-4	AAH00622.1	WDHD1 protein, partial [Homo sapiens]	57.143	14	2	1	ALKGGKIV----NN	ALKSGKLVTAVSNN	197	20.2
sp	QHD43415_3-4	AAH43349.1	WDHD1 protein, partial [Homo sapiens]	57.143	14	2	1	ALKGGKIV----NN	ALKSGKLVTAVSNN	197	20.2
sp	QHD43415_3-4	5GVA_A	Chain A, Wd Repeat And Hmg-box Dna-binding Protein 1 [Homo sapiens]	57.143	14	2	1	ALKGGKIV----NN	ALKSGKLVTAVSNN	197	20.2
sp	QHD43415_3-4	AHW56457.1	collapsin response mediator protein 1 isoform B, partial [Homo sapiens]	62.5	8	3	0	KGGKIVNN	KGGRIIND	199	20.2
sp	QHD43415_3-4	BAG64828.1	unnamed protein product [Homo sapiens]	85.714	7	1	0	ALKGGKI	ALRGGKI	218	20.2
sp	QHD43415_3-4	EAW66151.1	myosin, heavy polypeptide 7, cardiac muscle, beta, isoform CRA_a [Homo sapiens]	100	6	0	0	ALKGGK	ALKGGK	227	20.2
sp	QHD43415_3-4	NP_001093582.1	myosin-2 [Homo sapiens]	100	6	0	0	ALKGGK	ALKGGK	227	20.2
sp	QHD43415_3-4	CAD91136.1	hypothetical protein [Homo sapiens]	100	6	0	0	ALKGGK	ALKGGK	227	20.2
sp	QHD43415_3-4	EAW90000.1	myosin, heavy polypeptide 3, skeletal muscle, embryonic, isoform CRA_b [Homo sapiens]	100	6	0	0	ALKGGK	ALKGGK	227	20.2
sp	QHD43415_3-4	NP_002461.2	myosin-3 [Homo sapiens]	100	6	0	0	ALKGGK	ALKGGK	227	20.2
sp	QHD43415_3-4	CAA32167.1	unnamed protein product [Homo sapiens]	100	6	0	0	ALKGGK	ALKGGK	227	20.2
sp	QHD43415_3-4	NP_060003.2	myosin-4 [Homo sapiens]	100	6	0	0	ALKGGK	ALKGGK	227	20.2
sp	QHD43415_3-4	AAD29949.1	myosin heavy chain IIb [Homo sapiens]	100	6	0	0	ALKGGK	ALKGGK	227	20.2
sp	QHD43415_3-4	NP_005954.3	myosin-1 [Homo sapiens]	100	6	0	0	ALKGGK	ALKGGK	227	20.2
sp	QHD43415_3-4	AAI14546.1	Myosin, heavy chain 1, skeletal muscle, adult [Homo sapiens]	100	6	0	0	ALKGGK	ALKGGK	227	20.2
sp	QHD43415_3-4	EAW90004.1	hCG1986604, isoform CRA_a [Homo sapiens]	100	6	0	0	ALKGGK	ALKGGK	227	20.2
sp	QHD43415_3-4	AAD29951.1	myosin heavy chain IIx/d [Homo sapiens]	100	6	0	0	ALKGGK	ALKGGK	227	20.2
sp	QHD43415_3-4	EAW90006.1	hCG1986604, isoform CRA_c, partial [Homo sapiens]	100	6	0	0	ALKGGK	ALKGGK	227	20.2
sp	QHD43415_3-4	NP_003793.2	myosin-13 [Homo sapiens]	100	6	0	0	ALKGGK	ALKGGK	227	20.2
sp	QHD43415_3-4	AAD29948.1	myosin heavy chain [Homo sapiens]	100	6	0	0	ALKGGK	ALKGGK	227	20.2
sp	QHD43415_3-4	NP_002463.2	myosin-8 [Homo sapiens]	100	6	0	0	ALKGGK	ALKGGK	227	20.2
sp	QHD43415_3-4	AAC17185.1	perinatal myosin heavy chain [Homo sapiens]	100	6	0	0	ALKGGK	ALKGGK	227	20.2
sp	QHD43415_3-4	CAA86293.1	Myosin [Homo sapiens]	100	6	0	0	ALKGGK	ALKGGK	227	20.2
sp	QHD43415_3-4	EAW90008.1	myosin, heavy polypeptide 8, skeletal muscle, perinatal, isoform CRA_a [Homo sapiens]	100	6	0	0	ALKGGK	ALKGGK	227	20.2
sp	QHD43415_3-4	ACH92815.1	mutant cardiac muscle beta-myosin heavy chain 7 [Homo sapiens]	100	6	0	0	ALKGGK	ALKGGK	227	20.2
sp	QHD43415_3-4	NP_000248.2	myosin-7 [Homo sapiens]	100	6	0	0	ALKGGK	ALKGGK	227	20.2
sp	QHD43415_3-4	CAC20413.1	beta-myosin heavy chain [Homo sapiens]	100	6	0	0	ALKGGK	ALKGGK	227	20.2
sp	QHD43415_3-4	AAA51837.1	beta-myosin heavy chain [Homo sapiens]	100	6	0	0	ALKGGK	ALKGGK	227	20.2
sp	QHD43415_3-4	ABQ59035.1	MYH7 protein, partial [Homo sapiens]	100	6	0	0	ALKGGK	ALKGGK	227	20.2
sp	QHD43415_3-4	CAA37068.1	cardiac beta myosin heavy chain [Homo sapiens]	100	6	0	0	ALKGGK	ALKGGK	227	20.2
sp	QHD43415_3-4	EAW90009.1	myosin, heavy polypeptide 8, skeletal muscle, perinatal, isoform CRA_b [Homo sapiens]	100	6	0	0	ALKGGK	ALKGGK	227	20.2
sp	QHD43415_3-4	EAW90007.1	hCG1986604, isoform CRA_d [Homo sapiens]	100	6	0	0	ALKGGK	ALKGGK	227	20.2
sp	QHD43415_3-4	BAD92945.1	myosin, heavy polypeptide 7, cardiac muscle, beta variant, partial [Homo sapiens]	100	6	0	0	ALKGGK	ALKGGK	227	20.2
sp	QHD43415_3-4	CAA35941.1	fetal-myosin heavy chain (1437 AA), partial [Homo sapiens]	100	6	0	0	ALKGGK	ALKGGK	227	20.2
sp	QHD43415_3-4	EAW76684.1	hCG2041581, partial [Homo sapiens]	100	6	0	0	ALKGGK	ALKGGK	227	20.2
sp	QHD43415_3-4	AAT44534.1	rhabdomyosarcoma antigen MU-RMS-40.7B, partial [Homo sapiens]	100	6	0	0	ALKGGK	ALKGGK	227	20.2
sp	QHD43415_3-4	CAA31492.1	myosin heavy chain (1167 AA), partial [Homo sapiens]	100	6	0	0	ALKGGK	ALKGGK	227	20.2
sp	QHD43415_3-4	CAA35940.1	beta-myosin heavy chain (1151 AA), partial [Homo sapiens]	100	6	0	0	ALKGGK	ALKGGK	227	20.2
sp	QHD43415_3-4	Q9H6N6.2	RecName: Full=Putative uncharacterized protein MYH16; AltName: Full=Myosin heavy chain 16 pseudogene; AltName: Full=myosin heavy polypeptide 5 [Homo sapiens]	100	6	0	0	ALKGGK	ALKGGK	227	20.2
sp	QHD43415_3-4	CAA35942.1	embryonic myosin heavy chain (1085 AA), partial [Homo sapiens]	100	6	0	0	ALKGGK	ALKGGK	227	20.2
sp	QHD43415_3-4	CAA33731.1	unnamed protein product, partial [Homo sapiens]	100	6	0	0	ALKGGK	ALKGGK	227	20.2
sp	QHD43415_3-4	AAT44528.1	hypothetical rhabdomyosarcoma antigen MU-RMS-40.3, partial [Homo sapiens]	100	6	0	0	ALKGGK	ALKGGK	227	20.2
sp	QHD43415_3-4	CAA27380.1	unnamed protein product, partial [Homo sapiens]	100	6	0	0	ALKGGK	ALKGGK	227	20.2
sp	QHD43415_3-4	CAA27381.1	unnamed protein product [Homo sapiens]	100	6	0	0	ALKGGK	ALKGGK	228	20.2
sp	QHD43415_3-4	AAA60385.1	myosin heavy chain beta-subunit, partial [Homo sapiens]	100	6	0	0	ALKGGK	ALKGGK	228	20.2
sp	QHD43415_3-4	AAA36343.1	myosin heavy chain, partial [Homo sapiens]	100	6	0	0	ALKGGK	ALKGGK	228	20.2
sp	QHD43415_3-4	AAA36345.1	beta-myosin heavy chain, partial [Homo sapiens]	100	6	0	0	ALKGGK	ALKGGK	228	20.2
sp	QHD43415_3-4	AAA60387.1	myosin heavy chain alpha-subunit, partial [Homo sapiens]	100	6	0	0	ALKGGK	ALKGGK	228	20.2
sp	QHD43415_3-4	EAW89999.1	myosin, heavy polypeptide 3, skeletal muscle, embryonic, isoform CRA_a [Homo sapiens]	100	6	0	0	ALKGGK	ALKGGK	228	20.2
sp	QHD43415_3-4	AAC13916.1	type IIA myosin heavy chain, partial [Homo sapiens]	100	6	0	0	ALKGGK	ALKGGK	228	20.2
sp	QHD43415_3-4	AAF73155.1	extraocular myosin heavy chain, partial [Homo sapiens]	100	6	0	0	ALKGGK	ALKGGK	228	20.2
sp	QHD43415_3-4	CAH56186.1	hypothetical protein [Homo sapiens]	85.714	7	1	0	KGGKIVN	KGGKTVN	233	19.7
sp	QHD43415_3-4	CAE45883.1	hypothetical protein [Homo sapiens]	85.714	7	1	0	KGGKIVN	KGGKTVN	233	19.7
sp	QHD43415_3-4	NP_001275591.1	dihydropyrimidinase-related protein 1 isoform 4 [Homo sapiens]	62.5	8	3	0	KGGKIVNN	KGGRIIND	235	19.7
sp	QHD43415_3-4	BAG53708.1	unnamed protein product [Homo sapiens]	62.5	8	3	0	KGGKIVNN	KGGRIIND	235	19.7
sp	QHD43415_3-4	AAK55500.1	collapsin response mediator protein 1, partial [Homo sapiens]	62.5	8	3	0	KGGKIVNN	KGGRIIND	235	19.7
sp	QHD43415_3-4	BAG54567.1	unnamed protein product [Homo sapiens]	62.5	8	3	0	KGGKIVNN	KGGRIIND	238	19.7
sp	QHD43415_3-4	XP_024305638.1	lactase-like protein isoform X2 [Homo sapiens]	85.714	7	1	0	LKGGKIV	LKGGKLV	238	19.7
sp	QHD43415_3-4	NP_001304.1	dihydropyrimidinase-related protein 1 isoform 2 [Homo sapiens]	62.5	8	3	0	KGGKIVNN	KGGRIIND	241	19.7
sp	QHD43415_3-4	EAW66155.1	myosin, heavy polypeptide 6, cardiac muscle, alpha (cardiomyopathy, hypertrophic 1), isoform CRA_b [Homo sapiens]	100	6	0	0	ALKGGK	ALKGGK	243	19.7
sp	QHD43415_3-4	CAA79675.1	cardiac alpha-myosin heavy chain [Homo sapiens]	100	6	0	0	ALKGGK	ALKGGK	243	19.7
sp	QHD43415_3-4	NP_002462.2	myosin-6 [Homo sapiens]	100	6	0	0	ALKGGK	ALKGGK	243	19.7
sp	QHD43415_3-4	XP_011536940.1	RNA-binding motif, single-stranded-interacting protein 2 isoform X6 [Homo sapiens]	87.5	8	0	1	LKG-GKIV	LKGYGKIV	246	19.7
sp	QHD43415_3-4	BAA00791.1	cardiac alpha-myosin heavy chain [Homo sapiens]	100	6	0	0	ALKGGK	ALKGGK	249	19.7
sp	QHD43415_3-4	CAA71872.1	cytosolic phosphoprotein, partial [Homo sapiens]	62.5	8	3	0	KGGKIVNN	RGGRIVND	260	19.7
sp	QHD43415_3-4	EAW49136.1	dihydropyrimidinase-like 4, isoform CRA_c [Homo sapiens]	62.5	8	3	0	KGGKIVNN	RGGRIVND	260	19.7
sp	QHD43415_3-4	5NKS_A	Chain A, Dihydropyrimidinase-related protein 4 [Homo sapiens]	62.5	8	3	0	KGGKIVNN	RGGRIVND	263	19.7
sp	QHD43415_3-4	NP_001275590.1	dihydropyrimidinase-related protein 1 isoform 3 [Homo sapiens]	62.5	8	3	0	KGGKIVNN	KGGRIIND	263	19.7
sp	QHD43415_3-4	BAA21886.1	dihydropyrimidinase related protein 4 [Homo sapiens]	62.5	8	3	0	KGGKIVNN	RGGRIVND	266	19.7
sp	QHD43415_3-4	NP_006417.2	dihydropyrimidinase-related protein 4 [Homo sapiens]	62.5	8	3	0	KGGKIVNN	RGGRIVND	266	19.7
sp	QHD43415_3-4	AAA36344.1	alpha-myosin heavy chain, partial [Homo sapiens]	100	6	0	0	ALKGGK	ALKGGK	266	19.7
sp	QHD43415_3-4	NP_001278803.1	insulin-like growth factor 2 mRNA-binding protein 2 isoform f [Homo sapiens]	85.714	7	1	0	KGGKIVN	KGGKTVN	275	19.7
sp	QHD43415_3-4	NP_001278801.1	insulin-like growth factor 2 mRNA-binding protein 2 isoform d [Homo sapiens]	85.714	7	1	0	KGGKIVN	KGGKTVN	278	19.7
sp	QHD43415_3-4	XP_005257012.2	insulin-like growth factor 2 mRNA-binding protein 1 isoform X3 [Homo sapiens]	85.714	7	1	0	KGGKIVN	KGGKTVN	281	19.7
sp	QHD43415_3-4	XP_016861049.1	insulin-like growth factor 2 mRNA-binding protein 2 isoform X4 [Homo sapiens]	85.714	7	1	0	KGGKIVN	KGGKTVN	281	19.7
sp	QHD43415_3-4	NP_001278802.1	insulin-like growth factor 2 mRNA-binding protein 2 isoform e [Homo sapiens]	85.714	7	1	0	KGGKIVN	KGGKTVN	281	19.7
sp	QHD43415_3-4	ABD96174.1	protein S alpha variant, partial [Homo sapiens]	85.714	7	1	0	ALKGGKI	ALRGGKI	283	19.7
sp	QHD43415_3-4	XP_016861046.1	insulin-like growth factor 2 mRNA-binding protein 2 isoform X1 [Homo sapiens]	85.714	7	1	0	KGGKIVN	KGGKTVN	284	19.7
sp	QHD43415_3-4	NP_001278804.1	insulin-like growth factor 2 mRNA-binding protein 2 isoform g [Homo sapiens]	85.714	7	1	0	KGGKIVN	KGGKTVN	287	19.7
sp	QHD43415_3-4	XP_016861047.1	insulin-like growth factor 2 mRNA-binding protein 2 isoform X2 [Homo sapiens]	85.714	7	1	0	KGGKIVN	KGGKTVN	297	19.7
sp	QHD43415_3-4	NP_001278798.1	insulin-like growth factor 2 mRNA-binding protein 2 isoform c [Homo sapiens]	85.714	7	1	0	KGGKIVN	KGGKTVN	304	19.7
sp	QHD43415_3-4	NP_001007226.1	insulin-like growth factor 2 mRNA-binding protein 2 isoform b [Homo sapiens]	85.714	7	1	0	KGGKIVN	KGGKTVN	307	19.7
sp	QHD43415_3-4	XP_011513394.1	insulin-like growth factor 2 mRNA-binding protein 3 isoform X4 [Homo sapiens]	85.714	7	1	0	KGGKIVN	KGGKTVN	307	19.7
sp	QHD43415_3-4	NP_006539.3	insulin-like growth factor 2 mRNA-binding protein 2 isoform a [Homo sapiens]	85.714	7	1	0	KGGKIVN	KGGKTVN	314	19.7
sp	QHD43415_3-4	AAD09827.1	IGF-II mRNA-binding protein 2 [Homo sapiens]	85.714	7	1	0	KGGKIVN	KGGKTVN	314	19.7
sp	QHD43415_3-4	XP_011513391.1	insulin-like growth factor 2 mRNA-binding protein 3 isoform X1 [Homo sapiens]	85.714	7	1	0	KGGKIVN	KGGKTVN	318	19.7
sp	QHD43415_3-4	AAC35208.1	putative RNA binding protein KOC [Homo sapiens]	85.714	7	1	0	KGGKIVN	KGGKTVN	325	19.7
sp	QHD43415_3-4	NP_006538.2	insulin-like growth factor 2 mRNA-binding protein 3 [Homo sapiens]	85.714	7	1	0	KGGKIVN	KGGKTVN	328	19.3
sp	QHD43415_3-4	XP_011513392.1	insulin-like growth factor 2 mRNA-binding protein 3 isoform X2 [Homo sapiens]	85.714	7	1	0	KGGKIVN	KGGKTVN	329	19.3
sp	QHD43415_3-4	EAW57451.1	glucocorticoid receptor DNA binding factor 1, isoform CRA_b, partial [Homo sapiens]	71.429	7	2	0	GGKIVNN	GGRVVNN	336	19.3
sp	QHD43415_3-4	AAF80386.1	Rho GAP p190-A [Homo sapiens]	71.429	7	2	0	GGKIVNN	GGRVVNN	336	19.3
sp	QHD43415_3-4	EAW57452.1	glucocorticoid receptor DNA binding factor 1, isoform CRA_c [Homo sapiens]	71.429	7	2	0	GGKIVNN	GGRVVNN	336	19.3
sp	QHD43415_3-4	SPT35679.1	ARHGAP5, partial [Homo sapiens]	71.429	7	2	0	GGKIVNN	GGRVVNN	336	19.3
sp	QHD43415_3-4	AAH50059.1	ARHGAP5 protein [Homo sapiens]	71.429	7	2	0	GGKIVNN	GGRVVNN	336	19.3
sp	QHD43415_3-4	NP_001025226.1	rho GTPase-activating protein 5 isoform a [Homo sapiens]	71.429	7	2	0	GGKIVNN	GGRVVNN	336	19.3
sp	QHD43415_3-4	SPT35705.1	ARHGAP35, partial [Homo sapiens]	71.429	7	2	0	GGKIVNN	GGRVVNN	336	19.3
sp	QHD43415_3-4	NP_001164.2	rho GTPase-activating protein 5 isoform b [Homo sapiens]	71.429	7	2	0	GGKIVNN	GGRVVNN	336	19.3
sp	QHD43415_3-4	AAA95963.1	p190-B [Homo sapiens]	71.429	7	2	0	GGKIVNN	GGRVVNN	336	19.3
sp	QHD43415_3-4	NP_004482.4	rho GTPase-activating protein 35 [Homo sapiens]	71.429	7	2	0	GGKIVNN	GGRVVNN	336	19.3
sp	QHD43415_3-4	XP_024307241.1	rho GTPase-activating protein 35 isoform X1 [Homo sapiens]	71.429	7	2	0	GGKIVNN	GGRVVNN	336	19.3
sp	QHD43415_3-4	EAW57453.1	glucocorticoid receptor DNA binding factor 1, isoform CRA_d [Homo sapiens]	71.429	7	2	0	GGKIVNN	GGRVVNN	336	19.3
sp	QHD43415_3-4	BAF85655.1	unnamed protein product, partial [Homo sapiens]	71.429	7	2	0	GGKIVNN	GGRVVNN	336	19.3
sp	QHD43415_3-4	AAH32723.1	ARHGAP5 protein, partial [Homo sapiens]	71.429	7	2	0	GGKIVNN	GGRVVNN	336	19.3
sp	QHD43415_3-4	AAI31566.1	GRLF1 protein [Homo sapiens]	71.429	7	2	0	GGKIVNN	GGRVVNN	336	19.3
sp	QHD43415_3-4	XP_006715702.1	insulin-like growth factor 2 mRNA-binding protein 3 isoform X3 [Homo sapiens]	85.714	7	1	0	KGGKIVN	KGGKTVN	336	19.3
sp	QHD43415_3-4	3C5H_A	Chain A, Glucocorticoid Receptor Dna-binding Factor 1 [Homo sapiens]	71.429	7	2	0	GGKIVNN	GGRVVNN	336	19.3
sp	QHD43415_3-4	BAB71651.1	unnamed protein product [Homo sapiens]	100	5	0	0	KIVNN	KIVNN	336	19.3
sp	QHD43415_3-4	EAW72082.1	hCG37184, isoform CRA_b [Homo sapiens]	100	5	0	0	KIVNN	KIVNN	336	19.3
sp	QHD43415_3-4	ADM44184.1	immunoglobulin gamma 1 heavy chain variable region, partial [Homo sapiens]	85.714	7	1	0	GGKIVNN	GGIIVNN	348	19.3
sp	QHD43415_3-4	EAW72081.1	hCG37184, isoform CRA_a [Homo sapiens]	100	5	0	0	KIVNN	KIVNN	351	19.3
sp	QHD43415_3-4	BAG54192.1	unnamed protein product [Homo sapiens]	77.778	9	1	1	ALKGGKIVN	AL-GAKIVN	355	19.3
sp	QHD43415_3-4	NP_775866.2	serine/threonine-protein phosphatase 6 regulatory ankyrin repeat subunit C [Homo sapiens]	77.778	9	1	1	ALKGGKIVN	AL-GAKIVN	355	19.3
sp	QHD43415_3-4	XP_016874672.1	serine/threonine-protein phosphatase 6 regulatory ankyrin repeat subunit C isoform X1 [Homo sapiens]	77.778	9	1	1	ALKGGKIVN	AL-GAKIVN	355	19.3
sp	QHD43415_3-4	XP_016874673.1	serine/threonine-protein phosphatase 6 regulatory ankyrin repeat subunit C isoform X2 [Homo sapiens]	77.778	9	1	1	ALKGGKIVN	AL-GAKIVN	355	19.3
sp	QHD43415_3-4	XP_011536499.1	serine/threonine-protein phosphatase 6 regulatory ankyrin repeat subunit C isoform X3 [Homo sapiens]	77.778	9	1	1	ALKGGKIVN	AL-GAKIVN	355	19.3
sp	QHD43415_3-4	AAF37203.1	mRNA-binding protein CRDBP [Homo sapiens]	85.714	7	1	0	KGGKIVN	KGGKTVN	359	19.3
sp	QHD43415_3-4	NP_001153895.1	insulin-like growth factor 2 mRNA-binding protein 1 isoform 2 [Homo sapiens]	85.714	7	1	0	KGGKIVN	KGGKTVN	359	19.3
sp	QHD43415_3-4	NP_780294.1	trifunctional purine biosynthetic protein adenosine-3 isoform 2 [Homo sapiens]	75	8	2	0	ALKGGKIV	ALKNGKVV	363	19.3
sp	QHD43415_3-4	2QK4_A	Chain A, Trifunctional Purine Biosynthetic Protein Adenosine-3 [Homo sapiens]	75	8	2	0	ALKGGKIV	ALKNGKVV	367	19.3
sp	QHD43415_3-4	BAA06809.1	GARS protein [Homo sapiens]	75	8	2	0	ALKGGKIV	ALKNGKVV	367	19.3
sp	QHD43415_3-4	NP_006537.3	insulin-like growth factor 2 mRNA-binding protein 1 isoform 1 [Homo sapiens]	85.714	7	1	0	KGGKIVN	KGGKTVN	384	19.3
sp	QHD43415_3-4	XP_011522503.1	insulin-like growth factor 2 mRNA-binding protein 1 isoform X1 [Homo sapiens]	85.714	7	1	0	KGGKIVN	KGGKTVN	384	19.3
sp	QHD43415_3-4	XP_016879511.1	insulin-like growth factor 2 mRNA-binding protein 1 isoform X2 [Homo sapiens]	85.714	7	1	0	KGGKIVN	KGGKTVN	384	19.3
sp	QHD43415_3-4	BAD92022.1	phosphoribosylglycinamide formyltransferase, phosphoribosylglycinamide synthetase, phosphoribosylaminoimidazole synthetase isoform 1 variant, partial [Homo sapiens]	75	8	2	0	ALKGGKIV	ALKNGKVV	397	19.3
sp	QHD43415_3-4	EAW94696.1	insulin-like growth factor 2 mRNA binding protein 1, isoform CRA_b [Homo sapiens]	85.714	7	1	0	KGGKIVN	KGGKTVN	406	19.3
sp	QHD43415_3-4	XP_006713540.1	insulin-like growth factor 2 mRNA-binding protein 2 isoform X9 [Homo sapiens]	85.714	7	1	0	KGGKIVN	KGGKTVN	406	19.3
sp	QHD43415_3-4	XP_006713541.1	insulin-like growth factor 2 mRNA-binding protein 2 isoform X10 [Homo sapiens]	85.714	7	1	0	KGGKIVN	KGGKTVN	406	19.3
sp	QHD43415_3-4	NP_000810.1	trifunctional purine biosynthetic protein adenosine-3 isoform 1 [Homo sapiens]	75	8	2	0	ALKGGKIV	ALKNGKVV	424	19.3
sp	QHD43415_3-4	BAF85249.1	unnamed protein product [Homo sapiens]	75	8	2	0	ALKGGKIV	ALKNGKVV	424	19.3
sp	QHD43415_3-4	EAX08001.1	hCG1641137 [Homo sapiens]	85.714	7	1	0	KGGKIVN	KGGKTVN	425	19.3
sp	QHD43415_3-4	AAI07713.1	Phosphoribosylglycinamide formyltransferase, phosphoribosylglycinamide synthetase, phosphoribosylaminoimidazole synthetase [Homo sapiens]	75	8	2	0	ALKGGKIV	ALKNGKVV	434	19.3
sp	QHD43415_3-4	EAX09825.1	phosphoribosylglycinamide formyltransferase, phosphoribosylglycinamide synthetase, phosphoribosylaminoimidazole synthetase, isoform CRA_a, partial [Homo sapiens]	75	8	2	0	ALKGGKIV	ALKNGKVV	434	19.3
sp	QHD43415_3-4	BAG59297.1	unnamed protein product [Homo sapiens]	85.714	7	1	0	KGGKIVN	KGGKTVN	434	19.3
sp	QHD43415_3-4	AKM97296.1	insulin-like growth factor 2 mRNA binding protein 1 deltaN CRDBP [Homo sapiens]	85.714	7	1	0	KGGKIVN	KGGKTVN	439	19.3
sp	QHD43415_3-4	BAG52029.1	unnamed protein product [Homo sapiens]	85.714	7	1	0	KGGKIVN	KGGKTVN	439	19.3
sp	QHD43415_3-4	3KRM_A	Chain A, Insulin-like Growth Factor 2 Mrna-binding Protein 1 [Homo sapiens]	85.714	7	1	0	KGGKIVN	KGGKTVN	444	19.3
sp	QHD43415_3-4	AAB87902.1	U5 snRNP 100 kD protein [Homo sapiens]	85.714	7	1	0	KGGKIVN	KGGKIPN	480	18.9
sp	QHD43415_3-4	NP_004809.2	probable ATP-dependent RNA helicase DDX23 [Homo sapiens]	85.714	7	1	0	KGGKIVN	KGGKIPN	480	18.9
sp	QHD43415_3-4	BAF85610.1	unnamed protein product [Homo sapiens]	85.714	7	1	0	KGGKIVN	KGGKIPN	480	18.9
sp	QHD43415_3-4	BAG54673.1	unnamed protein product [Homo sapiens]	85.714	7	1	0	KGGKIVN	KGGKIPN	480	18.9
sp	QHD43415_3-4	EAW58010.1	DEAD (Asp-Glu-Ala-Asp) box polypeptide 23, isoform CRA_a [Homo sapiens]	85.714	7	1	0	KGGKIVN	KGGKIPN	480	18.9
sp	QHD43415_3-4	EAW58013.1	DEAD (Asp-Glu-Ala-Asp) box polypeptide 23, isoform CRA_d [Homo sapiens]	85.714	7	1	0	KGGKIVN	KGGKIPN	480	18.9
sp	QHD43415_3-4	EAW58016.1	DEAD (Asp-Glu-Ala-Asp) box polypeptide 23, isoform CRA_f [Homo sapiens]	85.714	7	1	0	KGGKIVN	KGGKIPN	480	18.9
sp	QHD43415_3-4	4NHO_A	Chain A, Probable ATP-dependent RNA helicase DDX23 [Homo sapiens]	85.714	7	1	0	KGGKIVN	KGGKIPN	480	18.9
sp	QHD43415_3-4	AAD08720.1	ubiquitin fusion-degradation 1 like protein [Homo sapiens]	83.333	6	1	0	KGGKIV	KGGKII	513	18.9
sp	QHD43415_3-4	NP_001030324.2	ubiquitin recognition factor in ER-associated degradation protein 1 isoform B [Homo sapiens]	83.333	6	1	0	KGGKIV	KGGKII	513	18.9
sp	QHD43415_3-4	NP_073592.1	inositol-pentakisphosphate 2-kinase [Homo sapiens]	100	5	0	0	GKIVN	GKIVN	542	18.9
sp	QHD43415_3-4	BAB14866.1	unnamed protein product [Homo sapiens]	100	5	0	0	GKIVN	GKIVN	542	18.9
sp	QHD43415_3-4	NP_005421.1	proto-oncogene Wnt-1 precursor [Homo sapiens]	100	5	0	0	GKIVN	GKIVN	542	18.9
sp	QHD43415_3-4	NP_001071087.1	UBX domain-containing protein 2B isoform 1 [Homo sapiens]	100	5	0	0	GKIVN	GKIVN	542	18.9
sp	QHD43415_3-4	NP_001350110.1	UBX domain-containing protein 2B isoform 3 [Homo sapiens]	100	5	0	0	GKIVN	GKIVN	542	18.9
sp	QHD43415_3-4	NP_001317464.1	UBX domain-containing protein 2B isoform 2 [Homo sapiens]	100	5	0	0	GKIVN	GKIVN	543	18.9
sp	QHD43415_3-4	2YUJ_A	Chain A, Ubiquitin fusion degradation 1-like [Homo sapiens]	83.333	6	1	0	KGGKIV	KGGKII	543	18.9
sp	QHD43415_3-4	BAG53939.1	unnamed protein product [Homo sapiens]	100	5	0	0	GKIVN	GKIVN	543	18.9
sp	QHD43415_3-4	EAW86809.1	hCG1787556, isoform CRA_b [Homo sapiens]	100	5	0	0	GKIVN	GKIVN	543	18.9
sp	QHD43415_3-4	EAW86808.1	hCG1787556, isoform CRA_a [Homo sapiens]	100	5	0	0	GKIVN	GKIVN	543	18.9
sp	QHD43415_3-4	NP_005650.2	ubiquitin recognition factor in ER-associated degradation protein 1 isoform A [Homo sapiens]	83.333	6	1	0	KGGKIV	KGGKII	555	18.9
sp	QHD43415_3-4	NP_001349839.1	ubiquitin recognition factor in ER-associated degradation protein 1 isoform C [Homo sapiens]	83.333	6	1	0	KGGKIV	KGGKII	555	18.9
sp	QHD43415_3-4	AAF40471.1	EH domain containing 3 [Homo sapiens]	100	5	0	0	GKIVN	GKIVN	561	18.9
sp	QHD43415_3-4	NP_066360.1	fibroblast growth factor 12 isoform 1 [Homo sapiens]	83.333	6	1	0	GGKIVN	GGKVVN	561	18.9
sp	QHD43415_3-4	XP_005247284.1	fibroblast growth factor 12 isoform X1 [Homo sapiens]	83.333	6	1	0	GGKIVN	GGKVVN	561	18.9
sp	QHD43415_3-4	NP_004104.3	fibroblast growth factor 12 isoform 2 [Homo sapiens]	83.333	6	1	0	GGKIVN	GGKVVN	561	18.9
sp	QHD43415_3-4	AAH22524.1	Fibroblast growth factor 12 [Homo sapiens]	83.333	6	1	0	GGKIVN	GGKVVN	561	18.9
sp	QHD43415_3-4	BAD92443.1	isocitrate dehydrogenase 3 (NAD+) gamma isoform b precursor variant, partial [Homo sapiens]	83.333	6	1	0	GKIVNN	GNIVNN	561	18.9
sp	QHD43415_3-4	EAW78086.1	fibroblast growth factor 12, isoform CRA_c [Homo sapiens]	83.333	6	1	0	GGKIVN	GGKVVN	561	18.9
sp	QHD43415_3-4	AAI30288.1	ADAM metallopeptidase with thrombospondin type 1 motif, 3 [Homo sapiens]	62.5	8	3	0	KGGKIVNN	KDGKIIDN	567	18.9
sp	QHD43415_3-4	NP_055058.2	A disintegrin and metalloproteinase with thrombospondin motifs 3 preproprotein [Homo sapiens]	62.5	8	3	0	KGGKIVNN	KDGKIIDN	567	18.9
sp	QHD43415_3-4	BAA20821.1	KIAA0366, partial [Homo sapiens]	62.5	8	3	0	KGGKIVNN	KDGKIIDN	567	18.9
sp	QHD43415_3-4	XP_011530723.1	A disintegrin and metalloproteinase with thrombospondin motifs 3 isoform X1 [Homo sapiens]	62.5	8	3	0	KGGKIVNN	KDGKIIDN	567	18.9
sp	QHD43415_3-4	XP_011530724.1	A disintegrin and metalloproteinase with thrombospondin motifs 3 isoform X2 [Homo sapiens]	62.5	8	3	0	KGGKIVNN	KDGKIIDN	567	18.9
sp	QHD43415_3-4	EAX05651.1	ADAM metallopeptidase with thrombospondin type 1 motif, 3, isoform CRA_a [Homo sapiens]	62.5	8	3	0	KGGKIVNN	KDGKIIDN	567	18.9
sp	QHD43415_3-4	NP_055415.1	EH domain-containing protein 3 [Homo sapiens]	100	5	0	0	GKIVN	GKIVN	567	18.9
sp	QHD43415_3-4	AAH16451.1	ADAMTS3 protein, partial [Homo sapiens]	62.5	8	3	0	KGGKIVNN	KDGKIIDN	567	18.9
sp	QHD43415_3-4	BAG65495.1	unnamed protein product [Homo sapiens]	83.333	6	1	0	KGGKIV	KGGKII	573	18.9
sp	QHD43415_3-4	XP_005255696.3	putative oxidoreductase GLYR1 isoform X4 [Homo sapiens]	100	5	0	0	GKIVN	GKIVN	580	18.9
sp	QHD43415_3-4	XP_006713601.1	fibroblast growth factor 12 isoform X2 [Homo sapiens]	83.333	6	1	0	GGKIVN	GGKVVN	580	18.9
sp	QHD43415_3-4	BAH14369.1	unnamed protein product [Homo sapiens]	83.333	6	1	0	KGGKIV	KGGKII	593	18.9
sp	QHD43415_3-4	XP_016879275.2	putative oxidoreductase GLYR1 isoform X1 [Homo sapiens]	100	5	0	0	GKIVN	GKIVN	606	18.9
sp	QHD43415_3-4	XP_016879276.2	putative oxidoreductase GLYR1 isoform X2 [Homo sapiens]	100	5	0	0	GKIVN	GKIVN	613	18.9
sp	QHD43415_3-4	EAW85253.1	cytokine-like nuclear factor n-pac, isoform CRA_c [Homo sapiens]	100	5	0	0	GKIVN	GKIVN	613	18.9
sp	QHD43415_3-4	AAH32855.1	Cytokine-like nuclear factor n-pac [Homo sapiens]	100	5	0	0	GKIVN	GKIVN	613	18.9
sp	QHD43415_3-4	XP_011521018.1	putative oxidoreductase GLYR1 isoform X3 [Homo sapiens]	100	5	0	0	GKIVN	GKIVN	613	18.9
sp	QHD43415_3-4	NP_001311026.2	putative oxidoreductase GLYR1 isoform 4 [Homo sapiens]	100	5	0	0	GKIVN	GKIVN	613	18.9
sp	QHD43415_3-4	EAW85251.1	cytokine-like nuclear factor n-pac, isoform CRA_a [Homo sapiens]	100	5	0	0	GKIVN	GKIVN	634	18.9
sp	QHD43415_3-4	AAH47223.1	Cytokine-like nuclear factor n-pac [Homo sapiens]	100	5	0	0	GKIVN	GKIVN	634	18.9
sp	QHD43415_3-4	NP_115958.2	putative oxidoreductase GLYR1 isoform 1 [Homo sapiens]	100	5	0	0	GKIVN	GKIVN	634	18.9
sp	QHD43415_3-4	NP_001311027.2	putative oxidoreductase GLYR1 isoform 5 [Homo sapiens]	100	5	0	0	GKIVN	GKIVN	634	18.9
sp	QHD43415_3-4	NP_001311025.2	putative oxidoreductase GLYR1 isoform 3 [Homo sapiens]	100	5	0	0	GKIVN	GKIVN	634	18.9
sp	QHD43415_3-4	AAH03693.1	Similar to RIKEN cDNA 3930401K13 gene, partial [Homo sapiens]	100	5	0	0	GKIVN	GKIVN	648	18.9
sp	QHD43415_3-4	NP_001364222.1	fibroblast growth factor 12 isoform 4 [Homo sapiens]	83.333	6	1	0	GGKIVN	GGKVVN	649	18.9
sp	QHD43415_3-4	QEP26456.1	IG c334_light_IGLV6-57_IGLJ3, partial [Homo sapiens]	75	8	2	0	KGGKIVNN	KGGRIDNN	649	18.9
sp	QHD43415_3-4	NP_001295025.1	putative oxidoreductase GLYR1 isoform 2 [Homo sapiens]	100	5	0	0	GKIVN	GKIVN	655	18.9
sp	QHD43415_3-4	BAA91703.1	unnamed protein product [Homo sapiens]	87.5	8	0	1	LKGG-KIV	LKGGVKIV	670	18.5
sp	QHD43415_3-4	EAW80952.1	zinc finger, FYVE domain containing 26, isoform CRA_a [Homo sapiens]	83.333	6	1	0	GKIVNN	GKIMNN	685	18.5
sp	QHD43415_3-4	XP_016876613.1	zinc finger FYVE domain-containing protein 26 isoform X1 [Homo sapiens]	83.333	6	1	0	GKIVNN	GKIMNN	685	18.5
sp	QHD43415_3-4	NP_056161.2	zinc finger FYVE domain-containing protein 26 [Homo sapiens]	83.333	6	1	0	GKIVNN	GKIMNN	685	18.5
sp	QHD43415_3-4	Q68DK2.3	RecName: Full=Zinc finger FYVE domain-containing protein 26; AltName: Full=FYVE domain-containing centrosomal protein; Short=FYVE-CENT; AltName: Full=Spastizin [Homo sapiens]	83.333	6	1	0	GKIVNN	GKIMNN	685	18.5
sp	QHD43415_3-4	BAG11658.2	FYVE domain containing 26 zinc finger variant protein [Homo sapiens]	83.333	6	1	0	GKIVNN	GKIMNN	685	18.5
sp	QHD43415_3-4	CAH18218.1	hypothetical protein [Homo sapiens]	83.333	6	1	0	GKIVNN	GKIMNN	685	18.5
sp	QHD43415_3-4	CAH18131.1	hypothetical protein [Homo sapiens]	83.333	6	1	0	GKIVNN	GKIMNN	685	18.5
sp	QHD43415_3-4	XP_016876614.1	zinc finger FYVE domain-containing protein 26 isoform X2 [Homo sapiens]	83.333	6	1	0	GKIVNN	GKIMNN	685	18.5
sp	QHD43415_3-4	EAW80956.1	zinc finger, FYVE domain containing 26, isoform CRA_e [Homo sapiens]	83.333	6	1	0	GKIVNN	GKIMNN	685	18.5
sp	QHD43415_3-4	CAD97971.1	hypothetical protein, partial [Homo sapiens]	83.333	6	1	0	GKIVNN	GKIMNN	685	18.5
sp	QHD43415_3-4	EAW80955.1	zinc finger, FYVE domain containing 26, isoform CRA_d [Homo sapiens]	83.333	6	1	0	GKIVNN	GKIMNN	685	18.5
sp	QHD43415_3-4	CAH10379.1	hypothetical protein, partial [Homo sapiens]	83.333	6	1	0	GKIVNN	GKIMNN	685	18.5
sp	QHD43415_3-4	XP_016876615.1	zinc finger FYVE domain-containing protein 26 isoform X3 [Homo sapiens]	83.333	6	1	0	GKIVNN	GKIMNN	685	18.5
sp	QHD43415_3-4	XP_016876616.1	zinc finger FYVE domain-containing protein 26 isoform X4 [Homo sapiens]	83.333	6	1	0	GKIVNN	GKIMNN	685	18.5
sp	QHD43415_3-4	XP_016876617.1	zinc finger FYVE domain-containing protein 26 isoform X5 [Homo sapiens]	83.333	6	1	0	GKIVNN	GKIMNN	685	18.5
sp	QHD43415_3-4	BAA20779.1	KIAA0321, partial [Homo sapiens]	83.333	6	1	0	GKIVNN	GKIMNN	685	18.5
sp	QHD43415_3-4	EAX01499.1	zinc finger protein 519, isoform CRA_c, partial [Homo sapiens]	75	8	2	0	LKGGKIVN	LKGHKIIN	685	18.5
sp	QHD43415_3-4	EAX01498.1	zinc finger protein 519, isoform CRA_b [Homo sapiens]	75	8	2	0	LKGGKIVN	LKGHKIIN	685	18.5
sp	QHD43415_3-4	BAC87467.1	unnamed protein product [Homo sapiens]	83.333	6	1	0	GKIVNN	GKIMNN	685	18.5
sp	QHD43415_3-4	AAH24227.1	Zinc finger protein 519 [Homo sapiens]	75	8	2	0	LKGGKIVN	LKGHKIIN	685	18.5
sp	QHD43415_3-4	NP_660330.2	zinc finger protein 519 [Homo sapiens]	75	8	2	0	LKGGKIVN	LKGHKIIN	685	18.5
sp	QHD43415_3-4	EAX01497.1	zinc finger protein 519, isoform CRA_a, partial [Homo sapiens]	75	8	2	0	LKGGKIVN	LKGHKIIN	685	18.5
sp	QHD43415_3-4	BAD92654.1	zinc finger protein 519 variant, partial [Homo sapiens]	75	8	2	0	LKGGKIVN	LKGHKIIN	685	18.5
sp	QHD43415_3-4	AAH33235.2	ZFYVE26 protein, partial [Homo sapiens]	83.333	6	1	0	GKIVNN	GKIMNN	685	18.5
sp	QHD43415_3-4	NP_001358423.1	LIM and senescent cell antigen-like-containing domain protein 1 isoform f [Homo sapiens]	58.333	12	0	1	KGG-----KIVN	KGGFAPAEKIVN	685	18.5
sp	QHD43415_3-4	NP_001180414.1	LIM and senescent cell antigen-like-containing domain protein 1 isoform a [Homo sapiens]	58.333	12	0	1	KGG-----KIVN	KGGFAPAEKIVN	685	18.5
sp	QHD43415_3-4	NP_001180413.1	LIM and senescent cell antigen-like-containing domain protein 1 isoform e [Homo sapiens]	58.333	12	0	1	KGG-----KIVN	KGGFAPAEKIVN	685	18.5
sp	QHD43415_3-4	NP_001358424.1	LIM and senescent cell antigen-like-containing domain protein 1 isoform g [Homo sapiens]	58.333	12	0	1	KGG-----KIVN	KGGFAPAEKIVN	685	18.5
sp	QHD43415_3-4	NP_001358425.1	LIM and senescent cell antigen-like-containing domain protein 1 isoform h [Homo sapiens]	58.333	12	0	1	KGG-----KIVN	KGGFAPAEKIVN	685	18.5
sp	QHD43415_3-4	NP_001180412.1	LIM and senescent cell antigen-like-containing domain protein 1 isoform d [Homo sapiens]	58.333	12	0	1	KGG-----KIVN	KGGFAPAEKIVN	686	18.5
sp	QHD43415_3-4	NP_001358426.1	LIM and senescent cell antigen-like-containing domain protein 1 isoform i [Homo sapiens]	58.333	12	0	1	KGG-----KIVN	KGGFAPAEKIVN	686	18.5
sp	QHD43415_3-4	NP_001180411.1	LIM and senescent cell antigen-like-containing domain protein 1 isoform c [Homo sapiens]	58.333	12	0	1	KGG-----KIVN	KGGFAPAEKIVN	686	18.5
sp	QHD43415_3-4	AAH05341.1	LIMS1 protein [Homo sapiens]	58.333	12	0	1	KGG-----KIVN	KGGFAPAEKIVN	686	18.5
sp	QHD43415_3-4	NP_001180417.1	LIM and senescent cell antigen-like-containing domain protein 1 isoform b [Homo sapiens]	58.333	12	0	1	KGG-----KIVN	KGGFAPAEKIVN	686	18.5
sp	QHD43415_3-4	6ROL_A	Chain A, Insulin-like growth factor 2 mRNA-binding protein 2 [Homo sapiens]	85.714	7	1	0	KGGKIVN	KGGKTVN	686	18.5
sp	QHD43415_3-4	BAG35111.1	unnamed protein product [Homo sapiens]	58.333	12	0	1	KGG-----KIVN	KGGFAPAEKIVN	686	18.5
sp	QHD43415_3-4	NP_001358428.1	LIM and senescent cell antigen-like-containing domain protein 1 isoform j [Homo sapiens]	58.333	12	0	1	KGG-----KIVN	KGGFAPAEKIVN	686	18.5
sp	QHD43415_3-4	NP_001358429.1	LIM and senescent cell antigen-like-containing domain protein 1 isoform k [Homo sapiens]	58.333	12	0	1	KGG-----KIVN	KGGFAPAEKIVN	686	18.5
sp	QHD43415_3-4	1G47_A	Chain A, 1st Lim Domain Of Pinch Protein [Homo sapiens]	58.333	12	0	1	KGG-----KIVN	KGGFAPAEKIVN	686	18.5
sp	QHD43415_3-4	3F6Q_B	Chain B, Crystal Structure Of Integrin-Linked Kinase Ankyrin Repeat Domain In Complex With Pinch1 Lim1 Domain [Homo sapiens]	58.333	12	0	1	KGG-----KIVN	KGGFAPAEKIVN	686	18.5
sp	QHD43415_3-4	2KBX_B	Chain B, LIM and senescent cell antigen-like-containing domain protein 1 [Homo sapiens]	58.333	12	0	1	KGG-----KIVN	KGGFAPAEKIVN	686	18.5
sp	QHD43415_3-4	NP_001364221.1	fibroblast growth factor 12 isoform 3 [Homo sapiens]	83.333	6	1	0	GGKIVN	GGKVVN	701	18.5
sp	QHD43415_3-4	NP_775922.3	fibrous sheath-interacting protein 2 [Homo sapiens]	100	5	0	0	GKIVN	GKIVN	709	18.5
sp	QHD43415_3-4	EAX10939.1	FLJ44048 protein, isoform CRA_a [Homo sapiens]	100	5	0	0	GKIVN	GKIVN	717	18.5
sp	QHD43415_3-4	XP_011542771.1	PH and SEC7 domain-containing protein 3 isoform X8 [Homo sapiens]	63.636	11	0	1	LKGG----KIV	LKGGLRKPKIV	717	18.5
sp	QHD43415_3-4	BAC05068.1	unnamed protein product [Homo sapiens]	100	5	0	0	GKIVN	GKIVN	725	18.5
sp	QHD43415_3-4	NP_777584.1	protein disulfide-isomerase-like protein of the testis precursor [Homo sapiens]	100	5	0	0	GKIVN	GKIVN	733	18.5
sp	QHD43415_3-4	4Y40_A	Chain A, Serpin A12 [Homo sapiens]	100	5	0	0	GKIVN	GKIVN	733	18.5
sp	QHD43415_3-4	5EI0_A	Chain A, Serpin A12 [Homo sapiens]	100	5	0	0	GKIVN	GKIVN	741	18.5
sp	QHD43415_3-4	5XF7_A	Chain A, Protein disulfide-isomerase-like protein of the testis [Homo sapiens]	100	5	0	0	GKIVN	GKIVN	758	18.5
sp	QHD43415_3-4	XP_024308654.1	fibrous sheath-interacting protein 2 isoform X1 [Homo sapiens]	100	5	0	0	GKIVN	GKIVN	766	18.5
sp	QHD43415_3-4	4Y3K_A	Chain A, Serpin A12 [Homo sapiens]	100	5	0	0	GKIVN	GKIVN	766	18.5
sp	QHD43415_3-4	4IF8_A	Chain A, Serpin A12 [Homo sapiens]	100	5	0	0	GKIVN	GKIVN	766	18.5
sp	QHD43415_3-4	XP_016855997.1	dihydropyrimidine dehydrogenase [NADP(+)] isoform X4 [Homo sapiens]	83.333	6	1	0	KGGKIV	KGGRIV	784	18.5
sp	QHD43415_3-4	XP_011531108.1	EH domain-containing protein 3 isoform X1 [Homo sapiens]	100	5	0	0	GKIVN	GKIVN	810	18.5
sp	QHD43415_3-4	XP_006710460.1	dihydropyrimidine dehydrogenase [NADP(+)] isoform X3 [Homo sapiens]	83.333	6	1	0	KGGKIV	KGGRIV	829	18.5
sp	QHD43415_3-4	XP_016855996.1	dihydropyrimidine dehydrogenase [NADP(+)] isoform X1 [Homo sapiens]	83.333	6	1	0	KGGKIV	KGGRIV	829	18.5
sp	QHD43415_3-4	AAI31778.1	Dihydropyrimidine dehydrogenase [Homo sapiens]	83.333	6	1	0	KGGKIV	KGGRIV	829	18.5
sp	QHD43415_3-4	AAA57474.1	dihydropyrimidine dehydrogenase [Homo sapiens]	83.333	6	1	0	KGGKIV	KGGRIV	829	18.5
sp	QHD43415_3-4	NP_001291390.1	serpin A12 precursor [Homo sapiens]	100	5	0	0	GKIVN	GKIVN	838	18.5
sp	QHD43415_3-4	NP_000101.2	dihydropyrimidine dehydrogenase [NADP(+)] isoform 1 [Homo sapiens]	83.333	6	1	0	KGGKIV	KGGRIV	838	18.5
sp	QHD43415_3-4	AAI31779.1	Dihydropyrimidine dehydrogenase [Homo sapiens]	83.333	6	1	0	KGGKIV	KGGRIV	848	18.5
sp	QHD43415_3-4	BAH11496.1	unnamed protein product [Homo sapiens]	85.714	7	1	0	LKGGKIV	LKGQKIV	857	18.5
sp	QHD43415_3-4	NP_003746.2	eukaryotic translation initiation factor 3 subunit G [Homo sapiens]	85.714	7	1	0	LKGGKIV	LKGQKIV	857	18.5
sp	QHD43415_3-4	CAG33415.1	EIF3S4 [Homo sapiens]	85.714	7	1	0	LKGGKIV	LKGQKIV	857	18.5
sp	QHD43415_3-4	BAF84009.1	unnamed protein product [Homo sapiens]	85.714	7	1	0	LKGGKIV	LKGQKIV	857	18.5
sp	QHD43415_3-4	AAC78728.1	translation initiation factor eIF3 p44 subunit [Homo sapiens]	85.714	7	1	0	LKGGKIV	LKGQKIV	857	18.5
sp	QHD43415_3-4	BAC86442.1	unnamed protein product, partial [Homo sapiens]	100	5	0	0	GKIVN	GKIVN	857	18.5
sp	QHD43415_3-4	BAF83906.1	unnamed protein product [Homo sapiens]	83.333	6	1	0	KGGKIV	KGGRIV	857	18.5
sp	QHD43415_3-4	BAG57479.1	unnamed protein product [Homo sapiens]	85.714	7	1	0	GGKIVNN	GGVIVNN	876	18.5
sp	QHD43415_3-4	BAG62519.1	unnamed protein product [Homo sapiens]	85.714	7	1	0	GGKIVNN	GGVIVNN	876	18.5
sp	QHD43415_3-4	1IZ3_A	Chain A, Fih [Homo sapiens]	100	5	0	0	GGKIV	GGKIV	876	18.5
sp	QHD43415_3-4	BAA91291.1	unnamed protein product [Homo sapiens]	100	5	0	0	GGKIV	GGKIV	876	18.5
sp	QHD43415_3-4	5TXK_A	Chain A, Ubiquitin carboxyl-terminal hydrolase 35,Ubiquitin carboxyl-terminal hydrolase 35 [Homo sapiens]	100	5	0	0	GGKIV	GGKIV	876	18.5
sp	QHD43415_3-4	BAG62660.1	unnamed protein product [Homo sapiens]	100	5	0	0	GGKIV	GGKIV	876	18.5
sp	QHD43415_3-4	AAI40907.1	Potassium voltage-gated channel, shaker-related subfamily, member 7 [Homo sapiens]	100	5	0	0	GGKIV	GGKIV	876	18.5
sp	QHD43415_3-4	CAC29065.1	potassium voltage-gated channel, shaker-related subfamily, member 7 [Homo sapiens]	100	5	0	0	GGKIV	GGKIV	876	18.5
sp	QHD43415_3-4	AAX11186.1	voltage-dependent potassium channel Kv1.7 [Homo sapiens]	100	5	0	0	GGKIV	GGKIV	876	18.5
sp	QHD43415_3-4	NP_114092.2	potassium voltage-gated channel subfamily A member 7 [Homo sapiens]	100	5	0	0	GGKIV	GGKIV	876	18.5
sp	QHD43415_3-4	AAA36139.1	potassium channel [Homo sapiens]	100	5	0	0	GGKIV	GGKIV	876	18.5
sp	QHD43415_3-4	NP_000208.2	potassium voltage-gated channel subfamily A member 1 [Homo sapiens]	100	5	0	0	GGKIV	GGKIV	876	18.5
sp	QHD43415_3-4	BAF82750.1	unnamed protein product [Homo sapiens]	100	5	0	0	GGKIV	GGKIV	876	18.5
sp	QHD43415_3-4	NP_004965.1	potassium voltage-gated channel subfamily A member 2 isoform a [Homo sapiens]	100	5	0	0	GGKIV	GGKIV	876	18.5
sp	QHD43415_3-4	NP_005540.1	potassium voltage-gated channel subfamily A member 10 [Homo sapiens]	100	5	0	0	GGKIV	GGKIV	876	18.5
sp	QHD43415_3-4	AAC31761.1	potassium channel [Homo sapiens]	100	5	0	0	GGKIV	GGKIV	876	18.5
sp	QHD43415_3-4	AAA59457.1	potassium channel protein [Homo sapiens]	100	5	0	0	GGKIV	GGKIV	876	18.5
sp	QHD43415_3-4	AAA36425.1	potassium channel protein [Homo sapiens]	100	5	0	0	GGKIV	GGKIV	876	18.5
sp	QHD43415_3-4	AAB88073.1	voltage-gated potassium channel [Homo sapiens]	100	5	0	0	GGKIV	GGKIV	876	18.5
sp	QHD43415_3-4	NP_002226.1	potassium voltage-gated channel subfamily A member 6 [Homo sapiens]	100	5	0	0	GGKIV	GGKIV	876	18.5
sp	QHD43415_3-4	EAW88834.1	potassium voltage-gated channel, shaker-related subfamily, member 6, partial [Homo sapiens]	100	5	0	0	GGKIV	GGKIV	876	18.5
sp	QHD43415_3-4	AAH64595.1	Unknown (protein for IMAGE:5755761), partial [Homo sapiens]	100	5	0	0	GGKIV	GGKIV	876	18.5
sp	QHD43415_3-4	NP_002223.3	potassium voltage-gated channel subfamily A member 3 [Homo sapiens]	100	5	0	0	GGKIV	GGKIV	876	18.5
sp	QHD43415_3-4	AAA60146.1	potassium channel [Homo sapiens]	100	5	0	0	GGKIV	GGKIV	876	18.5
sp	QHD43415_3-4	BAG51653.1	unnamed protein product [Homo sapiens]	100	5	0	0	GGKIV	GGKIV	876	18.5
sp	QHD43415_3-4	AAI31490.1	USP35 protein [Homo sapiens]	100	5	0	0	GGKIV	GGKIV	876	18.5
sp	QHD43415_3-4	AAA61276.1	voltage-gated potassium channel [Homo sapiens]	100	5	0	0	GGKIV	GGKIV	876	18.5
sp	QHD43415_3-4	AAB27083.1	K+ channel [human, fetal heart, Peptide, 613 aa] [Homo sapiens]	100	5	0	0	GGKIV	GGKIV	876	18.5
sp	QHD43415_3-4	AAA36422.1	potassium channel protein [Homo sapiens]	100	5	0	0	GGKIV	GGKIV	876	18.5
sp	QHD43415_3-4	NP_002225.2	potassium voltage-gated channel subfamily A member 5 [Homo sapiens]	100	5	0	0	GGKIV	GGKIV	876	18.5
sp	QHD43415_3-4	NP_002224.1	potassium voltage-gated channel subfamily A member 4 [Homo sapiens]	100	5	0	0	GGKIV	GGKIV	876	18.5
sp	QHD43415_3-4	AAA60034.1	potassium channel protein [Homo sapiens]	100	5	0	0	GGKIV	GGKIV	876	18.5
sp	QHD43415_3-4	XP_011543489.1	ubiquitin carboxyl-terminal hydrolase 35 isoform X2 [Homo sapiens]	100	5	0	0	GGKIV	GGKIV	876	18.5
sp	QHD43415_3-4	EAW75056.1	hCG27473 [Homo sapiens]	100	5	0	0	GGKIV	GGKIV	876	18.5
sp	QHD43415_3-4	BAA92610.1	KIAA1372 protein, partial [Homo sapiens]	100	5	0	0	GGKIV	GGKIV	876	18.5
sp	QHD43415_3-4	XP_016873542.1	ubiquitin carboxyl-terminal hydrolase 35 isoform X1 [Homo sapiens]	100	5	0	0	GGKIV	GGKIV	876	18.5
sp	QHD43415_3-4	XP_011516513.1	glutamate receptor ionotropic, NMDA 3A isoform X1 [Homo sapiens]	100	5	0	0	GGKIV	GGKIV	876	18.5
sp	QHD43415_3-4	CAE51937.1	ubiquitin-specific proteinase 35 [Homo sapiens]	100	5	0	0	GGKIV	GGKIV	876	18.5
sp	QHD43415_3-4	NP_065849.1	ubiquitin carboxyl-terminal hydrolase 35 [Homo sapiens]	100	5	0	0	GGKIV	GGKIV	876	18.5
sp	QHD43415_3-4	XP_005268903.1	integrin alpha-7 isoform X7 [Homo sapiens]	100	5	0	0	GGKIV	GGKIV	876	18.5
sp	QHD43415_3-4	NP_001354922.1	integrin alpha-7 isoform 4 [Homo sapiens]	100	5	0	0	GGKIV	GGKIV	876	18.5
sp	QHD43415_3-4	EAW96822.1	integrin, alpha 7, isoform CRA_d [Homo sapiens]	100	5	0	0	GGKIV	GGKIV	876	18.5
sp	QHD43415_3-4	XP_005268901.1	integrin alpha-7 isoform X5 [Homo sapiens]	100	5	0	0	GGKIV	GGKIV	876	18.5
sp	QHD43415_3-4	AAI67432.1	Glutamate receptor, ionotropic, N-methyl-D-aspartate 3A [Homo sapiens]	100	5	0	0	GGKIV	GGKIV	876	18.5
sp	QHD43415_3-4	NP_597702.2	glutamate receptor ionotropic, NMDA 3A precursor [Homo sapiens]	100	5	0	0	GGKIV	GGKIV	876	18.5
sp	QHD43415_3-4	EAW96823.1	integrin, alpha 7, isoform CRA_e [Homo sapiens]	100	5	0	0	GGKIV	GGKIV	876	18.5
sp	QHD43415_3-4	NP_001361394.1	integrin alpha-7 isoform 6 [Homo sapiens]	100	5	0	0	GGKIV	GGKIV	876	18.5
sp	QHD43415_3-4	NP_002197.2	integrin alpha-7 isoform 2 precursor [Homo sapiens]	100	5	0	0	GGKIV	GGKIV	876	18.5
sp	QHD43415_3-4	AAC39708.1	integrin alpha-7 [Homo sapiens]	100	5	0	0	GGKIV	GGKIV	876	18.5
sp	QHD43415_3-4	AAH50280.1	Integrin, alpha 7 [Homo sapiens]	100	5	0	0	GGKIV	GGKIV	876	18.5
sp	QHD43415_3-4	AAC18968.1	integrin alpha 7 [Homo sapiens]	100	5	0	0	GGKIV	GGKIV	876	18.5
sp	QHD43415_3-4	NP_001138468.1	integrin alpha-7 isoform 1 precursor [Homo sapiens]	100	5	0	0	GGKIV	GGKIV	876	18.5
sp	QHD43415_3-4	AAQ89241.1	ITGA7 [Homo sapiens]	100	5	0	0	GGKIV	GGKIV	876	18.5
sp	QHD43415_3-4	XP_005268898.1	integrin alpha-7 isoform X3 [Homo sapiens]	100	5	0	0	GGKIV	GGKIV	876	18.5
sp	QHD43415_3-4	XP_005268897.1	integrin alpha-7 isoform X2 [Homo sapiens]	100	5	0	0	GGKIV	GGKIV	876	18.5
sp	QHD43415_3-4	XP_005268896.1	integrin alpha-7 isoform X1 [Homo sapiens]	100	5	0	0	GGKIV	GGKIV	876	18.5
sp	QHD43415_3-4	EAW78085.1	fibroblast growth factor 12, isoform CRA_b [Homo sapiens]	83.333	6	1	0	GGKIVN	GGKVVN	886	18.5
sp	QHD43415_3-4	XP_005270619.2	dihydropyrimidine dehydrogenase [NADP(+)] isoform X2 [Homo sapiens]	83.333	6	1	0	KGGKIV	KGGRIV	906	18.5
sp	QHD43415_3-4	XP_011544066.1	protein disulfide-isomerase-like protein of the testis isoform X1 [Homo sapiens]	100	5	0	0	GKIVN	GKIVN	916	18.5
sp	QHD43415_3-4	AAK61292.1	unknown [Homo sapiens]	83.333	6	1	0	LKGGKI	LKGGRI	917	18.5
sp	QHD43415_3-4	NP_001305159.1	dual specificity testis-specific protein kinase 1 isoform 2 [Homo sapiens]	83.333	6	1	0	LKGGKI	LRGGKI	917	18.5
sp	QHD43415_3-4	BAG61015.1	unnamed protein product [Homo sapiens]	83.333	6	1	0	LKGGKI	LRGGKI	917	18.5
sp	QHD43415_3-4	NP_006276.2	dual specificity testis-specific protein kinase 1 isoform 1 [Homo sapiens]	83.333	6	1	0	LKGGKI	LRGGKI	917	18.5
sp	QHD43415_3-4	BAA09459.1	TESK1 [Homo sapiens]	83.333	6	1	0	LKGGKI	LRGGKI	917	18.5
sp	QHD43415_3-4	CAD89407.1	immunoglobulin gamma heavy chain variable region, partial [Homo sapiens]	71.429	7	2	0	GGKIVNN	GGSIINN	947	18.5
sp	QHD43415_3-4	AAD10951.1	WW domain binding protein-2 [Homo sapiens]	85.714	7	1	0	GGKIVNN	GGVIVNN	958	18
sp	QHD43415_3-4	NP_777358.1	isocitrate dehydrogenase [NAD] subunit gamma, mitochondrial isoform b precursor [Homo sapiens]	83.333	6	1	0	GKIVNN	GNIVNN	958	18
sp	QHD43415_3-4	BAC86432.1	unnamed protein product [Homo sapiens]	100	5	0	0	GKIVN	GKIVN	969	18
sp	QHD43415_3-4	AAY41044.1	unknown, partial [Homo sapiens]	66.667	9	3	0	LKGGKIVNN	LNGGNRVNN	980	18
sp	QHD43415_3-4	BAB15057.1	unnamed protein product [Homo sapiens]	66.667	9	3	0	LKGGKIVNN	LNGGNRVNN	980	18
sp	QHD43415_3-4	EAX05237.1	hCG1810774, isoform CRA_c [Homo sapiens]	66.667	9	3	0	LKGGKIVNN	LNGGNRVNN	980	18
sp	QHD43415_3-4	CAI56756.1	hypothetical protein [Homo sapiens]	66.667	9	3	0	LKGGKIVNN	LNGGNRVNN	980	18
sp	QHD43415_3-4	EAX05236.1	hCG1810774, isoform CRA_b [Homo sapiens]	66.667	9	3	0	LKGGKIVNN	LNGGNRVNN	980	18
sp	QHD43415_3-4	CAB70718.1	hypothetical protein, partial [Homo sapiens]	66.667	9	3	0	LKGGKIVNN	LNGGNRVNN	980	18
sp	QHD43415_3-4	EAX05238.1	hCG1810774, isoform CRA_d [Homo sapiens]	66.667	9	3	0	LKGGKIVNN	LNGGNRVNN	980	18
sp	QHD43415_3-4	XP_016864188.1	transmembrane protein KIAA1109 isoform X16 [Homo sapiens]	66.667	9	3	0	LKGGKIVNN	LNGGNRVNN	980	18
sp	QHD43415_3-4	BAA83061.2	KIAA1109 protein, partial [Homo sapiens]	66.667	9	3	0	LKGGKIVNN	LNGGNRVNN	980	18
sp	QHD43415_3-4	XP_016864187.1	transmembrane protein KIAA1109 isoform X15 [Homo sapiens]	66.667	9	3	0	LKGGKIVNN	LNGGNRVNN	980	18
sp	QHD43415_3-4	XP_024310011.1	transmembrane protein KIAA1109 isoform X14 [Homo sapiens]	66.667	9	3	0	LKGGKIVNN	LNGGNRVNN	980	18
sp	QHD43415_3-4	XP_011530632.1	transmembrane protein KIAA1109 isoform X13 [Homo sapiens]	66.667	9	3	0	LKGGKIVNN	LNGGNRVNN	980	18
sp	QHD43415_3-4	XP_016864186.1	transmembrane protein KIAA1109 isoform X12 [Homo sapiens]	66.667	9	3	0	LKGGKIVNN	LNGGNRVNN	980	18
sp	QHD43415_3-4	XP_016864185.1	transmembrane protein KIAA1109 isoform X11 [Homo sapiens]	66.667	9	3	0	LKGGKIVNN	LNGGNRVNN	980	18
sp	QHD43415_3-4	XP_016864184.1	transmembrane protein KIAA1109 isoform X10 [Homo sapiens]	66.667	9	3	0	LKGGKIVNN	LNGGNRVNN	980	18
sp	QHD43415_3-4	XP_006714407.1	transmembrane protein KIAA1109 isoform X17 [Homo sapiens]	66.667	9	3	0	LKGGKIVNN	LNGGNRVNN	980	18
sp	QHD43415_3-4	NP_056127.2	transmembrane protein KIAA1109 [Homo sapiens]	66.667	9	3	0	LKGGKIVNN	LNGGNRVNN	980	18
sp	QHD43415_3-4	ABC59821.1	fragile site-associated protein [Homo sapiens]	66.667	9	3	0	LKGGKIVNN	LNGGNRVNN	980	18
sp	QHD43415_3-4	XP_005263339.1	transmembrane protein KIAA1109 isoform X8 [Homo sapiens]	66.667	9	3	0	LKGGKIVNN	LNGGNRVNN	980	18
sp	QHD43415_3-4	XP_011530629.1	transmembrane protein KIAA1109 isoform X7 [Homo sapiens]	66.667	9	3	0	LKGGKIVNN	LNGGNRVNN	980	18
sp	QHD43415_3-4	XP_011530628.1	transmembrane protein KIAA1109 isoform X6 [Homo sapiens]	66.667	9	3	0	LKGGKIVNN	LNGGNRVNN	980	18
sp	QHD43415_3-4	XP_011530627.1	transmembrane protein KIAA1109 isoform X5 [Homo sapiens]	66.667	9	3	0	LKGGKIVNN	LNGGNRVNN	980	18
sp	QHD43415_3-4	XP_011530626.1	transmembrane protein KIAA1109 isoform X4 [Homo sapiens]	66.667	9	3	0	LKGGKIVNN	LNGGNRVNN	980	18
sp	QHD43415_3-4	XP_011530625.1	transmembrane protein KIAA1109 isoform X3 [Homo sapiens]	66.667	9	3	0	LKGGKIVNN	LNGGNRVNN	980	18
sp	QHD43415_3-4	XP_011530624.1	transmembrane protein KIAA1109 isoform X2 [Homo sapiens]	66.667	9	3	0	LKGGKIVNN	LNGGNRVNN	980	18
sp	QHD43415_3-4	XP_011530621.1	transmembrane protein KIAA1109 isoform X1 [Homo sapiens]	66.667	9	3	0	LKGGKIVNN	LNGGNRVNN	980	18
sp	QHD43415_3-4	NP_001335099.1	WW domain-binding protein 2 isoform 1 [Homo sapiens]	85.714	7	1	0	GGKIVNN	GGVIVNN	1013	18
sp	QHD43415_3-4	EAW72709.1	GDP dissociation inhibitor 1, isoform CRA_a [Homo sapiens]	100	5	0	0	KGGKI	KGGKI	1024	18
sp	QHD43415_3-4	BAG57985.1	unnamed protein product [Homo sapiens]	100	5	0	0	KGGKI	KGGKI	1025	18
sp	QHD43415_3-4	EAW72711.1	GDP dissociation inhibitor 1, isoform CRA_c [Homo sapiens]	100	5	0	0	KGGKI	KGGKI	1025	18
sp	QHD43415_3-4	NP_001165438.1	putative ribosome-binding factor A, mitochondrial isoform 2 precursor [Homo sapiens]	100	5	0	0	KGGKI	KGGKI	1025	18
sp	QHD43415_3-4	BAG58286.1	unnamed protein product [Homo sapiens]	100	5	0	0	KGGKI	KGGKI	1025	18
sp	QHD43415_3-4	BAA08078.1	rab GDI alpha [Homo sapiens]	100	5	0	0	KGGKI	KGGKI	1025	18
sp	QHD43415_3-4	NP_001484.1	rab GDP dissociation inhibitor alpha [Homo sapiens]	100	5	0	0	KGGKI	KGGKI	1025	18
sp	QHD43415_3-4	NP_001677.2	ATP synthase subunit beta, mitochondrial precursor [Homo sapiens]	100	5	0	0	KGGKI	KGGKI	1025	18
sp	QHD43415_3-4	AAA51808.1	ATP synthase beta subunit [Homo sapiens]	100	5	0	0	KGGKI	KGGKI	1025	18
sp	QHD43415_3-4	BAA00016.1	F1 beta subunit [Homo sapiens]	100	5	0	0	KGGKI	KGGKI	1025	18
sp	QHD43415_3-4	EAX09063.1	hCG2011852 [Homo sapiens]	100	5	0	0	KGGKI	KGGKI	1025	18
sp	QHD43415_3-4	XP_011519408.1	coiled-coil domain-containing protein 168 isoform X1 [Homo sapiens]	100	5	0	0	KGGKI	KGGKI	1025	18
sp	QHD43415_3-4	NP_001139669.1	coiled-coil domain-containing protein 168 [Homo sapiens]	100	5	0	0	KGGKI	KGGKI	1025	18
sp	QHD43415_3-4	EAW89326.1	WW domain binding protein 2, isoform CRA_b [Homo sapiens]	85.714	7	1	0	GGKIVNN	GGVIVNN	1036	18
sp	QHD43415_3-4	NP_001317428.1	WW domain-binding protein 2 isoform 2 [Homo sapiens]	85.714	7	1	0	GGKIVNN	GGVIVNN	1048	18
sp	QHD43415_3-4	AAP97175.1	WW-domain binding protein 2 [Homo sapiens]	85.714	7	1	0	GGKIVNN	GGVIVNN	1060	18
sp	QHD43415_3-4	CAB44200.1	immunoglobulin gamma heavy chain variable region, partial [Homo sapiens]	71.429	7	2	0	GGKIVNN	GGSIINN	1071	18
sp	QHD43415_3-4	EAW89329.1	WW domain binding protein 2, isoform CRA_d, partial [Homo sapiens]	85.714	7	1	0	GGKIVNN	GGVIVNN	1071	18
sp	QHD43415_3-4	EAW72794.1	hCG2004980, isoform CRA_d [Homo sapiens]	83.333	6	1	0	GKIVNN	GNIVNN	1108	18
sp	QHD43415_3-4	ABD77240.1	mitochondrial ATP synthase, H+ transporting F1 complex beta subunit, partial [Homo sapiens]	100	5	0	0	KGGKI	KGGKI	1121	18
sp	QHD43415_3-4	EAW72800.1	hCG2004980, isoform CRA_j [Homo sapiens]	83.333	6	1	0	GKIVNN	GNIVNN	1134	18
sp	QHD43415_3-4	AAD34588.1	Rab GDP dissociation inhibitor beta, partial [Homo sapiens]	100	5	0	0	KGGKI	KGGKI	1146	18
sp	QHD43415_3-4	XP_016871560.1	rab GDP dissociation inhibitor beta isoform X1 [Homo sapiens]	100	5	0	0	KGGKI	KGGKI	1146	18
sp	QHD43415_3-4	BAA03095.1	human rab GDI [Homo sapiens]	100	5	0	0	KGGKI	KGGKI	1146	18
sp	QHD43415_3-4	NP_004126.1	isocitrate dehydrogenase [NAD] subunit gamma, mitochondrial isoform a precursor [Homo sapiens]	83.333	6	1	0	GKIVNN	GNIVNN	1159	18
sp	QHD43415_3-4	AAB70115.1	NAD (H)-specific isocitrate dehydrogenase gamma subunit, partial [Homo sapiens]	83.333	6	1	0	GKIVNN	GNIVNN	1199	18
sp	QHD43415_3-4	5GRF_B	Chain B, Isocitrate Dehydrogenase [nad] Subunit Gamma, Mitochondrial [Homo sapiens]	83.333	6	1	0	GKIVNN	GNIVNN	1199	18
sp	QHD43415_3-4	AAH01902.1	Isocitrate dehydrogenase 3 (NAD+) gamma [Homo sapiens]	83.333	6	1	0	GKIVNN	GNIVNN	1199	18
sp	QHD43415_3-4	ABI31772.1	purinergic receptor P2X ligand-gated ion channel 4, partial [Homo sapiens]	83.333	6	1	0	GKIVNN	GKIVEN	1211	18
sp	QHD43415_3-4	5GRE_B	Chain B, Isocitrate Dehydrogenase [nad] Subunit Gamma, Mitochondrial [Homo sapiens]	83.333	6	1	0	GKIVNN	GNIVNN	1212	18
sp	QHD43415_3-4	EAW72792.1	hCG2004980, isoform CRA_b [Homo sapiens]	83.333	6	1	0	GKIVNN	GNIVNN	1212	18
sp	QHD43415_3-4	NP_001485.2	rab GDP dissociation inhibitor beta isoform 1 [Homo sapiens]	100	5	0	0	KGGKI	KGGKI	1212	18
sp	QHD43415_3-4	BAG59669.1	unnamed protein product [Homo sapiens]	100	5	0	0	KGGKI	KGGKI	1212	18
sp	QHD43415_3-4	AAB70116.1	NAD (H)-specific isocitrate dehydrogenase gamma subunit, partial [Homo sapiens]	83.333	6	1	0	GKIVNN	GNIVNN	1225	18
sp	QHD43415_3-4	NP_001243725.1	P2X purinoceptor 4 isoform 1 [Homo sapiens]	83.333	6	1	0	GKIVNN	GKIVEN	1254	18
sp	QHD43415_3-4	4P5M_B	Chain B, Peptide,hla Class Ii Histocompatibility Antigen, Dp Beta 1 Chain [Homo sapiens]	75	8	2	0	ALKGGKIV	ALKGGSLV	1281	18
sp	QHD43415_3-4	EAW72803.1	hCG2004980, isoform CRA_m [Homo sapiens]	83.333	6	1	0	GKIVNN	GNIVNN	1296	18
sp	QHD43415_3-4	EAX01277.1	hCG2020686 [Homo sapiens]	58.333	12	1	1	ALKGG----KIV	ALKGGGRGSNIV	1369	17.6
sp	QHD43415_3-4	NP_001248327.1	P2X purinoceptor 4 isoform 4 [Homo sapiens]	83.333	6	1	0	GKIVNN	GKIVEN	1371	17.6
sp	QHD43415_3-4	EAW72797.1	hCG2004980, isoform CRA_g [Homo sapiens]	83.333	6	1	0	GKIVNN	GNIVNN	1402	17.6
sp	QHD43415_3-4	XP_016883644.1	transmembrane 9 superfamily member 4 isoform X3 [Homo sapiens]	62.5	8	3	0	LKGGKIVN	LRGDRIVN	1403	17.6
sp	QHD43415_3-4	BAG59133.1	unnamed protein product [Homo sapiens]	62.5	8	3	0	LKGGKIVN	LRGDRIVN	1403	17.6
sp	QHD43415_3-4	XP_016883643.1	transmembrane 9 superfamily member 4 isoform X2 [Homo sapiens]	62.5	8	3	0	LKGGKIVN	LRGDRIVN	1403	17.6
sp	QHD43415_3-4	NP_001350660.1	transmembrane 9 superfamily member 4 isoform 2 [Homo sapiens]	62.5	8	3	0	LKGGKIVN	LRGDRIVN	1403	17.6
sp	QHD43415_3-4	AAH22850.2	TM9SF4 protein, partial [Homo sapiens]	62.5	8	3	0	LKGGKIVN	LRGDRIVN	1403	17.6
sp	QHD43415_3-4	NP_055557.2	transmembrane 9 superfamily member 4 isoform 1 precursor [Homo sapiens]	62.5	8	3	0	LKGGKIVN	LRGDRIVN	1403	17.6
sp	QHD43415_3-4	BAA13385.2	KIAA0255, partial [Homo sapiens]	62.5	8	3	0	LKGGKIVN	LRGDRIVN	1403	17.6
sp	QHD43415_3-4	EAW67798.1	chromosome 11 open reading frame 39 [Homo sapiens]	85.714	7	1	0	ALKGGKI	ALKGKKI	1445	17.6
sp	QHD43415_3-4	EAX08199.1	chromosome 21 open reading frame 81, isoform CRA_b, partial [Homo sapiens]	71.429	7	2	0	KGGKIVN	KGNRIVN	1449	17.6
sp	QHD43415_3-4	EAW51964.1	hCG1812772 [Homo sapiens]	85.714	7	0	1	GGKIVNN	GGKI-NN	1449	17.6
sp	QHD43415_3-4	ABU90714.1	immunoglobulin lambda 6 light chain, partial [Homo sapiens]	71.429	7	2	0	GGKIVNN	GGNIANN	1464	17.6
sp	QHD43415_3-4	AAF06661.1	P2X4 purinoceptor [Homo sapiens]	83.333	6	1	0	GKIVNN	GKIVEN	1483	17.6
sp	QHD43415_3-4	NP_002551.2	P2X purinoceptor 4 isoform 2 [Homo sapiens]	83.333	6	1	0	GKIVNN	GKIVEN	1483	17.6
sp	QHD43415_3-4	AEO50965.1	immunoglobulin light chain variable region, partial [Homo sapiens]	83.333	6	1	0	GKIVNN	GSIVNN	1497	17.6
sp	QHD43415_3-4	EAW54783.1	hCG1987325, isoform CRA_c, partial [Homo sapiens]	71.429	7	2	0	KGGKIVN	KGNRIVN	1499	17.6
sp	QHD43415_3-4	XP_011511990.1	amyloid-beta A4 precursor protein-binding family B member 2 isoform X11 [Homo sapiens]	83.333	6	1	0	LKGGKI	LNGGKI	1500	17.6
sp	QHD43415_3-4	AAC50805.1	FE65-like protein, partial [Homo sapiens]	83.333	6	1	0	LKGGKI	LNGGKI	1501	17.6
sp	QHD43415_3-4	XP_016863638.1	amyloid-beta A4 precursor protein-binding family B member 2 isoform X5 [Homo sapiens]	83.333	6	1	0	LKGGKI	LNGGKI	1501	17.6
sp	QHD43415_3-4	XP_016863635.1	amyloid-beta A4 precursor protein-binding family B member 2 isoform X4 [Homo sapiens]	83.333	6	1	0	LKGGKI	LNGGKI	1501	17.6
sp	QHD43415_3-4	EAW92976.1	amyloid beta (A4) precursor protein-binding, family B, member 2 (Fe65-like), isoform CRA_b [Homo sapiens]	83.333	6	1	0	LKGGKI	LNGGKI	1501	17.6
sp	QHD43415_3-4	BAG65114.1	unnamed protein product [Homo sapiens]	83.333	6	1	0	LKGGKI	LNGGKI	1501	17.6
sp	QHD43415_3-4	NP_001159522.1	amyloid-beta A4 precursor protein-binding family B member 2 isoform b [Homo sapiens]	83.333	6	1	0	LKGGKI	LNGGKI	1501	17.6
sp	QHD43415_3-4	NP_004298.1	amyloid-beta A4 precursor protein-binding family B member 2 isoform a [Homo sapiens]	83.333	6	1	0	LKGGKI	LNGGKI	1501	17.6
sp	QHD43415_3-4	XP_006714073.1	amyloid-beta A4 precursor protein-binding family B member 2 isoform X2 [Homo sapiens]	83.333	6	1	0	LKGGKI	LNGGKI	1501	17.6
sp	QHD43415_3-4	XP_006714068.1	amyloid-beta A4 precursor protein-binding family B member 2 isoform X1 [Homo sapiens]	83.333	6	1	0	LKGGKI	LNGGKI	1501	17.6
sp	QHD43415_3-4	EAW98244.1	purinergic receptor P2X, ligand-gated ion channel, 4, isoform CRA_c [Homo sapiens]	83.333	6	1	0	GKIVNN	GKIVEN	1533	17.6
sp	QHD43415_3-4	AAH33826.1	Purinergic receptor P2X, ligand-gated ion channel, 4 [Homo sapiens]	83.333	6	1	0	GKIVNN	GKIVEN	1534	17.6
sp	QHD43415_3-4	EAW49563.1	survival motor neuron domain containing 1, isoform CRA_b [Homo sapiens]	62.5	8	3	0	LKGGKIVN	LEGGKVIN	1565	17.6
sp	QHD43415_3-4	AAB58405.1	P2x purinoceptor, partial [Homo sapiens]	83.333	6	1	0	GKIVNN	GKIVEN	1569	17.6
sp	QHD43415_3-4	NP_775922.3	fibrous sheath-interacting protein 2 [Homo sapiens]	100	4	0	0	KIVN	KIVN	7214	15.9
sp	QHD43415_3-4	NP_775922.3	fibrous sheath-interacting protein 2 [Homo sapiens]	100	4	0	0	KIVN	KIVN	7214	15.9
sp	QHD43415_3-4	EAX10939.1	FLJ44048 protein, isoform CRA_a [Homo sapiens]	100	4	0	0	KIVN	KIVN	7296	15.9
sp	QHD43415_3-4	EAX10939.1	FLJ44048 protein, isoform CRA_a [Homo sapiens]	100	4	0	0	KIVN	KIVN	7296	15.9
sp	QHD43415_3-4	XP_024308654.1	fibrous sheath-interacting protein 2 isoform X1 [Homo sapiens]	100	4	0	0	KIVN	KIVN	7722	15.9
sp	QHD43415_3-4	5MKV_A	Chain A, Dihydropyrimidinase-related protein 2 [Homo sapiens]	100	4	0	0	GKIV	GKIV	9348	15.5
sp	QHD43415_3-4	5MLE_A	Chain A, Dihydropyrimidinase-related protein 2 [Homo sapiens]	100	4	0	0	GKIV	GKIV	9348	15.5
sp	QHD43415_3-4	6JV9_A	Chain A, Dihydropyrimidinase-related protein 2 [Homo sapiens]	100	4	0	0	GKIV	GKIV	9349	15.5
sp	QHD43415_3-4	BAD92432.1	dihydropyrimidinase-like 2 variant, partial [Homo sapiens]	100	4	0	0	GKIV	GKIV	9353	15.5
sp	QHD43415_3-4	NP_001184222.1	dihydropyrimidinase-related protein 2 isoform 1 [Homo sapiens]	100	4	0	0	GKIV	GKIV	9354	15.5
sp	QHD43415_3-4	NP_001014809.1	dihydropyrimidinase-related protein 1 isoform 1 [Homo sapiens]	100	4	0	0	GKIV	GKIV	9355	15.5
sp	QHD43415_3-4	2GSE_A	Chain A, Dihydropyrimidinase-related protein 2 [Homo sapiens]	100	4	0	0	GKIV	GKIV	9454	15.5
sp	QHD43415_3-4	5X1C_A	Chain A, Dihydropyrimidinase-related Protein 2 [Homo sapiens]	100	4	0	0	GKIV	GKIV	9562	15.5
sp	QHD43415_3-4	5X1D_A	Chain A, Dihydropyrimidinase-related Protein 2 [Homo sapiens]	100	4	0	0	GKIV	GKIV	9564	15.5
sp	QHD43415_3-4	5YZA_A	Chain A, Dihydropyrimidinase-related protein 2 [Homo sapiens]	100	4	0	0	GKIV	GKIV	9784	15.5
sp	QHD43415_3-4	5X1A_A	Chain A, Dihydropyrimidinase-related Protein 2 [Homo sapiens]	100	4	0	0	GKIV	GKIV	9784	15.5
sp	QHD43415_3-4	5YZ5_A	Chain A, Dihydropyrimidinase-related protein 2 [Homo sapiens]	100	4	0	0	GKIV	GKIV	9784	15.5
sp	QHD43415_3-4	NP_001377.1	dihydropyrimidinase-related protein 2 isoform 2 [Homo sapiens]	100	4	0	0	GKIV	GKIV	9787	15.5
sp	QHD43415_3-4	BAD97277.1	dihydropyrimidinase-like 2 variant, partial [Homo sapiens]	100	4	0	0	GKIV	GKIV	10012	15.5
sp	QHD43415_3-4	AHW56457.1	collapsin response mediator protein 1 isoform B, partial [Homo sapiens]	100	4	0	0	GKIV	GKIV	10603	15.5
sp	QHD43415_3-4	NP_005540.1	potassium voltage-gated channel subfamily A member 10 [Homo sapiens]	100	4	0	0	GGKI	GGKI	11876	15.5
sp	QHD43415_3-4	AAK55500.1	collapsin response mediator protein 1, partial [Homo sapiens]	100	4	0	0	GKIV	GKIV	11878	15.5
sp	QHD43415_3-4	NP_001275591.1	dihydropyrimidinase-related protein 1 isoform 4 [Homo sapiens]	100	4	0	0	GKIV	GKIV	11879	15.5
sp	QHD43415_3-4	BAG53708.1	unnamed protein product [Homo sapiens]	100	4	0	0	GKIV	GKIV	12016	15.1
sp	QHD43415_3-4	BAG54567.1	unnamed protein product [Homo sapiens]	100	4	0	0	GKIV	GKIV	12154	15.1
sp	QHD43415_3-4	NP_001304.1	dihydropyrimidinase-related protein 1 isoform 2 [Homo sapiens]	100	4	0	0	GKIV	GKIV	12154	15.1
sp	QHD43415_3-4	NP_001275590.1	dihydropyrimidinase-related protein 1 isoform 3 [Homo sapiens]	100	4	0	0	GKIV	GKIV	12868	15.1
sp	QHD43415_3-4	XP_011516513.1	glutamate receptor ionotropic, NMDA 3A isoform X1 [Homo sapiens]	54.545	11	2	1	KGGKIV---NN	KGSTIVSSENN	14279	15.1
sp	QHD43415_3-4	AAI67432.1	Glutamate receptor, ionotropic, N-methyl-D-aspartate 3A [Homo sapiens]	54.545	11	2	1	KGGKIV---NN	KGSTIVSSENN	14283	15.1
sp	QHD43415_3-4	NP_597702.2	glutamate receptor ionotropic, NMDA 3A precursor [Homo sapiens]	54.545	11	2	1	KGGKIV---NN	KGSTIVSSENN	14283	15.1
sp	QHD43415_3-4	AAH32723.1	ARHGAP5 protein, partial [Homo sapiens]	80	5	1	0	KIVNN	KFVNN	16389	15.1
sp	QHD43415_3-4	BAF85655.1	unnamed protein product, partial [Homo sapiens]	80	5	1	0	KIVNN	KFVNN	16390	15.1
sp	QHD43415_3-4	SPT35679.1	ARHGAP5, partial [Homo sapiens]	80	5	1	0	KIVNN	KFVNN	16394	15.1
sp	QHD43415_3-4	AAH50059.1	ARHGAP5 protein [Homo sapiens]	80	5	1	0	KIVNN	KFVNN	16394	15.1
sp	QHD43415_3-4	NP_001025226.1	rho GTPase-activating protein 5 isoform a [Homo sapiens]	80	5	1	0	KIVNN	KFVNN	16394	15.1
sp	QHD43415_3-4	NP_001164.2	rho GTPase-activating protein 5 isoform b [Homo sapiens]	80	5	1	0	KIVNN	KFVNN	16394	15.1
sp	QHD43415_3-4	AAA95963.1	p190-B [Homo sapiens]	80	5	1	0	KIVNN	KFVNN	16394	15.1
sp	QHD43415_3-4	EAX01277.1	hCG2020686 [Homo sapiens]	100	4	0	0	LKGG	LKGG	22779	14.6
sp	QHD43415_3-4	XP_005255696.3	putative oxidoreductase GLYR1 isoform X4 [Homo sapiens]	55.556	9	4	0	LKGGKIVNN	LMGSGIVSN	28068	14.2
sp	QHD43415_3-4	NP_003793.2	myosin-13 [Homo sapiens]	100	4	0	0	ALKG	ALKG	28156	14.2
sp	QHD43415_3-4	AAD29948.1	myosin heavy chain [Homo sapiens]	100	4	0	0	ALKG	ALKG	28156	14.2
sp	QHD43415_3-4	XP_016879275.2	putative oxidoreductase GLYR1 isoform X1 [Homo sapiens]	55.556	9	4	0	LKGGKIVNN	LMGSGIVSN	28743	14.2
sp	QHD43415_3-4	EAW90009.1	myosin, heavy polypeptide 8, skeletal muscle, perinatal, isoform CRA_b [Homo sapiens]	80	5	1	0	GKIVN	GKTVN	28810	14.2
sp	QHD43415_3-4	EAW66151.1	myosin, heavy polypeptide 7, cardiac muscle, beta, isoform CRA_a [Homo sapiens]	80	5	1	0	GKIVN	GKTVN	28814	14.2
sp	QHD43415_3-4	NP_001093582.1	myosin-2 [Homo sapiens]	80	5	1	0	GKIVN	GKTVN	28814	14.2
sp	QHD43415_3-4	CAD91136.1	hypothetical protein [Homo sapiens]	80	5	1	0	GKIVN	GKTVN	28814	14.2
sp	QHD43415_3-4	EAW90000.1	myosin, heavy polypeptide 3, skeletal muscle, embryonic, isoform CRA_b [Homo sapiens]	80	5	1	0	GKIVN	GKTVN	28814	14.2
sp	QHD43415_3-4	NP_002461.2	myosin-3 [Homo sapiens]	80	5	1	0	GKIVN	GKTVN	28814	14.2
sp	QHD43415_3-4	CAA32167.1	unnamed protein product [Homo sapiens]	80	5	1	0	GKIVN	GKTVN	28814	14.2
sp	QHD43415_3-4	NP_060003.2	myosin-4 [Homo sapiens]	80	5	1	0	GKIVN	GKTVN	28814	14.2
sp	QHD43415_3-4	AAD29949.1	myosin heavy chain IIb [Homo sapiens]	80	5	1	0	GKIVN	GKTVN	28814	14.2
sp	QHD43415_3-4	NP_005954.3	myosin-1 [Homo sapiens]	80	5	1	0	GKIVN	GKTVN	28814	14.2
sp	QHD43415_3-4	AAI14546.1	Myosin, heavy chain 1, skeletal muscle, adult [Homo sapiens]	80	5	1	0	GKIVN	GKTVN	28814	14.2
sp	QHD43415_3-4	EAW90004.1	hCG1986604, isoform CRA_a [Homo sapiens]	80	5	1	0	GKIVN	GKTVN	28814	14.2
sp	QHD43415_3-4	AAD29951.1	myosin heavy chain IIx/d [Homo sapiens]	80	5	1	0	GKIVN	GKTVN	28814	14.2
sp	QHD43415_3-4	EAW90006.1	hCG1986604, isoform CRA_c, partial [Homo sapiens]	80	5	1	0	GKIVN	GKTVN	28814	14.2
sp	QHD43415_3-4	NP_003793.2	myosin-13 [Homo sapiens]	80	5	1	0	GKIVN	GKTVN	28814	14.2
sp	QHD43415_3-4	AAD29948.1	myosin heavy chain [Homo sapiens]	80	5	1	0	GKIVN	GKTVN	28814	14.2
sp	QHD43415_3-4	NP_002463.2	myosin-8 [Homo sapiens]	80	5	1	0	GKIVN	GKTVN	28814	14.2
sp	QHD43415_3-4	AAC17185.1	perinatal myosin heavy chain [Homo sapiens]	80	5	1	0	GKIVN	GKTVN	28814	14.2
sp	QHD43415_3-4	CAA86293.1	Myosin [Homo sapiens]	80	5	1	0	GKIVN	GKTVN	28814	14.2
sp	QHD43415_3-4	EAW90008.1	myosin, heavy polypeptide 8, skeletal muscle, perinatal, isoform CRA_a [Homo sapiens]	80	5	1	0	GKIVN	GKTVN	28814	14.2
sp	QHD43415_3-4	ACH92815.1	mutant cardiac muscle beta-myosin heavy chain 7 [Homo sapiens]	80	5	1	0	GKIVN	GKTVN	28814	14.2
sp	QHD43415_3-4	NP_000248.2	myosin-7 [Homo sapiens]	80	5	1	0	GKIVN	GKTVN	28814	14.2
sp	QHD43415_3-4	CAC20413.1	beta-myosin heavy chain [Homo sapiens]	80	5	1	0	GKIVN	GKTVN	28814	14.2
sp	QHD43415_3-4	AAA51837.1	beta-myosin heavy chain [Homo sapiens]	80	5	1	0	GKIVN	GKTVN	28814	14.2
sp	QHD43415_3-4	ABQ59035.1	MYH7 protein, partial [Homo sapiens]	80	5	1	0	GKIVN	GKTVN	28814	14.2
sp	QHD43415_3-4	CAA37068.1	cardiac beta myosin heavy chain [Homo sapiens]	80	5	1	0	GKIVN	GKTVN	28814	14.2
sp	QHD43415_3-4	NP_001311026.2	putative oxidoreductase GLYR1 isoform 4 [Homo sapiens]	55.556	9	4	0	LKGGKIVNN	LMGSGIVSN	29048	14.2
sp	QHD43415_3-4	XP_011521018.1	putative oxidoreductase GLYR1 isoform X3 [Homo sapiens]	55.556	9	4	0	LKGGKIVNN	LMGSGIVSN	29066	14.2
sp	QHD43415_3-4	AAH32855.1	Cytokine-like nuclear factor n-pac [Homo sapiens]	55.556	9	4	0	LKGGKIVNN	LMGSGIVSN	29067	14.2
sp	QHD43415_3-4	EAW85253.1	cytokine-like nuclear factor n-pac, isoform CRA_c [Homo sapiens]	55.556	9	4	0	LKGGKIVNN	LMGSGIVSN	29068	14.2
sp	QHD43415_3-4	XP_016879276.2	putative oxidoreductase GLYR1 isoform X2 [Homo sapiens]	55.556	9	4	0	LKGGKIVNN	LMGSGIVSN	29073	14.2
sp	QHD43415_3-4	NP_001311025.2	putative oxidoreductase GLYR1 isoform 3 [Homo sapiens]	55.556	9	4	0	LKGGKIVNN	LMGSGIVSN	29383	14.2
sp	QHD43415_3-4	AAH47223.1	Cytokine-like nuclear factor n-pac [Homo sapiens]	55.556	9	4	0	LKGGKIVNN	LMGSGIVSN	29405	14.2
sp	QHD43415_3-4	NP_001311027.2	putative oxidoreductase GLYR1 isoform 5 [Homo sapiens]	55.556	9	4	0	LKGGKIVNN	LMGSGIVSN	29742	14.2
sp	QHD43415_3-4	NP_115958.2	putative oxidoreductase GLYR1 isoform 1 [Homo sapiens]	55.556	9	4	0	LKGGKIVNN	LMGSGIVSN	29746	14.2
sp	QHD43415_3-4	EAW85251.1	cytokine-like nuclear factor n-pac, isoform CRA_a [Homo sapiens]	55.556	9	4	0	LKGGKIVNN	LMGSGIVSN	29749	14.2
sp	QHD43415_3-4	AAH03693.1	Similar to RIKEN cDNA 3930401K13 gene, partial [Homo sapiens]	55.556	9	4	0	LKGGKIVNN	LMGSGIVSN	30084	14.2
sp	QHD43415_3-4	EAW66155.1	myosin, heavy polypeptide 6, cardiac muscle, alpha (cardiomyopathy, hypertrophic 1), isoform CRA_b [Homo sapiens]	80	5	1	0	GKIVN	GKTVN	30176	14.2
sp	QHD43415_3-4	CAA79675.1	cardiac alpha-myosin heavy chain [Homo sapiens]	80	5	1	0	GKIVN	GKTVN	30176	14.2
sp	QHD43415_3-4	NP_002462.2	myosin-6 [Homo sapiens]	80	5	1	0	GKIVN	GKTVN	30176	14.2
sp	QHD43415_3-4	NP_001295025.1	putative oxidoreductase GLYR1 isoform 2 [Homo sapiens]	55.556	9	4	0	LKGGKIVNN	LMGSGIVSN	30439	14.2
sp	QHD43415_3-4	BAA00791.1	cardiac alpha-myosin heavy chain [Homo sapiens]	80	5	1	0	GKIVN	GKTVN	30882	14.2
sp	QHD43415_3-4	AAH32723.1	ARHGAP5 protein, partial [Homo sapiens]	55.556	9	0	1	KI----VNN	KIRNSFVNN	37206	13.8
sp	QHD43415_3-4	BAF85655.1	unnamed protein product, partial [Homo sapiens]	55.556	9	0	1	KI----VNN	KIRNSFVNN	37208	13.8
sp	QHD43415_3-4	SPT35679.1	ARHGAP5, partial [Homo sapiens]	55.556	9	0	1	KI----VNN	KIRNSFVNN	37219	13.8
sp	QHD43415_3-4	AAH50059.1	ARHGAP5 protein [Homo sapiens]	55.556	9	0	1	KI----VNN	KIRNSFVNN	37219	13.8
sp	QHD43415_3-4	NP_001025226.1	rho GTPase-activating protein 5 isoform a [Homo sapiens]	55.556	9	0	1	KI----VNN	KIRNSFVNN	37219	13.8
sp	QHD43415_3-4	NP_001164.2	rho GTPase-activating protein 5 isoform b [Homo sapiens]	55.556	9	0	1	KI----VNN	KIRNSFVNN	37219	13.8
sp	QHD43415_3-4	AAA95963.1	p190-B [Homo sapiens]	55.556	9	0	1	KI----VNN	KIRNSFVNN	37219	13.8
sp	QHD43415_3-4	BAD92443.1	isocitrate dehydrogenase 3 (NAD+) gamma isoform b precursor variant, partial [Homo sapiens]	75	4	1	0	IVNN	IVDN	38678	13.8
sp	QHD43415_3-4	AAC31761.1	potassium channel [Homo sapiens]	55.556	9	1	1	GGKI---VN	GGRIRRPVN	40937	13.8
sp	QHD43415_3-4	AAA59457.1	potassium channel protein [Homo sapiens]	55.556	9	1	1	GGKI---VN	GGRIRRPVN	40937	13.8
sp	QHD43415_3-4	AAA36425.1	potassium channel protein [Homo sapiens]	55.556	9	1	1	GGKI---VN	GGRIRRPVN	40937	13.8
sp	QHD43415_3-4	AAB88073.1	voltage-gated potassium channel [Homo sapiens]	55.556	9	1	1	GGKI---VN	GGRIRRPVN	40937	13.8
sp	QHD43415_3-4	AAH64595.1	Unknown (protein for IMAGE:5755761), partial [Homo sapiens]	55.556	9	1	1	GGKI---VN	GGRIRRPVN	40946	13.8
sp	QHD43415_3-4	NP_002223.3	potassium voltage-gated channel subfamily A member 3 [Homo sapiens]	55.556	9	1	1	GGKI---VN	GGRIRRPVN	40951	13.8
sp	QHD43415_3-4	XP_011513391.1	insulin-like growth factor 2 mRNA-binding protein 3 isoform X1 [Homo sapiens]	50	12	1	1	ALKG-----GKI	ALKAIEALSGKI	43000	13.8
sp	QHD43415_3-4	NP_777358.1	isocitrate dehydrogenase [NAD] subunit gamma, mitochondrial isoform b precursor [Homo sapiens]	100	4	0	0	ALKG	ALKG	43447	13.8
sp	QHD43415_3-4	AAC35208.1	putative RNA binding protein KOC [Homo sapiens]	50	12	1	1	ALKG-----GKI	ALKAIEALSGKI	43525	13.8
sp	QHD43415_3-4	NP_006538.2	insulin-like growth factor 2 mRNA-binding protein 3 [Homo sapiens]	50	12	1	1	ALKG-----GKI	ALKAIEALSGKI	43525	13.8
sp	QHD43415_3-4	EAW72794.1	hCG2004980, isoform CRA_d [Homo sapiens]	100	4	0	0	ALKG	ALKG	48426	13.8

## Sheet: nsp4
Query accesion.version		Subject accession.version	Subject Title	Percentage of identical matches	Alignment length	Number of mismatches	Number of gap openings	Aligned part of query sequence	Aligned part of subject sequence	Expect value (e value)	Bit score
sp	QHD43415_4&5	EAW97998.1	chromosome 12 open reading frame 51, isoform CRA_a [Homo sapiens]	100	6	0	0	QSGFRK	QSGFRK	23	22.7
sp	QHD43415_4&5	Q9Y4D8.5	RecName: Full=Probable E3 ubiquitin-protein ligase HECTD4; AltName: Full=HECT domain-containing protein 4; AltName: Full=HECT-type E3 ubiquitin transferase HECTD4 [Homo sapiens]	100	6	0	0	QSGFRK	QSGFRK	23	22.7
sp	QHD43415_4&5	NP_001103132.4	probable E3 ubiquitin-protein ligase HECTD4 [Homo sapiens]	100	6	0	0	QSGFRK	QSGFRK	24	22.7
sp	QHD43415_4&5	NP_001123614.1	von Willebrand factor A domain-containing protein 5A isoform 1 [Homo sapiens]	64.286	14	1	1	SAVL----QSGFRK	SAPLKIKCQSGFRK	27	22.3
sp	QHD43415_4&5	BAA31589.3	KIAA0614 protein, partial [Homo sapiens]	100	6	0	0	QSGFRK	QSGFRK	27	22.7
sp	QHD43415_4&5	BAF84387.1	unnamed protein product [Homo sapiens]	64.286	14	1	1	SAVL----QSGFRK	SAPLKIKCQSGFRK	27	22.7
sp	QHD43415_4&5	XP_011541130.1	von Willebrand factor A domain-containing protein 5A isoform X1 [Homo sapiens]	64.286	14	1	1	SAVL----QSGFRK	SAPLKIKCQSGFRK	28	22.3
sp	QHD43415_4&5	BAG37440.1	unnamed protein product [Homo sapiens]	64.286	14	1	1	SAVL----QSGFRK	SAPLKIKCQSGFRK	30	22.3
sp	QHD43415_4&5	AAB60942.1	breast cancer suppressor candidate 1 [Homo sapiens]	64.286	14	1	1	SAVL----QSGFRK	SAPLKIKCQSGFRK	32	22.3
sp	QHD43415_4&5	XP_024304561.1	lysophospholipid acyltransferase 5 isoform X1 [Homo sapiens]	100	6	0	0	VLQSGF	VLQSGF	42	21.8
sp	QHD43415_4&5	EAW88691.1	O-acyltransferase (membrane bound) domain containing 5, isoform CRA_a [Homo sapiens]	100	6	0	0	VLQSGF	VLQSGF	42	21.8
sp	QHD43415_4&5	NP_005759.4	lysophospholipid acyltransferase 5 [Homo sapiens]	100	6	0	0	VLQSGF	VLQSGF	43	21.8
sp	QHD43415_4&5	EAW88692.1	O-acyltransferase (membrane bound) domain containing 5, isoform CRA_b [Homo sapiens]	100	6	0	0	VLQSGF	VLQSGF	44	21.8
sp	QHD43415_4&5	BAH12270.1	unnamed protein product [Homo sapiens]	100	6	0	0	VLQSGF	VLQSGF	48	21.8
sp	QHD43415_4&5	BAH12271.1	unnamed protein product [Homo sapiens]	100	6	0	0	VLQSGF	VLQSGF	50	21.8
sp	QHD43415_4&5	AAH31825.1	TAOK2 protein, partial [Homo sapiens]	57.143	14	1	1	SAVLQSG-----FR	SPVLQSGHWSEYFR	73	21.4
sp	QHD43415_4&5	EAW74971.1	glycerophosphodiester phosphodiesterase domain containing 5, isoform CRA_c [Homo sapiens]	85.714	7	1	0	AVLQSGF	AVLHSGF	78	21.4
sp	QHD43415_4&5	AAL55858.1	unknown [Homo sapiens]	85.714	7	1	0	AVLQSGF	AVLHSGF	78	21.4
sp	QHD43415_4&5	XP_011543578.1	glycerophosphodiester phosphodiesterase domain-containing protein 5 isoform X1 [Homo sapiens]	85.714	7	1	0	AVLQSGF	AVLHSGF	79	21
sp	QHD43415_4&5	NP_110419.5	glycerophosphodiester phosphodiesterase domain-containing protein 5 isoform 1 [Homo sapiens]	85.714	7	1	0	AVLQSGF	AVLHSGF	79	21
sp	QHD43415_4&5	6UE7_C	Chain C, Polymeric immunoglobulin receptor [Homo sapiens]	85.714	7	1	0	VLQSGFR	VLDSGFR	95	21
sp	QHD43415_4&5	2OCW_A	Chain A, Polymeric-immunoglobulin Receptor [Homo sapiens]	85.714	7	1	0	VLQSGFR	VLDSGFR	96	21
sp	QHD43415_4&5	XP_011543582.1	glycerophosphodiester phosphodiesterase domain-containing protein 5 isoform X3 [Homo sapiens]	85.714	7	1	0	AVLQSGF	AVLHSGF	98	21
sp	QHD43415_4&5	AAQ88841.1	PP1665 [Homo sapiens]	85.714	7	1	0	AVLQSGF	AVLHSGF	102	21
sp	QHD43415_4&5	AAH18771.1	GDPD5 protein [Homo sapiens]	85.714	7	1	0	AVLQSGF	AVLHSGF	105	21
sp	QHD43415_4&5	AAH15204.1	TAOK2 protein, partial [Homo sapiens]	57.143	14	1	1	SAVLQSG-----FR	SPVLQSGHWSEYFR	106	21
sp	QHD43415_4&5	XP_011543583.1	glycerophosphodiester phosphodiesterase domain-containing protein 5 isoform X4 [Homo sapiens]	85.714	7	1	0	AVLQSGF	AVLHSGF	109	21
sp	QHD43415_4&5	AAH33391.1	GDPD5 protein [Homo sapiens]	85.714	7	1	0	AVLQSGF	AVLHSGF	109	21
sp	QHD43415_4&5	NP_001338096.1	glycerophosphodiester phosphodiesterase domain-containing protein 5 isoform 2 [Homo sapiens]	85.714	7	1	0	AVLQSGF	AVLHSGF	109	21
sp	QHD43415_4&5	NP_001355327.1	FERM and PDZ domain-containing protein 4 isoform d [Homo sapiens]	100	6	0	0	SAVLQS	SAVLQS	112	21
sp	QHD43415_4&5	EAW98804.1	FERM and PDZ domain containing 4 [Homo sapiens]	100	6	0	0	SAVLQS	SAVLQS	112	21
sp	QHD43415_4&5	XP_016885474.1	FERM and PDZ domain-containing protein 4 isoform X5 [Homo sapiens]	100	6	0	0	SAVLQS	SAVLQS	112	21
sp	QHD43415_4&5	BAA20774.4	KIAA0316 protein [Homo sapiens]	100	6	0	0	SAVLQS	SAVLQS	112	21
sp	QHD43415_4&5	NP_001355328.1	FERM and PDZ domain-containing protein 4 isoform f [Homo sapiens]	100	6	0	0	SAVLQS	SAVLQS	112	21
sp	QHD43415_4&5	NP_001355330.1	FERM and PDZ domain-containing protein 4 isoform h [Homo sapiens]	100	6	0	0	SAVLQS	SAVLQS	112	21
sp	QHD43415_4&5	NP_001355329.1	FERM and PDZ domain-containing protein 4 isoform g [Homo sapiens]	100	6	0	0	SAVLQS	SAVLQS	112	21
sp	QHD43415_4&5	NP_055543.2	FERM and PDZ domain-containing protein 4 isoform e [Homo sapiens]	100	6	0	0	SAVLQS	SAVLQS	113	20.6
sp	QHD43415_4&5	XP_011544288.1	serine/threonine-protein kinase TAO2 isoform X5 [Homo sapiens]	57.143	14	1	1	SAVLQSG-----FR	SPVLQSGHWSEYFR	113	20.6
sp	QHD43415_4&5	AAP97686.1	unknown [Homo sapiens]	85.714	7	1	0	AVLQSGF	AVLHSGF	113	20.6
sp	QHD43415_4&5	XP_011544284.1	serine/threonine-protein kinase TAO2 isoform X1 [Homo sapiens]	57.143	14	1	1	SAVLQSG-----FR	SPVLQSGHWSEYFR	116	20.6
sp	QHD43415_4&5	XP_011544285.1	serine/threonine-protein kinase TAO2 isoform X2 [Homo sapiens]	57.143	14	1	1	SAVLQSG-----FR	SPVLQSGHWSEYFR	116	20.6
sp	QHD43415_4&5	AAD45616.1	prostate derived STE20-like kinase PSK [Homo sapiens]	57.143	14	1	1	SAVLQSG-----FR	SPVLQSGHWSEYFR	116	20.6
sp	QHD43415_4&5	BAC11242.1	unnamed protein product [Homo sapiens]	85.714	7	1	0	AVLQSGF	AVLHSGF	116	20.6
sp	QHD43415_4&5	NP_057235.2	serine/threonine-protein kinase TAO2 isoform 1 [Homo sapiens]	57.143	14	1	1	SAVLQSG-----FR	SPVLQSGHWSEYFR	117	20.6
sp	QHD43415_4&5	AAI42664.1	TAO kinase 2 [Homo sapiens]	57.143	14	1	1	SAVLQSG-----FR	SPVLQSGHWSEYFR	118	20.6
sp	QHD43415_4&5	NP_002635.2	polymeric immunoglobulin receptor precursor [Homo sapiens]	85.714	7	1	0	VLQSGFR	VLDSGFR	120	20.6
sp	QHD43415_4&5	AAB20203.1	transmembrane secretory component [Homo sapiens]	85.714	7	1	0	VLQSGFR	VLDSGFR	121	20.6
sp	QHD43415_4&5	AAH51798.1	TAOK2 protein, partial [Homo sapiens]	57.143	14	1	1	SAVLQSG-----FR	SPVLQSGHWSEYFR	122	20.6
sp	QHD43415_4&5	BAC05418.1	unnamed protein product [Homo sapiens]	85.714	7	1	0	AVLQSGF	AVLHSGF	125	20.6
sp	QHD43415_4&5	AAA36102.1	poly-Ig receptor, partial [Homo sapiens]	85.714	7	1	0	VLQSGFR	VLDSGFR	126	20.6
sp	QHD43415_4&5	XP_011543588.1	glycerophosphodiester phosphodiesterase domain-containing protein 5 isoform X5 [Homo sapiens]	85.714	7	1	0	AVLQSGF	AVLHSGF	127	20.6
sp	QHD43415_4&5	NP_001338097.1	glycerophosphodiester phosphodiesterase domain-containing protein 5 isoform 3 [Homo sapiens]	85.714	7	1	0	AVLQSGF	AVLHSGF	127	20.6
sp	QHD43415_4&5	XP_016885473.1	FERM and PDZ domain-containing protein 4 isoform X4 [Homo sapiens]	100	6	0	0	SAVLQS	SAVLQS	128	20.6
sp	QHD43415_4&5	NP_001355324.1	FERM and PDZ domain-containing protein 4 isoform a [Homo sapiens]	100	6	0	0	SAVLQS	SAVLQS	129	20.6
sp	QHD43415_4&5	NP_001238972.1	serine/threonine-protein kinase TAO2 isoform 3 [Homo sapiens]	57.143	14	1	1	SAVLQSG-----FR	SPVLQSGHWSEYFR	129	20.6
sp	QHD43415_4&5	XP_006720790.1	E3 ubiquitin-protein ligase HERC2 isoform X3 [Homo sapiens]	100	6	0	0	AVLQSG	AVLQSG	130	20.6
sp	QHD43415_4&5	XP_016885472.1	FERM and PDZ domain-containing protein 4 isoform X3 [Homo sapiens]	100	6	0	0	SAVLQS	SAVLQS	131	20.6
sp	QHD43415_4&5	XP_005274689.2	FERM and PDZ domain-containing protein 4 isoform X1 [Homo sapiens]	100	6	0	0	SAVLQS	SAVLQS	132	20.6
sp	QHD43415_4&5	XP_011544286.1	serine/threonine-protein kinase TAO2 isoform X3 [Homo sapiens]	57.143	14	1	1	SAVLQSG-----FR	SPVLQSGHWSEYFR	132	20.6
sp	QHD43415_4&5	XP_011544287.1	serine/threonine-protein kinase TAO2 isoform X4 [Homo sapiens]	57.143	14	1	1	SAVLQSG-----FR	SPVLQSGHWSEYFR	132	20.6
sp	QHD43415_4&5	NP_004658.3	E3 ubiquitin-protein ligase HERC2 [Homo sapiens]	100	6	0	0	AVLQSG	AVLQSG	135	20.6
sp	QHD43415_4&5	AAD08657.1	HERC2 [Homo sapiens]	100	6	0	0	AVLQSG	AVLQSG	135	20.6
sp	QHD43415_4&5	XP_006720789.1	E3 ubiquitin-protein ligase HERC2 isoform X1 [Homo sapiens]	100	6	0	0	AVLQSG	AVLQSG	135	20.6
sp	QHD43415_4&5	XP_005268333.1	E3 ubiquitin-protein ligase HERC2 isoform X2 [Homo sapiens]	100	6	0	0	AVLQSG	AVLQSG	135	20.6
sp	QHD43415_4&5	EAW57666.1	hCG2006901, isoform CRA_c [Homo sapiens]	100	6	0	0	AVLQSG	AVLQSG	135	20.6
sp	QHD43415_4&5	EAW57668.1	hCG2006901, isoform CRA_e [Homo sapiens]	100	6	0	0	AVLQSG	AVLQSG	135	20.6
sp	QHD43415_4&5	EAW57667.1	hCG2006901, isoform CRA_d [Homo sapiens]	100	6	0	0	AVLQSG	AVLQSG	135	20.6
sp	QHD43415_4&5	NP_001355325.1	FERM and PDZ domain-containing protein 4 isoform b [Homo sapiens]	100	6	0	0	SAVLQS	SAVLQS	136	20.6
sp	QHD43415_4&5	NP_001355326.1	FERM and PDZ domain-containing protein 4 isoform c [Homo sapiens]	100	6	0	0	SAVLQS	SAVLQS	136	20.6
sp	QHD43415_4&5	NP_004774.1	serine/threonine-protein kinase TAO2 isoform 2 [Homo sapiens]	57.143	14	1	1	SAVLQSG-----FR	SPVLQSGHWSEYFR	136	20.6
sp	QHD43415_4&5	AAH36813.1	ACHE protein, partial [Homo sapiens]	100	6	0	0	AVLQSG	AVLQSG	141	20.6
sp	QHD43415_4&5	NP_001289550.1	acetylcholinesterase isoform E4-E5 precursor [Homo sapiens]	100	6	0	0	AVLQSG	AVLQSG	149	20.6
sp	QHD43415_4&5	6O66_A	Chain A, Acetylcholinesterase [Homo sapiens]	100	6	0	0	AVLQSG	AVLQSG	149	20.6
sp	QHD43415_4&5	NP_001269378.1	acetylcholinesterase isoform 3 precursor [Homo sapiens]	100	6	0	0	AVLQSG	AVLQSG	149	20.6
sp	QHD43415_4&5	AAI43470.1	Acetylcholinesterase (Yt blood group) [Homo sapiens]	100	6	0	0	AVLQSG	AVLQSG	151	20.6
sp	QHD43415_4&5	NP_000656.1	acetylcholinesterase isoform E4-E6 precursor [Homo sapiens]	100	6	0	0	AVLQSG	AVLQSG	151	20.6
sp	QHD43415_4&5	BAD97163.1	acetylcholinesterase isoform E4-E6 precursor variant, partial [Homo sapiens]	100	6	0	0	AVLQSG	AVLQSG	151	20.6
sp	QHD43415_4&5	2X8B_A	Chain A, ACETHYLCHOLINESTERASE [Homo sapiens]	100	6	0	0	AVLQSG	AVLQSG	151	20.6
sp	QHD43415_4&5	6O4W_A	Chain A, Acetylcholinesterase [Homo sapiens]	100	6	0	0	AVLQSG	AVLQSG	151	20.6
sp	QHD43415_4&5	EAW89191.1	solute carrier family 9 (sodium/hydrogen exchanger), member 3 regulator 1, isoform CRA_c [Homo sapiens]	100	6	0	0	SAVLQS	SAVLQS	154	20.6
sp	QHD43415_4&5	EAW79965.1	TAO kinase 2, isoform CRA_c [Homo sapiens]	57.143	14	1	1	SAVLQSG-----FR	SPVLQSGHWSEYFR	154	20.6
sp	QHD43415_4&5	EAW76460.1	acetylcholinesterase (Yt blood group), isoform CRA_a [Homo sapiens]	100	6	0	0	AVLQSG	AVLQSG	154	20.6
sp	QHD43415_4&5	4BDT_A	Chain A, ACETYLCHOLINESTERASE [Homo sapiens]	100	6	0	0	AVLQSG	AVLQSG	154	20.6
sp	QHD43415_4&5	AWF93928.1	acetylcholinesterase, partial [Homo sapiens]	100	6	0	0	AVLQSG	AVLQSG	154	20.6
sp	QHD43415_4&5	1F8U_A	Chain A, Acetylcholinesterase [Homo sapiens]	100	6	0	0	AVLQSG	AVLQSG	158	20.6
sp	QHD43415_4&5	4PQE_A	Chain A, Acetylcholinesterase [Homo sapiens]	100	6	0	0	AVLQSG	AVLQSG	158	20.6
sp	QHD43415_4&5	5FPQ_A	Chain A, ACETYLCHOLINESTERASE [Homo sapiens]	100	6	0	0	AVLQSG	AVLQSG	158	20.6
sp	QHD43415_4&5	6O69_A	Chain A, Acetylcholinesterase [Homo sapiens]	100	6	0	0	AVLQSG	AVLQSG	158	20.6
sp	QHD43415_4&5	4EY4_A	Chain A, Acetylcholinesterase [Homo sapiens]	100	6	0	0	AVLQSG	AVLQSG	158	20.6
sp	QHD43415_4&5	3LII_A	Chain A, Recombinant Human Acetylcholinesterase [Homo sapiens]	100	6	0	0	AVLQSG	AVLQSG	158	20.6
sp	QHD43415_4&5	1B41_A	Chain A, Acetylcholinesterase [Homo sapiens]	100	6	0	0	AVLQSG	AVLQSG	158	20.6
sp	QHD43415_4&5	QBA82784.1	acetylcholinesterase, partial [Homo sapiens]	100	6	0	0	AVLQSG	AVLQSG	158	20.6
sp	QHD43415_4&5	QBA82783.1	acetylcholinesterase, partial [Homo sapiens]	100	6	0	0	AVLQSG	AVLQSG	161	20.2
sp	QHD43415_4&5	NP_001354847.1	acetylcholinesterase isoform 5 [Homo sapiens]	100	6	0	0	AVLQSG	AVLQSG	165	20.2
sp	QHD43415_4&5	NP_001354848.1	acetylcholinesterase isoform 6 [Homo sapiens]	100	6	0	0	AVLQSG	AVLQSG	165	20.2
sp	QHD43415_4&5	NP_061845.2	ganglioside-induced differentiation-associated protein 1 isoform a [Homo sapiens]	66.667	9	3	0	SAVLQSGFR	SAVLPTAFR	186	20.2
sp	QHD43415_4&5	BAF85261.1	unnamed protein product [Homo sapiens]	66.667	9	3	0	SAVLQSGFR	SAVLPTAFR	186	20.2
sp	QHD43415_4&5	BAJ65578.1	ganglioside differentiation associated protein 1 [Homo sapiens]	66.667	9	3	0	SAVLQSGFR	SAVLPTAFR	186	20.2
sp	QHD43415_4&5	BAJ65577.1	ganglioside differentiation associated protein 1 [Homo sapiens]	66.667	9	3	0	SAVLQSGFR	SAVLPTAFR	186	20.2
sp	QHD43415_4&5	CAA76892.1	ganglioside-induced differentiation associated protein 1 [Homo sapiens]	66.667	9	3	0	SAVLQSGFR	SAVLPTAFR	186	20.2
sp	QHD43415_4&5	NP_001035808.1	ganglioside-induced differentiation-associated protein 1 isoform b [Homo sapiens]	66.667	9	3	0	SAVLQSGFR	SAVLPTAFR	187	20.2
sp	QHD43415_4&5	NP_001349858.1	ganglioside-induced differentiation-associated protein 1 isoform c [Homo sapiens]	66.667	9	3	0	SAVLQSGFR	SAVLPTAFR	193	20.2
sp	QHD43415_4&5	EAW61102.1	hCG18290 [Homo sapiens]	85.714	7	1	0	LQSGFRK	LPSGFRK	194	20.2
sp	QHD43415_4&5	EAW92463.1	vacuolar protein sorting protein 18, isoform CRA_c, partial [Homo sapiens]	85.714	7	1	0	SAVLQSG	SAVLQPG	196	20.2
sp	QHD43415_4&5	XP_011543771.1	dystrophin isoform X12 [Homo sapiens]	61.538	13	1	1	AVLQSG----FRK	AVLQSPEFAIFRK	199	20.2
sp	QHD43415_4&5	BAG65265.1	unnamed protein product [Homo sapiens]	57.143	14	1	1	SAVLQSG-----FR	SPVLQSGHWSEYFR	199	20.2
sp	QHD43415_4&5	CAA32479.1	unnamed protein product [Homo sapiens]	61.538	13	1	1	AVLQSG----FRK	AVLQSPEFAIFRK	201	20.2
sp	QHD43415_4&5	P11532.3	RecName: Full=Dystrophin [Homo sapiens]	61.538	13	1	1	AVLQSG----FRK	AVLQSPEFAIFRK	203	20.2
sp	QHD43415_4&5	XP_006724531.1	dystrophin isoform X1 [Homo sapiens]	61.538	13	1	1	AVLQSG----FRK	AVLQSPEFAIFRK	206	20.2
sp	QHD43415_4&5	XP_006724532.1	dystrophin isoform X2 [Homo sapiens]	61.538	13	1	1	AVLQSG----FRK	AVLQSPEFAIFRK	206	20.2
sp	QHD43415_4&5	XP_006724533.1	dystrophin isoform X3 [Homo sapiens]	61.538	13	1	1	AVLQSG----FRK	AVLQSPEFAIFRK	206	20.2
sp	QHD43415_4&5	AAA53189.1	dystrophin [Homo sapiens]	61.538	13	1	1	AVLQSG----FRK	AVLQSPEFAIFRK	206	20.2
sp	QHD43415_4&5	EAW99066.1	dystrophin (muscular dystrophy, Duchenne and Becker types), isoform CRA_f [Homo sapiens]	61.538	13	1	1	AVLQSG----FRK	AVLQSPEFAIFRK	206	20.2
sp	QHD43415_4&5	NP_003997.2	dystrophin isoform Dp427m [Homo sapiens]	61.538	13	1	1	AVLQSG----FRK	AVLQSPEFAIFRK	206	20.2
sp	QHD43415_4&5	NP_000100.3	dystrophin isoform Dp427c [Homo sapiens]	61.538	13	1	1	AVLQSG----FRK	AVLQSPEFAIFRK	206	20.2
sp	QHD43415_4&5	XP_016884817.1	dystrophin isoform X4 [Homo sapiens]	61.538	13	1	1	AVLQSG----FRK	AVLQSPEFAIFRK	206	20.2
sp	QHD43415_4&5	EAW99062.1	dystrophin (muscular dystrophy, Duchenne and Becker types), isoform CRA_b [Homo sapiens]	61.538	13	1	1	AVLQSG----FRK	AVLQSPEFAIFRK	206	20.2
sp	QHD43415_4&5	XP_011543769.1	dystrophin isoform X5 [Homo sapiens]	61.538	13	1	1	AVLQSG----FRK	AVLQSPEFAIFRK	206	20.2
sp	QHD43415_4&5	XP_006724536.1	dystrophin isoform X6 [Homo sapiens]	61.538	13	1	1	AVLQSG----FRK	AVLQSPEFAIFRK	206	20.2
sp	QHD43415_4&5	XP_006724538.1	dystrophin isoform X8 [Homo sapiens]	61.538	13	1	1	AVLQSG----FRK	AVLQSPEFAIFRK	208	20.2
sp	QHD43415_4&5	XP_016871307.1	anthrax toxin receptor-like isoform X4 [Homo sapiens]	71.429	7	2	0	LQSGFRK	MQAGFRK	208	20.2
sp	QHD43415_4&5	XP_011537744.1	anthrax toxin receptor-like isoform X8 [Homo sapiens]	71.429	7	2	0	LQSGFRK	MQAGFRK	208	20.2
sp	QHD43415_4&5	XP_006724537.1	dystrophin isoform X7 [Homo sapiens]	61.538	13	1	1	AVLQSG----FRK	AVLQSPEFAIFRK	210	20.2
sp	QHD43415_4&5	NP_001349859.1	ganglioside-induced differentiation-associated protein 1 isoform d [Homo sapiens]	66.667	9	3	0	SAVLQSGFR	SAVLPTAFR	211	20.2
sp	QHD43415_4&5	NP_004000.1	dystrophin isoform Dp427p1 [Homo sapiens]	61.538	13	1	1	AVLQSG----FRK	AVLQSPEFAIFRK	213	20.2
sp	QHD43415_4&5	EAW99061.1	dystrophin (muscular dystrophy, Duchenne and Becker types), isoform CRA_a [Homo sapiens]	61.538	13	1	1	AVLQSG----FRK	AVLQSPEFAIFRK	213	20.2
sp	QHD43415_4&5	EAW99063.1	dystrophin (muscular dystrophy, Duchenne and Becker types), isoform CRA_c [Homo sapiens]	61.538	13	1	1	AVLQSG----FRK	AVLQSPEFAIFRK	213	20.2
sp	QHD43415_4&5	NP_004001.1	dystrophin isoform Dp427p2 [Homo sapiens]	61.538	13	1	1	AVLQSG----FRK	AVLQSPEFAIFRK	213	20.2
sp	QHD43415_4&5	XP_011543770.1	dystrophin isoform X9 [Homo sapiens]	61.538	13	1	1	AVLQSG----FRK	AVLQSPEFAIFRK	213	20.2
sp	QHD43415_4&5	XP_016884818.1	dystrophin isoform X10 [Homo sapiens]	61.538	13	1	1	AVLQSG----FRK	AVLQSPEFAIFRK	213	20.2
sp	QHD43415_4&5	XP_016884819.1	dystrophin isoform X11 [Homo sapiens]	61.538	13	1	1	AVLQSG----FRK	AVLQSPEFAIFRK	213	20.2
sp	QHD43415_4&5	XP_011537735.1	anthrax toxin receptor-like isoform X5 [Homo sapiens]	71.429	7	2	0	LQSGFRK	MQAGFRK	218	20.2
sp	QHD43415_4&5	XP_011537733.1	anthrax toxin receptor-like isoform X3 [Homo sapiens]	71.429	7	2	0	LQSGFRK	MQAGFRK	223	20.2
sp	QHD43415_4&5	AAH36103.1	DMD protein [Homo sapiens]	61.538	13	1	1	AVLQSG----FRK	AVLQSPEFAIFRK	225	20.2
sp	QHD43415_4&5	XP_006717747.1	anthrax toxin receptor-like isoform X2 [Homo sapiens]	71.429	7	2	0	LQSGFRK	MQAGFRK	225	20.2
sp	QHD43415_4&5	EAW67636.1	fasciculation and elongation protein zeta 1 (zygin I), isoform CRA_a [Homo sapiens]	66.667	9	3	0	SAVLQSGFR	SNILQSGIR	225	20.2
sp	QHD43415_4&5	NP_005094.1	fasciculation and elongation protein zeta-1 isoform 1 [Homo sapiens]	66.667	9	3	0	SAVLQSGFR	SNILQSGIR	225	20.2
sp	QHD43415_4&5	XP_011537739.1	anthrax toxin receptor-like isoform X6 [Homo sapiens]	71.429	7	2	0	LQSGFRK	MQAGFRK	228	20.2
sp	QHD43415_4&5	NP_000985.1	60S ribosomal protein L32 [Homo sapiens]	85.714	7	1	0	LQSGFRK	LPSGFRK	231	19.7
sp	QHD43415_4&5	NP_001265617.1	anthrax toxin receptor-like isoform 1 precursor [Homo sapiens]	71.429	7	2	0	LQSGFRK	MQAGFRK	235	19.7
sp	QHD43415_4&5	XP_011537732.1	anthrax toxin receptor-like isoform X1 [Homo sapiens]	71.429	7	2	0	LQSGFRK	MQAGFRK	241	19.7
sp	QHD43415_4&5	CAD97640.1	hypothetical protein, partial [Homo sapiens]	83.333	6	1	0	VLQSGF	ILQSGF	246	19.7
sp	QHD43415_4&5	AAQ75077.1	endomannosidase [Homo sapiens]	83.333	6	1	0	VLQSGF	ILQSGF	246	19.7
sp	QHD43415_4&5	CAE12165.1	glycoprotein endo-alpha-1,2-mannosidase, partial [Homo sapiens]	83.333	6	1	0	VLQSGF	ILQSGF	246	19.7
sp	QHD43415_4&5	NP_078917.2	glycoprotein endo-alpha-1,2-mannosidase [Homo sapiens]	83.333	6	1	0	VLQSGF	ILQSGF	246	19.7
sp	QHD43415_4&5	EAW48514.1	hCG1640447 [Homo sapiens]	83.333	6	1	0	VLQSGF	ILQSGF	246	19.7
sp	QHD43415_4&5	BAB14298.1	unnamed protein product [Homo sapiens]	83.333	6	1	0	VLQSGF	ILQSGF	246	19.7
sp	QHD43415_4&5	XP_011537743.1	anthrax toxin receptor-like isoform X7 [Homo sapiens]	71.429	7	2	0	LQSGFRK	MQAGFRK	249	19.7
sp	QHD43415_4&5	NP_065908.1	vacuolar protein sorting-associated protein 18 homolog [Homo sapiens]	85.714	7	1	0	SAVLQSG	SAVLQPG	251	19.7
sp	QHD43415_4&5	XP_011512516.1	probable small intestine urate exporter isoform X5 [Homo sapiens]	100	5	0	0	QSGFR	QSGFR	252	19.7
sp	QHD43415_4&5	AAC97486.1	calcium-independent phospholipase A2 [Homo sapiens]	100	5	0	0	QSGFR	QSGFR	257	19.7
sp	QHD43415_4&5	AAD30424.1	calcium-independent phospholipase A2 [Homo sapiens]	100	5	0	0	QSGFR	QSGFR	257	19.7
sp	QHD43415_4&5	T12503	hypothetical protein DKFZp434A102.1 - human (fragment) [Homo sapiens]	100	5	0	0	QSGFR	QSGFR	263	19.7
sp	QHD43415_4&5	AAL61564.1	dystrophin, partial [Homo sapiens]	61.538	13	1	1	AVLQSG----FRK	AVLQSPEFAIFRK	264	19.7
sp	QHD43415_4&5	AAD41723.1	Ca2+-independent phospholipase A2 long isoform [Homo sapiens]	100	5	0	0	QSGFR	QSGFR	266	19.7
sp	QHD43415_4&5	NP_001336793.1	85/88 kDa calcium-independent phospholipase A2 isoform a [Homo sapiens]	100	5	0	0	QSGFR	QSGFR	266	19.7
sp	QHD43415_4&5	AAD41722.1	Ca2+-independent phospholipase A2 short isoform [Homo sapiens]	100	5	0	0	QSGFR	QSGFR	272	19.7
sp	QHD43415_4&5	NP_001004426.1	85/88 kDa calcium-independent phospholipase A2 isoform b [Homo sapiens]	100	5	0	0	QSGFR	QSGFR	272	19.7
sp	QHD43415_4&5	AAH34772.1	Family with sequence similarity 81, member B [Homo sapiens]	66.667	12	2	1	SAVLQS--GFRK	SACLQGTHGFRK	272	19.7
sp	QHD43415_4&5	BAF83514.1	unnamed protein product [Homo sapiens]	100	5	0	0	QSGFR	QSGFR	275	19.7
sp	QHD43415_4&5	5ZF6_A	Chain A, Polyribonucleotide nucleotidyltransferase 1, mitochondrial [Homo sapiens]	85.714	7	1	0	SAVLQSG	SAVVQSG	275	19.7
sp	QHD43415_4&5	3U1K_A	Chain A, Polyribonucleotide Nucleotidyltransferase 1, Mitochondrial [Homo sapiens]	85.714	7	1	0	SAVLQSG	SAVVQSG	275	19.7
sp	QHD43415_4&5	ANA11642.1	acetylcholinesterase, partial [Homo sapiens]	100	6	0	0	AVLQSG	AVLQSG	279	19.7
sp	QHD43415_4&5	BAF85422.1	unnamed protein product [Homo sapiens]	66.667	9	3	0	SAVLQSGFR	SAMLPAGFR	284	19.7
sp	QHD43415_4&5	NP_055363.1	tropomodulin-2 isoform a [Homo sapiens]	66.667	9	3	0	SAVLQSGFR	SAMLPAGFR	284	19.7
sp	QHD43415_4&5	BAG57227.1	unnamed protein product [Homo sapiens]	66.667	9	3	0	SAVLQSGFR	SAMLPAGFR	284	19.7
sp	QHD43415_4&5	NP_001136357.1	tropomodulin-2 isoform b [Homo sapiens]	66.667	9	3	0	SAVLQSGFR	SAMLPAGFR	284	19.7
sp	QHD43415_4&5	XP_016877578.1	tropomodulin-2 isoform X1 [Homo sapiens]	66.667	9	3	0	SAVLQSGFR	SAMLPAGFR	284	19.7
sp	QHD43415_4&5	BAG57937.1	unnamed protein product [Homo sapiens]	75	8	2	0	AVLQSGFR	AVLPPGFR	285	19.7
sp	QHD43415_4&5	BAG53314.1	unnamed protein product [Homo sapiens]	100	5	0	0	QSGFR	QSGFR	291	19.7
sp	QHD43415_4&5	XP_016864607.1	protein FAM81B isoform X2 [Homo sapiens]	66.667	12	2	1	SAVLQS--GFRK	SACLQGTHGFRK	301	19.7
sp	QHD43415_4&5	AAL65133.2	ovarian cancer related tumor marker CA125 [Homo sapiens]	85.714	7	1	0	LQSGFRK	LTSGFRK	304	19.7
sp	QHD43415_4&5	XP_016882988.1	mucin-16 isoform X11 [Homo sapiens]	85.714	7	1	0	LQSGFRK	LTSGFRK	304	19.7
sp	QHD43415_4&5	XP_016882989.1	mucin-16 isoform X12 [Homo sapiens]	85.714	7	1	0	LQSGFRK	LTSGFRK	304	19.7
sp	QHD43415_4&5	BAC11400.1	unnamed protein product [Homo sapiens]	58.333	12	1	1	AVLQ----SGFR	AVLEVPLLSGFR	304	19.7
sp	QHD43415_4&5	EAW84569.1	C3 and PZP-like, alpha-2-macroglobulin domain containing 8, isoform CRA_c, partial [Homo sapiens]	58.333	12	1	1	AVLQ----SGFR	AVLEVPLLSGFR	307	19.7
sp	QHD43415_4&5	ARD71237.1	mucin-16 short isoform [Homo sapiens]	85.714	7	1	0	LQSGFRK	LTSGFRK	310	19.7
sp	QHD43415_4&5	NP_078966.2	mucin-16 [Homo sapiens]	85.714	7	1	0	LQSGFRK	LTSGFRK	310	19.7
sp	QHD43415_4&5	XP_016882975.1	mucin-16 isoform X1 [Homo sapiens]	85.714	7	1	0	LQSGFRK	LTSGFRK	310	19.7
sp	QHD43415_4&5	XP_016882976.1	mucin-16 isoform X2 [Homo sapiens]	85.714	7	1	0	LQSGFRK	LTSGFRK	310	19.7
sp	QHD43415_4&5	XP_016882977.1	mucin-16 isoform X3 [Homo sapiens]	85.714	7	1	0	LQSGFRK	LTSGFRK	310	19.7
sp	QHD43415_4&5	XP_016882978.1	mucin-16 isoform X4 [Homo sapiens]	85.714	7	1	0	LQSGFRK	LTSGFRK	310	19.7
sp	QHD43415_4&5	XP_016882979.1	mucin-16 isoform X5 [Homo sapiens]	85.714	7	1	0	LQSGFRK	LTSGFRK	310	19.7
sp	QHD43415_4&5	XP_016882980.1	mucin-16 isoform X6 [Homo sapiens]	85.714	7	1	0	LQSGFRK	LTSGFRK	310	19.7
sp	QHD43415_4&5	XP_016882982.1	mucin-16 isoform X8 [Homo sapiens]	85.714	7	1	0	LQSGFRK	LTSGFRK	310	19.7
sp	QHD43415_4&5	XP_016882983.1	mucin-16 isoform X9 [Homo sapiens]	85.714	7	1	0	LQSGFRK	LTSGFRK	310	19.7
sp	QHD43415_4&5	XP_016882981.1	mucin-16 isoform X7 [Homo sapiens]	85.714	7	1	0	LQSGFRK	LTSGFRK	310	19.7
sp	QHD43415_4&5	XP_016882984.1	mucin-16 isoform X10 [Homo sapiens]	85.714	7	1	0	LQSGFRK	LTSGFRK	310	19.7
sp	QHD43415_4&5	EAW84001.1	hCG21930, isoform CRA_d [Homo sapiens]	85.714	7	1	0	LQSGFRK	LTSGFRK	310	19.7
sp	QHD43415_4&5	EAW83998.1	hCG21930, isoform CRA_b [Homo sapiens]	85.714	7	1	0	LQSGFRK	LTSGFRK	310	19.7
sp	QHD43415_4&5	EAW84002.1	hCG21930, isoform CRA_e [Homo sapiens]	85.714	7	1	0	LQSGFRK	LTSGFRK	310	19.7
sp	QHD43415_4&5	EAW84003.1	hCG21930, isoform CRA_f [Homo sapiens]	85.714	7	1	0	LQSGFRK	LTSGFRK	310	19.7
sp	QHD43415_4&5	EAW85555.1	polycystic kidney disease 1 (autosomal dominant), isoform CRA_c [Homo sapiens]	75	8	2	0	AVLQSGFR	AVLPPGFR	310	19.7
sp	QHD43415_4&5	NP_002261.3	transportin-1 isoform 1 [Homo sapiens]	63.636	11	1	1	SAV---LQSGF	SSVATALQSGF	311	19.7
sp	QHD43415_4&5	NP_001129668.1	transportin-2 isoform 1 [Homo sapiens]	63.636	11	1	1	SAV---LQSGF	SSVATALQSGF	311	19.7
sp	QHD43415_4&5	AAB83973.1	transportin2 [Homo sapiens]	63.636	11	1	1	SAV---LQSGF	SSVATALQSGF	311	19.7
sp	QHD43415_4&5	AAC50723.1	transportin [Homo sapiens]	63.636	11	1	1	SAV---LQSGF	SSVATALQSGF	311	19.7
sp	QHD43415_4&5	AAB68948.1	MIP [Homo sapiens]	63.636	11	1	1	SAV---LQSGF	SSVATALQSGF	311	19.7
sp	QHD43415_4&5	1QBK_B	Chain B, KARYOPHERIN BETA2 [Homo sapiens]	63.636	11	1	1	SAV---LQSGF	SSVATALQSGF	311	19.7
sp	QHD43415_4&5	NP_001351221.1	transportin-1 isoform 2 [Homo sapiens]	63.636	11	1	1	SAV---LQSGF	SSVATALQSGF	311	19.7
sp	QHD43415_4&5	NP_001129667.1	transportin-2 isoform 2 [Homo sapiens]	63.636	11	1	1	SAV---LQSGF	SSVATALQSGF	311	19.7
sp	QHD43415_4&5	AAB71349.1	karyopherin beta2b homolog [Homo sapiens]	63.636	11	1	1	SAV---LQSGF	SSVATALQSGF	311	19.7
sp	QHD43415_4&5	NP_001369172.1	transportin-2 isoform 3 [Homo sapiens]	63.636	11	1	1	SAV---LQSGF	SSVATALQSGF	311	19.7
sp	QHD43415_4&5	BAG61447.1	unnamed protein product [Homo sapiens]	63.636	11	1	1	SAV---LQSGF	SSVATALQSGF	311	19.7
sp	QHD43415_4&5	5YVG_A	Chain A, Transportin-1 [Homo sapiens]	63.636	11	1	1	SAV---LQSGF	SSVATALQSGF	311	19.7
sp	QHD43415_4&5	5TQC_A	Chain A, Transportin-1,Transportin-1 [Homo sapiens]	63.636	11	1	1	SAV---LQSGF	SSVATALQSGF	311	19.7
sp	QHD43415_4&5	XP_005248558.1	transportin-1 isoform X1 [Homo sapiens]	63.636	11	1	1	SAV---LQSGF	SSVATALQSGF	311	19.7
sp	QHD43415_4&5	2H4M_A	Chain A, Transportin-1 [Homo sapiens]	63.636	11	1	1	SAV---LQSGF	SSVATALQSGF	311	19.7
sp	QHD43415_4&5	NP_001351223.1	transportin-1 isoform 3 [Homo sapiens]	63.636	11	1	1	SAV---LQSGF	SSVATALQSGF	311	19.7
sp	QHD43415_4&5	4JLQ_A	Chain A, Transportin-1 [Homo sapiens]	63.636	11	1	1	SAV---LQSGF	SSVATALQSGF	311	19.7
sp	QHD43415_4&5	2OT8_A	Chain A, Transportin-1 [Homo sapiens]	63.636	11	1	1	SAV---LQSGF	SSVATALQSGF	311	19.7
sp	QHD43415_4&5	NP_001351224.1	transportin-1 isoform 4 [Homo sapiens]	63.636	11	1	1	SAV---LQSGF	SSVATALQSGF	311	19.7
sp	QHD43415_4&5	BAG62638.1	unnamed protein product [Homo sapiens]	63.636	11	1	1	SAV---LQSGF	SSVATALQSGF	311	19.7
sp	QHD43415_4&5	AAH18314.1	TNPO2 protein, partial [Homo sapiens]	63.636	11	1	1	SAV---LQSGF	SSVATALQSGF	311	19.7
sp	QHD43415_4&5	BAG51640.1	unnamed protein product [Homo sapiens]	63.636	11	1	1	SAV---LQSGF	SSVATALQSGF	311	19.7
sp	QHD43415_4&5	ARD71238.1	mucin-16 long isoform [Homo sapiens]	85.714	7	1	0	LQSGFRK	LTSGFRK	314	19.7
sp	QHD43415_4&5	EAW83999.1	hCG21930, isoform CRA_c [Homo sapiens]	85.714	7	1	0	LQSGFRK	LTSGFRK	314	19.7
sp	QHD43415_4&5	CAB90482.1	human type XVIII collagen [Homo sapiens]	83.333	6	1	0	QSGFRK	QNGFRK	317	19.7
sp	QHD43415_4&5	AAC39658.1	type XVIII collagen [Homo sapiens]	83.333	6	1	0	QSGFRK	QNGFRK	317	19.7
sp	QHD43415_4&5	NP_085059.2	collagen alpha-1(XVIII) chain isoform 1 preproprotein [Homo sapiens]	83.333	6	1	0	QSGFRK	QNGFRK	317	19.7
sp	QHD43415_4&5	AAR83297.1	type XVIII collagen middle variant [Homo sapiens]	83.333	6	1	0	QSGFRK	QNGFRK	317	19.7
sp	QHD43415_4&5	EAX09340.1	collagen, type XVIII, alpha 1, isoform CRA_c [Homo sapiens]	83.333	6	1	0	QSGFRK	QNGFRK	317	19.7
sp	QHD43415_4&5	EAX09338.1	collagen, type XVIII, alpha 1, isoform CRA_a [Homo sapiens]	83.333	6	1	0	QSGFRK	QNGFRK	317	19.7
sp	QHD43415_4&5	BAF83910.1	unnamed protein product [Homo sapiens]	85.714	7	1	0	SAVLQSG	SAVLQRG	321	19.7
sp	QHD43415_4&5	NP_004327.1	mitotic checkpoint serine/threonine-protein kinase BUB1 isoform 1 [Homo sapiens]	85.714	7	1	0	SAVLQSG	SAVLQRG	321	19.7
sp	QHD43415_4&5	AAC06259.1	mitotic checkpoint kinase Bub1 [Homo sapiens]	85.714	7	1	0	SAVLQSG	SAVLQRG	321	19.7
sp	QHD43415_4&5	XP_011541511.1	protein FAM81B isoform X3 [Homo sapiens]	66.667	12	2	1	SAVLQS--GFRK	SACLQGTHGFRK	321	19.7
sp	QHD43415_4&5	2LAH_A	Chain A, Mitotic checkpoint serine/threonine-protein kinase BUB1 [Homo sapiens]	85.714	7	1	0	SAVLQSG	SAVLQRG	322	19.7
sp	QHD43415_4&5	4A1G_A	Chain A, Mitotic Checkpoint Serine/threonine-protein Kinase Bub1 [Homo sapiens]	85.714	7	1	0	SAVLQSG	SAVLQRG	322	19.7
sp	QHD43415_4&5	AAX24102.1	cation-transporting P5-ATPase [Homo sapiens]	83.333	6	1	0	VLQSGF	VLQTGF	325	19.7
sp	QHD43415_4&5	NP_115655.2	probable cation-transporting ATPase 13A4 [Homo sapiens]	83.333	6	1	0	VLQSGF	VLQTGF	325	19.7
sp	QHD43415_4&5	EAW78073.1	ATPase type 13A4, isoform CRA_a [Homo sapiens]	83.333	6	1	0	VLQSGF	VLQTGF	325	19.7
sp	QHD43415_4&5	EAW78075.1	ATPase type 13A4, isoform CRA_c, partial [Homo sapiens]	83.333	6	1	0	VLQSGF	VLQTGF	325	19.7
sp	QHD43415_4&5	XP_011511534.1	probable cation-transporting ATPase 13A4 isoform X2 [Homo sapiens]	83.333	6	1	0	VLQSGF	VLQTGF	325	19.7
sp	QHD43415_4&5	XP_016862808.1	probable cation-transporting ATPase 13A4 isoform X3 [Homo sapiens]	83.333	6	1	0	VLQSGF	VLQTGF	325	19.7
sp	QHD43415_4&5	AAI01497.1	ATP13A4 protein [Homo sapiens]	83.333	6	1	0	VLQSGF	VLQTGF	325	19.7
sp	QHD43415_4&5	EAW78074.1	ATPase type 13A4, isoform CRA_b, partial [Homo sapiens]	83.333	6	1	0	VLQSGF	VLQTGF	325	19.7
sp	QHD43415_4&5	CAC21667.2	hypothetical protein, partial [Homo sapiens]	83.333	6	1	0	VLQSGF	VLQTGF	325	19.7
sp	QHD43415_4&5	NP_001265545.1	mitotic checkpoint serine/threonine-protein kinase BUB1 isoform 2 [Homo sapiens]	85.714	7	1	0	SAVLQSG	SAVLQRG	328	19.3
sp	QHD43415_4&5	BAG63724.1	unnamed protein product [Homo sapiens]	85.714	7	1	0	SAVLQSG	SAVLQRG	328	19.3
sp	QHD43415_4&5	EAW92461.1	vacuolar protein sorting protein 18, isoform CRA_a [Homo sapiens]	85.714	7	1	0	SAVLQSG	SAVLQPG	328	19.3
sp	QHD43415_4&5	EAW96035.1	family with sequence similarity 81, member B, isoform CRA_a [Homo sapiens]	66.667	12	2	1	SAVLQS--GFRK	SACLQGTHGFRK	329	19.3
sp	QHD43415_4&5	P39060.5	RecName: Full=Collagen alpha-1(XVIII) chain; Contains: RecName: Full=Endostatin; Contains: RecName: Full=Non-collagenous domain 1; Short=NC1; Flags: Precursor [Homo sapiens]	83.333	6	1	0	QSGFRK	QNGFRK	332	19.3
sp	QHD43415_4&5	AAR83296.1	type XVIII collagen long variant [Homo sapiens]	83.333	6	1	0	QSGFRK	QNGFRK	332	19.3
sp	QHD43415_4&5	NP_569711.2	collagen alpha-1(XVIII) chain isoform 3 preproprotein [Homo sapiens]	83.333	6	1	0	QSGFRK	QNGFRK	332	19.3
sp	QHD43415_4&5	NP_149100.2	polyribonucleotide nucleotidyltransferase 1, mitochondrial precursor [Homo sapiens]	85.714	7	1	0	SAVLQSG	SAVVQSG	332	19.3
sp	QHD43415_4&5	AAK13047.1	3'-5' RNA exonuclease [Homo sapiens]	85.714	7	1	0	SAVLQSG	SAVVQSG	332	19.3
sp	QHD43415_4&5	AAH53660.1	Polyribonucleotide nucleotidyltransferase 1 [Homo sapiens]	85.714	7	1	0	SAVLQSG	SAVVQSG	332	19.3
sp	QHD43415_4&5	BAH13289.1	unnamed protein product [Homo sapiens]	100	5	0	0	QSGFR	QSGFR	332	19.3
sp	QHD43415_4&5	XP_011541509.1	protein FAM81B isoform X1 [Homo sapiens]	66.667	12	2	1	SAVLQS--GFRK	SACLQGTHGFRK	332	19.3
sp	QHD43415_4&5	Q96LP2.3	RecName: Full=Protein FAM81B [Homo sapiens]	66.667	12	2	1	SAVLQS--GFRK	SACLQGTHGFRK	336	19.3
sp	QHD43415_4&5	XP_016862807.1	probable cation-transporting ATPase 13A4 isoform X1 [Homo sapiens]	83.333	6	1	0	VLQSGF	VLQTGF	339	19.3
sp	QHD43415_4&5	NP_001265546.1	mitotic checkpoint serine/threonine-protein kinase BUB1 isoform 3 [Homo sapiens]	85.714	7	1	0	SAVLQSG	SAVLQRG	343	19.3
sp	QHD43415_4&5	CAA29544.1	DMD, partial [Homo sapiens]	61.538	13	1	1	AVLQSG----FRK	AVLQSPEFAIFRK	343	19.3
sp	QHD43415_4&5	AAH17038.1	BUB1 protein, partial [Homo sapiens]	85.714	7	1	0	SAVLQSG	SAVLQRG	347	19.3
sp	QHD43415_4&5	EAW92462.1	vacuolar protein sorting protein 18, isoform CRA_b, partial [Homo sapiens]	85.714	7	1	0	SAVLQSG	SAVLQPG	351	19.3
sp	QHD43415_4&5	NP_689761.2	protein FAM81B [Homo sapiens]	66.667	12	2	1	SAVLQS--GFRK	SACLQGTHGFRK	351	19.3
sp	QHD43415_4&5	XP_006714303.1	inactive ubiquitin carboxyl-terminal hydrolase 53 isoform X4 [Homo sapiens]	58.333	12	0	1	LQS-----GFRK	LQSQHHLEGFRK	359	19.3
sp	QHD43415_4&5	AAH01513.1	VPS18 protein [Homo sapiens]	85.714	7	1	0	SAVLQSG	SAVLQPG	359	19.3
sp	QHD43415_4&5	EAW58029.1	wingless-type MMTV integration site family, member 10B, isoform CRA_b [Homo sapiens]	66.667	9	3	0	SAVLQSGFR	SAILKRGFR	363	19.3
sp	QHD43415_4&5	EAX00086.1	polyribonucleotide nucleotidyltransferase 1, isoform CRA_a [Homo sapiens]	85.714	7	1	0	SAVLQSG	SAVVQSG	371	19.3
sp	QHD43415_4&5	BAG53544.1	unnamed protein product [Homo sapiens]	85.714	7	1	0	LQSGFRK	LSSGFRK	375	19.3
sp	QHD43415_4&5	AAC50128.1	autosomal dominant polycystic kidney disease protein 1 [Homo sapiens]	75	8	2	0	AVLQSGFR	AVLPPGFR	379	19.3
sp	QHD43415_4&5	XP_024306066.1	polycystin-1 isoform X1 [Homo sapiens]	75	8	2	0	AVLQSGFR	AVLPPGFR	384	19.3
sp	QHD43415_4&5	XP_011520830.1	polycystin-1 isoform X2 [Homo sapiens]	75	8	2	0	AVLQSGFR	AVLPPGFR	384	19.3
sp	QHD43415_4&5	XP_011520831.1	polycystin-1 isoform X3 [Homo sapiens]	75	8	2	0	AVLQSGFR	AVLPPGFR	384	19.3
sp	QHD43415_4&5	XP_024306067.1	polycystin-1 isoform X4 [Homo sapiens]	75	8	2	0	AVLQSGFR	AVLPPGFR	384	19.3
sp	QHD43415_4&5	EAW85553.1	polycystic kidney disease 1 (autosomal dominant), isoform CRA_a [Homo sapiens]	75	8	2	0	AVLQSGFR	AVLPPGFR	384	19.3
sp	QHD43415_4&5	NP_001009944.3	polycystin-1 isoform 1 precursor [Homo sapiens]	75	8	2	0	AVLQSGFR	AVLPPGFR	384	19.3
sp	QHD43415_4&5	2203412A	polycystin [Homo sapiens]	75	8	2	0	AVLQSGFR	AVLPPGFR	384	19.3
sp	QHD43415_4&5	AAC37576.1	polycystic kidney disease 1 protein [Homo sapiens]	75	8	2	0	AVLQSGFR	AVLPPGFR	384	19.3
sp	QHD43415_4&5	EAW85554.1	polycystic kidney disease 1 (autosomal dominant), isoform CRA_b [Homo sapiens]	75	8	2	0	AVLQSGFR	AVLPPGFR	384	19.3
sp	QHD43415_4&5	NP_000287.4	polycystin-1 isoform 2 precursor [Homo sapiens]	75	8	2	0	AVLQSGFR	AVLPPGFR	384	19.3
sp	QHD43415_4&5	AAC41765.1	polycystic kidney disease 1 protein [Homo sapiens]	75	8	2	0	AVLQSGFR	AVLPPGFR	384	19.3
sp	QHD43415_4&5	XP_024306068.1	polycystin-1 isoform X5 [Homo sapiens]	75	8	2	0	AVLQSGFR	AVLPPGFR	384	19.3
sp	QHD43415_4&5	AAB59488.1	polycystic kidney disease-associated protein [Homo sapiens]	75	8	2	0	AVLQSGFR	AVLPPGFR	384	19.3
sp	QHD43415_4&5	NP_001034485.1	macrophage-expressed gene 1 protein precursor [Homo sapiens]	85.714	7	1	0	LQSGFRK	LSSGFRK	384	19.3
sp	QHD43415_4&5	AAI12231.1	Macrophage expressed 1 [Homo sapiens]	85.714	7	1	0	LQSGFRK	LSSGFRK	384	19.3
sp	QHD43415_4&5	BAD92262.1	Polycystin 1 precursor variant, partial [Homo sapiens]	75	8	2	0	AVLQSGFR	AVLPPGFR	388	19.3
sp	QHD43415_4&5	BAA92588.1	KIAA1350 protein, partial [Homo sapiens]	58.333	12	0	1	LQS-----GFRK	LQSQHHLEGFRK	388	19.3
sp	QHD43415_4&5	AAH00727.1	Protein arginine methyltransferase 2 [Homo sapiens]	83.333	6	1	0	VLQSGF	VLQNGF	388	19.3
sp	QHD43415_4&5	BAD96877.1	HMT1 hnRNP methyltransferase-like 1 variant, partial [Homo sapiens]	83.333	6	1	0	VLQSGF	VLQNGF	388	19.3
sp	QHD43415_4&5	AAB48437.1	protein arginine N-methyltransferase 2 [Homo sapiens]	83.333	6	1	0	VLQSGF	VLQNGF	388	19.3
sp	QHD43415_4&5	NP_001526.2	protein arginine N-methyltransferase 2 isoform 1 [Homo sapiens]	83.333	6	1	0	VLQSGF	VLQNGF	388	19.3
sp	QHD43415_4&5	EAX09258.1	protein arginine methyltransferase 2, isoform CRA_a [Homo sapiens]	83.333	6	1	0	VLQSGF	VLQNGF	388	19.3
sp	QHD43415_4&5	EAX09260.1	protein arginine methyltransferase 2, isoform CRA_c [Homo sapiens]	83.333	6	1	0	VLQSGF	VLQNGF	388	19.3
sp	QHD43415_4&5	NP_001229793.1	protein arginine N-methyltransferase 2 isoform 2 [Homo sapiens]	83.333	6	1	0	VLQSGF	VLQNGF	388	19.3
sp	QHD43415_4&5	NP_001273605.1	protein arginine N-methyltransferase 2 isoform 5 [Homo sapiens]	83.333	6	1	0	VLQSGF	VLQNGF	388	19.3
sp	QHD43415_4&5	NP_001273606.1	protein arginine N-methyltransferase 2 isoform 6 [Homo sapiens]	83.333	6	1	0	VLQSGF	VLQNGF	388	19.3
sp	QHD43415_4&5	XP_006724062.1	protein arginine N-methyltransferase 2 isoform X3 [Homo sapiens]	83.333	6	1	0	VLQSGF	VLQNGF	388	19.3
sp	QHD43415_4&5	ALQ33586.1	protein arginine methyltransferase 2 isoform 2, partial [Homo sapiens]	83.333	6	1	0	VLQSGF	VLQNGF	388	19.3
sp	QHD43415_4&5	NP_001229794.1	protein arginine N-methyltransferase 2 isoform 3 [Homo sapiens]	83.333	6	1	0	VLQSGF	VLQNGF	388	19.3
sp	QHD43415_4&5	NP_001229795.1	protein arginine N-methyltransferase 2 isoform 4 [Homo sapiens]	83.333	6	1	0	VLQSGF	VLQNGF	388	19.3
sp	QHD43415_4&5	XP_016883828.1	protein arginine N-methyltransferase 2 isoform X4 [Homo sapiens]	83.333	6	1	0	VLQSGF	VLQNGF	388	19.3
sp	QHD43415_4&5	NP_001273607.1	protein arginine N-methyltransferase 2 isoform 7 [Homo sapiens]	83.333	6	1	0	VLQSGF	VLQNGF	389	19.3
sp	QHD43415_4&5	AAH38765.1	PRMT2 protein [Homo sapiens]	83.333	6	1	0	VLQSGF	VLQNGF	389	19.3
sp	QHD43415_4&5	CAB52454.1	protein arginine N-methyltransferase 2, partial [Homo sapiens]	83.333	6	1	0	VLQSGF	VLQNGF	389	19.3
sp	QHD43415_4&5	6U2J_A	Chain A, Macrophage-expressed gene 1 protein [Homo sapiens]	85.714	7	1	0	LQSGFRK	LSSGFRK	397	19.3
sp	QHD43415_4&5	6U23_A	Chain A, Macrophage-expressed gene 1 protein [Homo sapiens]	85.714	7	1	0	LQSGFRK	LSSGFRK	397	19.3
sp	QHD43415_4&5	BAG58091.1	unnamed protein product [Homo sapiens]	85.714	7	1	0	SAVLQSG	SAALQSG	397	19.3
sp	QHD43415_4&5	AAB51685.1	Wnt10B [Homo sapiens]	66.667	9	3	0	SAVLQSGFR	SAILKRGFR	401	19.3
sp	QHD43415_4&5	XP_005264507.2	baculoviral IAP repeat-containing protein 6 isoform X2 [Homo sapiens]	85.714	7	1	0	AVLQSGF	AVLQSTF	406	19.3
sp	QHD43415_4&5	XP_005264508.2	baculoviral IAP repeat-containing protein 6 isoform X4 [Homo sapiens]	85.714	7	1	0	AVLQSGF	AVLQSTF	406	19.3
sp	QHD43415_4&5	XP_005264509.2	baculoviral IAP repeat-containing protein 6 isoform X5 [Homo sapiens]	85.714	7	1	0	AVLQSGF	AVLQSTF	406	19.3
sp	QHD43415_4&5	XP_006712118.1	baculoviral IAP repeat-containing protein 6 isoform X6 [Homo sapiens]	85.714	7	1	0	AVLQSGF	AVLQSTF	406	19.3
sp	QHD43415_4&5	XP_005264510.2	baculoviral IAP repeat-containing protein 6 isoform X7 [Homo sapiens]	85.714	7	1	0	AVLQSGF	AVLQSTF	406	19.3
sp	QHD43415_4&5	Q9NR09.2	RecName: Full=Baculoviral IAP repeat-containing protein 6; AltName: Full=BIR repeat-containing ubiquitin-conjugating enzyme; Short=BRUCE; AltName: Full=RING-type E3 ubiquitin transferase BIRC6; AltName: Full=Ubiquitin-conjugating BIR domain enzyme apollon; Short=APOLLON [Homo sapiens]	85.714	7	1	0	AVLQSGF	AVLQSTF	406	19.3
sp	QHD43415_4&5	NP_057336.3	baculoviral IAP repeat-containing protein 6 isoform 1 [Homo sapiens]	85.714	7	1	0	AVLQSGF	AVLQSTF	406	19.3
sp	QHD43415_4&5	NP_001365054.1	baculoviral IAP repeat-containing protein 6 isoform 2 [Homo sapiens]	85.714	7	1	0	AVLQSGF	AVLQSTF	406	19.3
sp	QHD43415_4&5	XP_006712119.1	baculoviral IAP repeat-containing protein 6 isoform X9 [Homo sapiens]	85.714	7	1	0	AVLQSGF	AVLQSTF	406	19.3
sp	QHD43415_4&5	XP_005264511.2	baculoviral IAP repeat-containing protein 6 isoform X11 [Homo sapiens]	85.714	7	1	0	AVLQSGF	AVLQSTF	406	19.3
sp	QHD43415_4&5	XP_016860046.1	baculoviral IAP repeat-containing protein 6 isoform X10 [Homo sapiens]	85.714	7	1	0	AVLQSGF	AVLQSTF	406	19.3
sp	QHD43415_4&5	XP_016860047.1	baculoviral IAP repeat-containing protein 6 isoform X13 [Homo sapiens]	85.714	7	1	0	AVLQSGF	AVLQSTF	406	19.3
sp	QHD43415_4&5	EAX00445.1	baculoviral IAP repeat-containing 6 (apollon), isoform CRA_c, partial [Homo sapiens]	85.714	7	1	0	AVLQSGF	AVLQSTF	406	19.3
sp	QHD43415_4&5	EAX00447.1	baculoviral IAP repeat-containing 6 (apollon), isoform CRA_e [Homo sapiens]	85.714	7	1	0	AVLQSGF	AVLQSTF	406	19.3
sp	QHD43415_4&5	AAF75772.1	ubiquitin-conjugating BIR-domain enzyme APOLLON [Homo sapiens]	85.714	7	1	0	AVLQSGF	AVLQSTF	406	19.3
sp	QHD43415_4&5	EAX00443.1	baculoviral IAP repeat-containing 6 (apollon), isoform CRA_a [Homo sapiens]	85.714	7	1	0	AVLQSGF	AVLQSTF	406	19.3
sp	QHD43415_4&5	XP_011531305.1	baculoviral IAP repeat-containing protein 6 isoform X14 [Homo sapiens]	85.714	7	1	0	AVLQSGF	AVLQSTF	406	19.3
sp	QHD43415_4&5	XP_016860048.1	baculoviral IAP repeat-containing protein 6 isoform X15 [Homo sapiens]	85.714	7	1	0	AVLQSGF	AVLQSTF	406	19.3
sp	QHD43415_4&5	XP_024306069.1	polycystin-1 isoform X6 [Homo sapiens]	75	8	2	0	AVLQSGFR	AVLPPGFR	406	19.3
sp	QHD43415_4&5	BAG58281.1	unnamed protein product [Homo sapiens]	50	18	1	2	SAVLQS----GF----RK	SAVLESDPYFGFEEAKRK	406	19.3
sp	QHD43415_4&5	BAD97266.1	pantothenate kinase 4 variant, partial [Homo sapiens]	50	18	1	2	SAVLQS----GF----RK	SAVLESDPYFGFEEAKRK	406	19.3
sp	QHD43415_4&5	NP_060686.3	4'-phosphopantetheine phosphatase [Homo sapiens]	50	18	1	2	SAVLQS----GF----RK	SAVLESDPYFGFEEAKRK	406	19.3
sp	QHD43415_4&5	A53019	collagen alpha 1(XVIII) chain - human (fragment) [Homo sapiens]	83.333	6	1	0	QSGFRK	QNGFRK	406	19.3
sp	QHD43415_4&5	XP_005264512.2	baculoviral IAP repeat-containing protein 6 isoform X12 [Homo sapiens]	85.714	7	1	0	AVLQSGF	AVLQSTF	410	19.3
sp	QHD43415_4&5	EAX00444.1	baculoviral IAP repeat-containing 6 (apollon), isoform CRA_b [Homo sapiens]	85.714	7	1	0	AVLQSGF	AVLQSTF	410	19.3
sp	QHD43415_4&5	EAX00446.1	baculoviral IAP repeat-containing 6 (apollon), isoform CRA_d [Homo sapiens]	85.714	7	1	0	AVLQSGF	AVLQSTF	410	19.3
sp	QHD43415_4&5	EAW86442.1	hCG2041508, partial [Homo sapiens]	63.636	11	0	1	VLQSG----FR	VLQSGSNVCFR	413	19.3
sp	QHD43415_4&5	XP_011531307.1	baculoviral IAP repeat-containing protein 6 isoform X16 [Homo sapiens]	85.714	7	1	0	AVLQSGF	AVLQSTF	415	19.3
sp	QHD43415_4&5	EAW96535.1	inositol 1,4,5-triphosphate receptor, type 2, isoform CRA_b [Homo sapiens]	83.333	6	1	0	LQSGFR	LQSAFR	415	19.3
sp	QHD43415_4&5	XP_016874755.1	inositol 1,4,5-trisphosphate receptor type 2 isoform X1 [Homo sapiens]	83.333	6	1	0	LQSGFR	LQSAFR	415	19.3
sp	QHD43415_4&5	BAA05384.1	type 2 inositol 1,4,5-trisphosphate receptor [Homo sapiens]	83.333	6	1	0	LQSGFR	LQSAFR	415	19.3
sp	QHD43415_4&5	NP_002214.2	inositol 1,4,5-trisphosphate receptor type 2 [Homo sapiens]	83.333	6	1	0	LQSGFR	LQSAFR	415	19.3
sp	QHD43415_4&5	XP_016874756.1	inositol 1,4,5-trisphosphate receptor type 2 isoform X2 [Homo sapiens]	83.333	6	1	0	LQSGFR	LQSAFR	415	19.3
sp	QHD43415_4&5	XP_016874758.1	inositol 1,4,5-trisphosphate receptor type 2 isoform X3 [Homo sapiens]	83.333	6	1	0	LQSGFR	LQSAFR	415	19.3
sp	QHD43415_4&5	NP_001358324.1	inactive ubiquitin carboxyl-terminal hydrolase 53 isoform 1 [Homo sapiens]	58.333	12	0	1	LQS-----GFRK	LQSQHHLEGFRK	415	19.3
sp	QHD43415_4&5	NP_001358325.1	inactive ubiquitin carboxyl-terminal hydrolase 53 isoform 2 [Homo sapiens]	58.333	12	0	1	LQS-----GFRK	LQSQHHLEGFRK	415	19.3
sp	QHD43415_4&5	EAW85895.1	zinc finger protein 25 (KOX 19) [Homo sapiens]	75	8	2	0	SAVLQSGF	SVVLDSGF	415	19.3
sp	QHD43415_4&5	NP_060606.3	abnormal spindle-like microcephaly-associated protein isoform 1 [Homo sapiens]	70	10	2	1	SAV-LQSGFR	SAVILQAAFR	419	19.3
sp	QHD43415_4&5	AAN40011.1	abnormal spindles [Homo sapiens]	70	10	2	1	SAV-LQSGFR	SAVILQAAFR	419	19.3
sp	QHD43415_4&5	EAW91271.1	asp (abnormal spindle)-like, microcephaly associated (Drosophila), isoform CRA_b [Homo sapiens]	70	10	2	1	SAV-LQSGFR	SAVILQAAFR	419	19.3
sp	QHD43415_4&5	XP_011520839.1	polycystin-1 isoform X7 [Homo sapiens]	75	8	2	0	AVLQSGFR	AVLPPGFR	419	19.3
sp	QHD43415_4&5	XP_005255427.1	polycystin-1 isoform X8 [Homo sapiens]	75	8	2	0	AVLQSGFR	AVLPPGFR	419	19.3
sp	QHD43415_4&5	XP_024308851.1	tensin-1 isoform X15 [Homo sapiens]	83.333	6	1	0	LQSGFR	LESGFR	419	19.3
sp	QHD43415_4&5	CAC09438.1	hypothetical protein, partial [Homo sapiens]	50	18	1	2	SAVLQS----GF----RK	SAVLESDPYFGFEEAKRK	420	19.3
sp	QHD43415_4&5	AAC39659.1	type XVIII collagen [Homo sapiens]	83.333	6	1	0	QSGFRK	QNGFRK	424	19.3
sp	QHD43415_4&5	NP_003385.2	protein Wnt-10b precursor [Homo sapiens]	66.667	9	3	0	SAVLQSGFR	SAILKRGFR	424	19.3
sp	QHD43415_4&5	NP_001366429.1	collagen alpha-1(XVIII) chain isoform 4 preproprotein [Homo sapiens]	83.333	6	1	0	QSGFRK	QNGFRK	429	19.3
sp	QHD43415_4&5	AAR83298.1	type XVIII collagen short variant [Homo sapiens]	83.333	6	1	0	QSGFRK	QNGFRK	429	19.3
sp	QHD43415_4&5	AAH63833.1	Collagen, type XVIII, alpha 1 [Homo sapiens]	83.333	6	1	0	QSGFRK	QNGFRK	429	19.3
sp	QHD43415_4&5	XP_011526227.1	C3 and PZP-like alpha-2-macroglobulin domain-containing protein 8 isoform X7 [Homo sapiens]	58.333	12	1	1	AVLQ----SGFR	AVLEVPLLSGFR	429	19.3
sp	QHD43415_4&5	CAH18315.1	hypothetical protein [Homo sapiens]	58.333	12	0	1	LQS-----GFRK	LQSQHHLEGFRK	429	19.3
sp	QHD43415_4&5	CAE47751.1	ubiquitin specific proteinase 53 [Homo sapiens]	58.333	12	0	1	LQS-----GFRK	LQSQHHLEGFRK	429	19.3
sp	QHD43415_4&5	XP_005263132.1	inactive ubiquitin carboxyl-terminal hydrolase 53 isoform X2 [Homo sapiens]	58.333	12	0	1	LQS-----GFRK	LQSQHHLEGFRK	429	19.3
sp	QHD43415_4&5	AAH33715.1	Similar to collagen, type XVIII, alpha 1, partial [Homo sapiens]	83.333	6	1	0	QSGFRK	QNGFRK	429	19.3
sp	QHD43415_4&5	XP_011537026.1	protein Wnt-10b isoform X2 [Homo sapiens]	66.667	9	3	0	SAVLQSGFR	SAILKRGFR	430	19.3
sp	QHD43415_4&5	EAW84568.1	C3 and PZP-like, alpha-2-macroglobulin domain containing 8, isoform CRA_b [Homo sapiens]	58.333	12	1	1	AVLQ----SGFR	AVLEVPLLSGFR	434	19.3
sp	QHD43415_4&5	XP_011526133.1	zinc finger RNA-binding protein 2 isoform X1 [Homo sapiens]	85.714	7	1	0	SAVLQSG	SAALQSG	434	19.3
sp	QHD43415_4&5	NP_055989.1	zinc finger RNA-binding protein 2 isoform 1 [Homo sapiens]	85.714	7	1	0	SAVLQSG	SAALQSG	434	19.3
sp	QHD43415_4&5	BAA83038.1	KIAA1086 protein, partial [Homo sapiens]	85.714	7	1	0	SAVLQSG	SAALQSG	434	19.3
sp	QHD43415_4&5	CAB66764.1	hypothetical protein [Homo sapiens]	83.333	6	1	0	LQSGFR	LQSGFK	440	19.3
sp	QHD43415_4&5	EAW69282.1	hCG23534, isoform CRA_a [Homo sapiens]	85.714	7	1	0	SAVLQSG	SAALQSG	444	19.3
sp	QHD43415_4&5	AAI26911.2	TNS1 protein, partial [Homo sapiens]	83.333	6	1	0	LQSGFR	LESGFR	448	19.3
sp	QHD43415_4&5	APZ85102.1	immunoglobulin kappa chain variable region, partial [Homo sapiens]	53.846	13	2	1	SAVLQSG----FR	SSILQSGVPPRFR	450	19.3
sp	QHD43415_4&5	XP_011526220.1	C3 and PZP-like alpha-2-macroglobulin domain-containing protein 8 isoform X2 [Homo sapiens]	58.333	12	1	1	AVLQ----SGFR	AVLEVPLLSGFR	453	19.3
sp	QHD43415_4&5	XP_024308845.1	tensin-1 isoform X10 [Homo sapiens]	83.333	6	1	0	LQSGFR	LESGFR	453	19.3
sp	QHD43415_4&5	AAI16188.1	TNS1 protein [Homo sapiens]	83.333	6	1	0	LQSGFR	LESGFR	453	19.3
sp	QHD43415_4&5	NP_001294952.1	tensin-1 isoform 3 [Homo sapiens]	83.333	6	1	0	LQSGFR	LESGFR	453	19.3
sp	QHD43415_4&5	AAI16189.1	TNS1 protein [Homo sapiens]	83.333	6	1	0	LQSGFR	LESGFR	453	19.3
sp	QHD43415_4&5	NP_001489.1	glutamate--cysteine ligase catalytic subunit isoform a [Homo sapiens]	66.667	12	0	2	AVLQSG---FRK	AVLQ-GMFYFRK	454	19.3
sp	QHD43415_4&5	NP_001184044.1	glutamate--cysteine ligase catalytic subunit isoform b [Homo sapiens]	66.667	12	0	2	AVLQSG---FRK	AVLQ-GMFYFRK	454	19.3
sp	QHD43415_4&5	BAG65146.1	unnamed protein product [Homo sapiens]	66.667	12	0	2	AVLQSG---FRK	AVLQ-GMFYFRK	454	19.3
sp	QHD43415_4&5	XP_016866238.1	glutamate--cysteine ligase catalytic subunit isoform X1 [Homo sapiens]	66.667	12	0	2	AVLQSG---FRK	AVLQ-GMFYFRK	454	19.3
sp	QHD43415_4&5	AAG43116.1	My003 protein [Homo sapiens]	83.333	6	1	0	VLQSGF	VLQNGF	454	19.3
sp	QHD43415_4&5	NP_072174.3	tensin-1 isoform 1 [Homo sapiens]	83.333	6	1	0	LQSGFR	LESGFR	464	19.3
sp	QHD43415_4&5	AAI40943.1	Tensin 1 [Homo sapiens]	83.333	6	1	0	LQSGFR	LESGFR	464	19.3
sp	QHD43415_4&5	AAG33700.1	tensin [Homo sapiens]	83.333	6	1	0	LQSGFR	LESGFR	464	19.3
sp	QHD43415_4&5	NP_001294951.1	tensin-1 isoform 2 [Homo sapiens]	83.333	6	1	0	LQSGFR	LESGFR	464	19.3
sp	QHD43415_4&5	EAW93342.1	hCG1985824, isoform CRA_b [Homo sapiens]	100	5	0	0	SGFRK	SGFRK	469	18.9
sp	QHD43415_4&5	XP_006718110.1	Golgi-specific brefeldin A-resistance guanine nucleotide exchange factor 1 isoform X1 [Homo sapiens]	100	5	0	0	SGFRK	SGFRK	469	18.9
sp	QHD43415_4&5	XP_006718111.1	Golgi-specific brefeldin A-resistance guanine nucleotide exchange factor 1 isoform X2 [Homo sapiens]	100	5	0	0	SGFRK	SGFRK	469	18.9
sp	QHD43415_4&5	XP_006718112.1	Golgi-specific brefeldin A-resistance guanine nucleotide exchange factor 1 isoform X3 [Homo sapiens]	100	5	0	0	SGFRK	SGFRK	469	18.9
sp	QHD43415_4&5	NP_056507.3	C3 and PZP-like alpha-2-macroglobulin domain-containing protein 8 precursor [Homo sapiens]	58.333	12	1	1	AVLQ----SGFR	AVLEVPLLSGFR	469	18.9
sp	QHD43415_4&5	XP_016872350.1	Golgi-specific brefeldin A-resistance guanine nucleotide exchange factor 1 isoform X4 [Homo sapiens]	100	5	0	0	SGFRK	SGFRK	469	18.9
sp	QHD43415_4&5	AAM50084.1	C3 and PZP-like alpha-2-macroglobulin domain containing 8 [Homo sapiens]	58.333	12	1	1	AVLQ----SGFR	AVLEVPLLSGFR	469	18.9
sp	QHD43415_4&5	EAW84567.1	C3 and PZP-like, alpha-2-macroglobulin domain containing 8, isoform CRA_a [Homo sapiens]	58.333	12	1	1	AVLQ----SGFR	AVLEVPLLSGFR	469	18.9
sp	QHD43415_4&5	BAA86597.1	KIAA1283 protein, partial [Homo sapiens]	58.333	12	1	1	AVLQ----SGFR	AVLEVPLLSGFR	469	18.9
sp	QHD43415_4&5	XP_006718113.1	Golgi-specific brefeldin A-resistance guanine nucleotide exchange factor 1 isoform X5 [Homo sapiens]	100	5	0	0	SGFRK	SGFRK	469	18.9
sp	QHD43415_4&5	XP_016872351.1	Golgi-specific brefeldin A-resistance guanine nucleotide exchange factor 1 isoform X6 [Homo sapiens]	100	5	0	0	SGFRK	SGFRK	469	18.9
sp	QHD43415_4&5	XP_011526221.1	C3 and PZP-like alpha-2-macroglobulin domain-containing protein 8 isoform X3 [Homo sapiens]	58.333	12	1	1	AVLQ----SGFR	AVLEVPLLSGFR	469	18.9
sp	QHD43415_4&5	NP_001364066.1	Golgi-specific brefeldin A-resistance guanine nucleotide exchange factor 1 isoform 4 [Homo sapiens]	100	5	0	0	SGFRK	SGFRK	469	18.9
sp	QHD43415_4&5	NP_001364070.1	Golgi-specific brefeldin A-resistance guanine nucleotide exchange factor 1 isoform 1 [Homo sapiens]	100	5	0	0	SGFRK	SGFRK	469	18.9
sp	QHD43415_4&5	BAA13379.3	KIAA0248 [Homo sapiens]	100	5	0	0	SGFRK	SGFRK	469	18.9
sp	QHD43415_4&5	XP_011526222.1	C3 and PZP-like alpha-2-macroglobulin domain-containing protein 8 isoform X4 [Homo sapiens]	58.333	12	1	1	AVLQ----SGFR	AVLEVPLLSGFR	469	18.9
sp	QHD43415_4&5	NP_001186307.1	Golgi-specific brefeldin A-resistance guanine nucleotide exchange factor 1 isoform 2 [Homo sapiens]	100	5	0	0	SGFRK	SGFRK	469	18.9
sp	QHD43415_4&5	NP_001186308.1	Golgi-specific brefeldin A-resistance guanine nucleotide exchange factor 1 isoform 3 [Homo sapiens]	100	5	0	0	SGFRK	SGFRK	469	18.9
sp	QHD43415_4&5	AAI17682.1	GBF1 protein [Homo sapiens]	100	5	0	0	SGFRK	SGFRK	469	18.9
sp	QHD43415_4&5	XP_016872352.1	Golgi-specific brefeldin A-resistance guanine nucleotide exchange factor 1 isoform X8 [Homo sapiens]	100	5	0	0	SGFRK	SGFRK	469	18.9
sp	QHD43415_4&5	XP_011538614.1	Golgi-specific brefeldin A-resistance guanine nucleotide exchange factor 1 isoform X9 [Homo sapiens]	100	5	0	0	SGFRK	SGFRK	469	18.9
sp	QHD43415_4&5	NP_001364067.1	Golgi-specific brefeldin A-resistance guanine nucleotide exchange factor 1 isoform 5 [Homo sapiens]	100	5	0	0	SGFRK	SGFRK	469	18.9
sp	QHD43415_4&5	XP_016882083.1	C3 and PZP-like alpha-2-macroglobulin domain-containing protein 8 isoform X5 [Homo sapiens]	58.333	12	1	1	AVLQ----SGFR	AVLEVPLLSGFR	469	18.9
sp	QHD43415_4&5	XP_011526223.1	C3 and PZP-like alpha-2-macroglobulin domain-containing protein 8 isoform X6 [Homo sapiens]	58.333	12	1	1	AVLQ----SGFR	AVLEVPLLSGFR	469	18.9
sp	QHD43415_4&5	NP_001364068.1	Golgi-specific brefeldin A-resistance guanine nucleotide exchange factor 1 isoform 6 [Homo sapiens]	100	5	0	0	SGFRK	SGFRK	469	18.9
sp	QHD43415_4&5	NP_001364069.1	Golgi-specific brefeldin A-resistance guanine nucleotide exchange factor 1 isoform 7 [Homo sapiens]	100	5	0	0	SGFRK	SGFRK	469	18.9
sp	QHD43415_4&5	EAW70585.1	tensin 1, isoform CRA_d [Homo sapiens]	83.333	6	1	0	LQSGFR	LESGFR	469	18.9
sp	QHD43415_4&5	XP_011538615.1	Golgi-specific brefeldin A-resistance guanine nucleotide exchange factor 1 isoform X10 [Homo sapiens]	100	5	0	0	SGFRK	SGFRK	469	18.9
sp	QHD43415_4&5	XP_011538616.1	Golgi-specific brefeldin A-resistance guanine nucleotide exchange factor 1 isoform X11 [Homo sapiens]	100	5	0	0	SGFRK	SGFRK	469	18.9
sp	QHD43415_4&5	XP_016871230.1	MAGUK p55 subfamily member 7 isoform X1 [Homo sapiens]	100	5	0	0	SGFRK	SGFRK	469	18.9
sp	QHD43415_4&5	NP_001305099.1	MAGUK p55 subfamily member 7 [Homo sapiens]	100	5	0	0	SGFRK	SGFRK	469	18.9
sp	QHD43415_4&5	XP_016871231.1	MAGUK p55 subfamily member 7 isoform X3 [Homo sapiens]	100	5	0	0	SGFRK	SGFRK	469	18.9
sp	QHD43415_4&5	XP_011517640.1	MAGUK p55 subfamily member 7 isoform X4 [Homo sapiens]	100	5	0	0	SGFRK	SGFRK	469	18.9
sp	QHD43415_4&5	BAG63081.1	unnamed protein product [Homo sapiens]	100	5	0	0	SGFRK	SGFRK	469	18.9
sp	QHD43415_4&5	XP_011526219.1	C3 and PZP-like alpha-2-macroglobulin domain-containing protein 8 isoform X1 [Homo sapiens]	58.333	12	1	1	AVLQ----SGFR	AVLEVPLLSGFR	474	18.9
sp	QHD43415_4&5	BAH13264.1	unnamed protein product, partial [Homo sapiens]	83.333	6	1	0	LQSGFR	LESGFR	474	18.9
sp	QHD43415_4&5	XP_024308847.1	tensin-1 isoform X12 [Homo sapiens]	83.333	6	1	0	LQSGFR	LESGFR	479	18.9
sp	QHD43415_4&5	CCO13675.1	alternative protein ANKRD11 [Homo sapiens]	85.714	7	1	0	LQSGFRK	LQVGFRK	480	18.9
sp	QHD43415_4&5	XP_024308843.1	tensin-1 isoform X8 [Homo sapiens]	83.333	6	1	0	LQSGFR	LESGFR	485	18.9
sp	QHD43415_4&5	XP_024308844.1	tensin-1 isoform X9 [Homo sapiens]	83.333	6	1	0	LQSGFR	LESGFR	485	18.9
sp	QHD43415_4&5	BAD13703.1	TRIM39 protein [Homo sapiens]	100	5	0	0	LQSGF	LQSGF	490	18.9
sp	QHD43415_4&5	BAB16374.1	testis-abundant finger protein [Homo sapiens]	100	5	0	0	LQSGF	LQSGF	490	18.9
sp	QHD43415_4&5	NP_067076.2	E3 ubiquitin-protein ligase TRIM39 isoform 1 [Homo sapiens]	100	5	0	0	LQSGF	LQSGF	490	18.9
sp	QHD43415_4&5	NP_001356450.1	E3 ubiquitin-protein ligase TRIM39 isoform 2 [Homo sapiens]	100	5	0	0	LQSGF	LQSGF	490	18.9
sp	QHD43415_4&5	AAY21823.1	FOXL2 [Homo sapiens]	100	5	0	0	LQSGF	LQSGF	491	18.9
sp	QHD43415_4&5	AAY89234.1	transcription factor FOXL2 mutant 1 [Homo sapiens]	100	5	0	0	LQSGF	LQSGF	491	18.9
sp	QHD43415_4&5	NP_075555.1	forkhead box protein L2 [Homo sapiens]	100	5	0	0	LQSGF	LQSGF	491	18.9
sp	QHD43415_4&5	EAW79048.1	hCG1654494 [Homo sapiens]	100	5	0	0	LQSGF	LQSGF	491	18.9
sp	QHD43415_4&5	AAY89235.1	transcription factor FOXL2 mutant 2 [Homo sapiens]	100	5	0	0	LQSGF	LQSGF	491	18.9
sp	QHD43415_4&5	AAH19896.1	FOXL2 protein, partial [Homo sapiens]	100	5	0	0	LQSGF	LQSGF	491	18.9
sp	QHD43415_4&5	AAY89236.1	transcription factor FOXL2 mutant 3 [Homo sapiens]	100	5	0	0	LQSGF	LQSGF	491	18.9
sp	QHD43415_4&5	XP_024308839.1	tensin-1 isoform X4 [Homo sapiens]	83.333	6	1	0	LQSGFR	LESGFR	496	18.9
sp	QHD43415_4&5	XP_024308840.1	tensin-1 isoform X5 [Homo sapiens]	83.333	6	1	0	LQSGFR	LESGFR	496	18.9
sp	QHD43415_4&5	XP_024308842.1	tensin-1 isoform X7 [Homo sapiens]	83.333	6	1	0	LQSGFR	LESGFR	496	18.9
sp	QHD43415_4&5	XP_016860300.1	tensin-1 isoform X11 [Homo sapiens]	83.333	6	1	0	LQSGFR	LESGFR	496	18.9
sp	QHD43415_4&5	XP_024308848.1	tensin-1 isoform X13 [Homo sapiens]	83.333	6	1	0	LQSGFR	LESGFR	501	18.9
sp	QHD43415_4&5	XP_024308838.1	tensin-1 isoform X3 [Homo sapiens]	83.333	6	1	0	LQSGFR	LESGFR	501	18.9
sp	QHD43415_4&5	XP_024308841.1	tensin-1 isoform X6 [Homo sapiens]	83.333	6	1	0	LQSGFR	LESGFR	501	18.9
sp	QHD43415_4&5	XP_024308837.1	tensin-1 isoform X2 [Homo sapiens]	83.333	6	1	0	LQSGFR	LESGFR	513	18.9
sp	QHD43415_4&5	CAA53059.1	unnamed protein product [Homo sapiens]	83.333	6	1	0	VLQSGF	VLQAGF	519	18.9
sp	QHD43415_4&5	XP_024308849.1	tensin-1 isoform X14 [Homo sapiens]	83.333	6	1	0	LQSGFR	LESGFR	524	18.9
sp	QHD43415_4&5	XP_024308836.1	tensin-1 isoform X1 [Homo sapiens]	83.333	6	1	0	LQSGFR	LESGFR	524	18.9
sp	QHD43415_4&5	NP_001164638.1	calmodulin-binding transcription activator 2 isoform 4 [Homo sapiens]	62.5	8	3	0	VLQSGFRK	VIQTAFRK	530	18.9
sp	QHD43415_4&5	EAX08044.1	triple functional domain (PTPRF interacting), isoform CRA_a [Homo sapiens]	100	5	0	0	SGFRK	SGFRK	542	18.9
sp	QHD43415_4&5	XP_016865291.1	triple functional domain protein isoform X6 [Homo sapiens]	100	5	0	0	SGFRK	SGFRK	548	18.9
sp	QHD43415_4&5	NP_001116296.1	transforming acidic coiled-coil-containing protein 1 isoform 2 [Homo sapiens]	60	10	4	0	SAVLQSGFRK	SAALHAGLRK	555	18.9
sp	QHD43415_4&5	EAW63294.1	transforming, acidic coiled-coil containing protein 1, isoform CRA_b [Homo sapiens]	60	10	4	0	SAVLQSGFRK	SAALHAGLRK	555	18.9
sp	QHD43415_4&5	AAK68658.1	gastric cancer antigen Ga55, partial [Homo sapiens]	60	10	4	0	SAVLQSGFRK	SAALHAGLRK	555	18.9
sp	QHD43415_4&5	XP_011542938.1	transforming acidic coiled-coil-containing protein 1 isoform X5 [Homo sapiens]	60	10	4	0	SAVLQSGFRK	SAALHAGLRK	555	18.9
sp	QHD43415_4&5	NP_001339733.1	transforming acidic coiled-coil-containing protein 1 isoform 23 [Homo sapiens]	60	10	4	0	SAVLQSGFRK	SAALHAGLRK	555	18.9
sp	QHD43415_4&5	BAG65529.1	unnamed protein product [Homo sapiens]	60	10	4	0	SAVLQSGFRK	SAALHAGLRK	555	18.9
sp	QHD43415_4&5	EAW63295.1	transforming, acidic coiled-coil containing protein 1, isoform CRA_c [Homo sapiens]	60	10	4	0	SAVLQSGFRK	SAALHAGLRK	555	18.9
sp	QHD43415_4&5	BAG65488.1	unnamed protein product [Homo sapiens]	60	10	4	0	SAVLQSGFRK	SAALHAGLRK	555	18.9
sp	QHD43415_4&5	NP_009049.2	triple functional domain protein [Homo sapiens]	100	5	0	0	SGFRK	SGFRK	560	18.9
sp	QHD43415_4&5	XP_016865290.1	triple functional domain protein isoform X1 [Homo sapiens]	100	5	0	0	SGFRK	SGFRK	560	18.9
sp	QHD43415_4&5	EAX08045.1	triple functional domain (PTPRF interacting), isoform CRA_b [Homo sapiens]	100	5	0	0	SGFRK	SGFRK	561	18.9
sp	QHD43415_4&5	CAB66726.1	hypothetical protein [Homo sapiens]	71.429	7	2	0	VLQSGFR	VLQAAFR	567	18.9
sp	QHD43415_4&5	NP_001274430.1	IQ domain-containing protein E isoform 5 [Homo sapiens]	71.429	7	2	0	VLQSGFR	VLQAAFR	567	18.9
sp	QHD43415_4&5	AAH43150.1	IQCE protein [Homo sapiens]	71.429	7	2	0	VLQSGFR	VLQAAFR	567	18.9
sp	QHD43415_4&5	BAA82975.3	KIAA1023 protein [Homo sapiens]	71.429	7	2	0	VLQSGFR	VLQAAFR	567	18.9
sp	QHD43415_4&5	EAW63297.1	transforming, acidic coiled-coil containing protein 1, isoform CRA_d [Homo sapiens]	60	10	4	0	SAVLQSGFRK	SAALHAGLRK	573	18.9
sp	QHD43415_4&5	NP_001339721.1	transforming acidic coiled-coil-containing protein 1 isoform 16 [Homo sapiens]	60	10	4	0	SAVLQSGFRK	SAALHAGLRK	573	18.9
sp	QHD43415_4&5	NP_001339732.1	transforming acidic coiled-coil-containing protein 1 isoform 22 [Homo sapiens]	60	10	4	0	SAVLQSGFRK	SAALHAGLRK	573	18.9
sp	QHD43415_4&5	CAA65769.1	WNT10B, partial [Homo sapiens]	66.667	9	3	0	SAVLQSGFR	SAILKRGFR	573	18.9
sp	QHD43415_4&5	XP_016860303.1	tensin-1 isoform X18 [Homo sapiens]	83.333	6	1	0	LQSGFR	LESGFR	580	18.9
sp	QHD43415_4&5	BAD92475.1	tensin variant, partial [Homo sapiens]	83.333	6	1	0	LQSGFR	LESGFR	580	18.9
sp	QHD43415_4&5	BAG58118.1	unnamed protein product [Homo sapiens]	60	10	4	0	SAVLQSGFRK	SAALHAGLRK	580	18.9
sp	QHD43415_4&5	BAA83055.1	KIAA1103 protein, partial [Homo sapiens]	60	10	4	0	SAVLQSGFRK	SAALHAGLRK	580	18.9
sp	QHD43415_4&5	NP_001139688.1	transforming acidic coiled-coil-containing protein 1 isoform 3 [Homo sapiens]	60	10	4	0	SAVLQSGFRK	SAALHAGLRK	586	18.9
sp	QHD43415_4&5	CAI46025.1	hypothetical protein [Homo sapiens]	60	10	4	0	SAVLQSGFRK	SAALHAGLRK	586	18.9
sp	QHD43415_4&5	NP_001339722.1	transforming acidic coiled-coil-containing protein 1 isoform 17 [Homo sapiens]	60	10	4	0	SAVLQSGFRK	SAALHAGLRK	586	18.9
sp	QHD43415_4&5	NP_001339717.1	transforming acidic coiled-coil-containing protein 1 isoform 15 [Homo sapiens]	60	10	4	0	SAVLQSGFRK	SAALHAGLRK	593	18.9
sp	QHD43415_4&5	NP_001186048.1	TRIM39-RPP21 protein [Homo sapiens]	100	5	0	0	LQSGF	LQSGF	593	18.9
sp	QHD43415_4&5	NP_001339730.1	transforming acidic coiled-coil-containing protein 1 isoform 20 [Homo sapiens]	60	10	4	0	SAVLQSGFRK	SAALHAGLRK	593	18.9
sp	QHD43415_4&5	XP_016860302.1	tensin-1 isoform X17 [Homo sapiens]	83.333	6	1	0	LQSGFR	LESGFR	599	18.9
sp	QHD43415_4&5	XP_011521029.1	voltage-dependent T-type calcium channel subunit alpha-1H isoform X10 [Homo sapiens]	100	5	0	0	SGFRK	SGFRK	599	18.9
sp	QHD43415_4&5	XP_011522049.1	calmodulin-binding transcription activator 2 isoform X2 [Homo sapiens]	62.5	8	3	0	VLQSGFRK	VIQTAFRK	599	18.9
sp	QHD43415_4&5	AAC32327.1	TACC1 [Homo sapiens]	60	10	4	0	SAVLQSGFRK	SAALHAGLRK	599	18.9
sp	QHD43415_4&5	NP_001339711.1	transforming acidic coiled-coil-containing protein 1 isoform 9 [Homo sapiens]	60	10	4	0	SAVLQSGFRK	SAALHAGLRK	599	18.9
sp	QHD43415_4&5	AAI18670.1	CWF19-like 2, cell cycle control (S. pombe) [Homo sapiens]	100	5	0	0	SGFRK	SGFRK	599	18.9
sp	QHD43415_4&5	AHW56512.1	IQ motif containing E isoform A, partial [Homo sapiens]	71.429	7	2	0	VLQSGFR	VLQAAFR	599	18.9
sp	QHD43415_4&5	NP_689771.3	IQ domain-containing protein E isoform 1 [Homo sapiens]	71.429	7	2	0	VLQSGFR	VLQAAFR	599	18.9
sp	QHD43415_4&5	EAW87261.1	IQ motif containing E, isoform CRA_a [Homo sapiens]	71.429	7	2	0	VLQSGFR	VLQAAFR	599	18.9
sp	QHD43415_4&5	AAQ88939.1	EGES496 [Homo sapiens]	87.5	8	0	1	SAVLQSGF	SAVL-SGF	600	18.9
sp	QHD43415_4&5	NP_620775.2	BRCA1-A complex subunit Abraxas 1 isoform 1 [Homo sapiens]	87.5	8	0	1	SAVLQSGF	SAVL-SGF	600	18.9
sp	QHD43415_4&5	XP_011522048.1	calmodulin-binding transcription activator 2 isoform X1 [Homo sapiens]	62.5	8	3	0	VLQSGFRK	VIQTAFRK	606	18.9
sp	QHD43415_4&5	AAI67148.1	Calmodulin binding transcription activator 2 [Homo sapiens]	62.5	8	3	0	VLQSGFRK	VIQTAFRK	606	18.9
sp	QHD43415_4&5	NP_006274.2	transforming acidic coiled-coil-containing protein 1 isoform 1 [Homo sapiens]	60	10	4	0	SAVLQSGFRK	SAALHAGLRK	606	18.9
sp	QHD43415_4&5	NP_444282.3	cation channel sperm-associated protein 1 [Homo sapiens]	70	10	3	0	SAVLQSGFRK	SAVLRALFRK	606	18.9
sp	QHD43415_4&5	XP_024305646.1	membrane progestin receptor delta isoform X1 [Homo sapiens]	100	5	0	0	LQSGF	LQSGF	606	18.9
sp	QHD43415_4&5	AAY46815.1	abnormal spindle-like microcephaly associated splice variant 2 [Homo sapiens]	70	10	2	1	SAV-LQSGFR	SAVILQAAFR	613	18.9
sp	QHD43415_4&5	XP_011522051.1	calmodulin-binding transcription activator 2 isoform X4 [Homo sapiens]	62.5	8	3	0	VLQSGFRK	VIQTAFRK	613	18.9
sp	QHD43415_4&5	NP_689647.2	CWF19-like protein 2 [Homo sapiens]	100	5	0	0	SGFRK	SGFRK	613	18.9
sp	QHD43415_4&5	XP_005273685.1	transforming acidic coiled-coil-containing protein 1 isoform X2 [Homo sapiens]	60	10	4	0	SAVLQSGFRK	SAALHAGLRK	613	18.9
sp	QHD43415_4&5	BAF85690.1	unnamed protein product [Homo sapiens]	100	5	0	0	SGFRK	SGFRK	613	18.9
sp	QHD43415_4&5	AAI10443.2	CWF19-like 2, cell cycle control (S. pombe) [Homo sapiens]	100	5	0	0	SGFRK	SGFRK	613	18.9
sp	QHD43415_4&5	NP_001317450.1	transforming acidic coiled-coil-containing protein 1 isoform 4 [Homo sapiens]	60	10	4	0	SAVLQSGFRK	SAALHAGLRK	613	18.9
sp	QHD43415_4&5	XP_011522050.1	calmodulin-binding transcription activator 2 isoform X3 [Homo sapiens]	62.5	8	3	0	VLQSGFRK	VIQTAFRK	620	18.9
sp	QHD43415_4&5	AAI42696.1	Calmodulin binding transcription activator 2 [Homo sapiens]	62.5	8	3	0	VLQSGFRK	VIQTAFRK	620	18.9
sp	QHD43415_4&5	CAD38818.2	hypothetical protein [Homo sapiens]	62.5	8	3	0	VLQSGFRK	VIQTAFRK	620	18.9
sp	QHD43415_4&5	EAW90371.1	hCG1986010, isoform CRA_a [Homo sapiens]	62.5	8	3	0	VLQSGFRK	VIQTAFRK	620	18.9
sp	QHD43415_4&5	XP_006721544.1	calmodulin-binding transcription activator 2 isoform X6 [Homo sapiens]	62.5	8	3	0	VLQSGFRK	VIQTAFRK	620	18.9
sp	QHD43415_4&5	NP_060606.3	abnormal spindle-like microcephaly-associated protein isoform 1 [Homo sapiens]	63.636	11	2	1	SAV--LQSGFR	SAVIVLQSAYR	693	18.5
sp	QHD43415_4&5	AAN40011.1	abnormal spindles [Homo sapiens]	63.636	11	2	1	SAV--LQSGFR	SAVIVLQSAYR	693	18.5
sp	QHD43415_4&5	EAW91271.1	asp (abnormal spindle)-like, microcephaly associated (Drosophila), isoform CRA_b [Homo sapiens]	63.636	11	2	1	SAV--LQSGFR	SAVIVLQSAYR	693	18.5
sp	QHD43415_4&5	NP_060606.3	abnormal spindle-like microcephaly-associated protein isoform 1 [Homo sapiens]	71.429	7	2	0	VLQSGFR	VLQASFR	829	18.5
sp	QHD43415_4&5	AAN40011.1	abnormal spindles [Homo sapiens]	71.429	7	2	0	VLQSGFR	VLQASFR	829	18.5
sp	QHD43415_4&5	EAW91271.1	asp (abnormal spindle)-like, microcephaly associated (Drosophila), isoform CRA_b [Homo sapiens]	71.429	7	2	0	VLQSGFR	VLQASFR	829	18.5
sp	QHD43415_4&5	EAW84568.1	C3 and PZP-like, alpha-2-macroglobulin domain containing 8, isoform CRA_b [Homo sapiens]	83.333	6	1	0	LQSGFR	LRSGFR	1121	18
sp	QHD43415_4&5	XP_011526220.1	C3 and PZP-like alpha-2-macroglobulin domain-containing protein 8 isoform X2 [Homo sapiens]	83.333	6	1	0	LQSGFR	LRSGFR	1160	18
sp	QHD43415_4&5	NP_056507.3	C3 and PZP-like alpha-2-macroglobulin domain-containing protein 8 precursor [Homo sapiens]	83.333	6	1	0	LQSGFR	LRSGFR	1186	18
sp	QHD43415_4&5	AAM50084.1	C3 and PZP-like alpha-2-macroglobulin domain containing 8 [Homo sapiens]	83.333	6	1	0	LQSGFR	LRSGFR	1186	18
sp	QHD43415_4&5	EAW84567.1	C3 and PZP-like, alpha-2-macroglobulin domain containing 8, isoform CRA_a [Homo sapiens]	83.333	6	1	0	LQSGFR	LRSGFR	1186	18
sp	QHD43415_4&5	BAA86597.1	KIAA1283 protein, partial [Homo sapiens]	83.333	6	1	0	LQSGFR	LRSGFR	1186	18
sp	QHD43415_4&5	XP_011526221.1	C3 and PZP-like alpha-2-macroglobulin domain-containing protein 8 isoform X3 [Homo sapiens]	83.333	6	1	0	LQSGFR	LRSGFR	1186	18
sp	QHD43415_4&5	XP_011526222.1	C3 and PZP-like alpha-2-macroglobulin domain-containing protein 8 isoform X4 [Homo sapiens]	83.333	6	1	0	LQSGFR	LRSGFR	1186	18
sp	QHD43415_4&5	XP_016882083.1	C3 and PZP-like alpha-2-macroglobulin domain-containing protein 8 isoform X5 [Homo sapiens]	83.333	6	1	0	LQSGFR	LRSGFR	1186	18
sp	QHD43415_4&5	XP_011526223.1	C3 and PZP-like alpha-2-macroglobulin domain-containing protein 8 isoform X6 [Homo sapiens]	83.333	6	1	0	LQSGFR	LRSGFR	1186	18
sp	QHD43415_4&5	XP_011526219.1	C3 and PZP-like alpha-2-macroglobulin domain-containing protein 8 isoform X1 [Homo sapiens]	83.333	6	1	0	LQSGFR	LRSGFR	1186	18
sp	QHD43415_4&5	XP_011512516.1	probable small intestine urate exporter isoform X5 [Homo sapiens]	55.556	9	4	0	SAVLQSGFR	SSVLQANLR	4469	16.3
sp	QHD43415_4&5	XP_016865291.1	triple functional domain protein isoform X6 [Homo sapiens]	57.143	7	3	0	LQSGFRK	LENGYRK	4479	16.3
sp	QHD43415_4&5	NP_009049.2	triple functional domain protein [Homo sapiens]	57.143	7	3	0	LQSGFRK	LENGYRK	4530	16.3
sp	QHD43415_4&5	XP_016865290.1	triple functional domain protein isoform X1 [Homo sapiens]	57.143	7	3	0	LQSGFRK	LENGYRK	4530	16.3
sp	QHD43415_4&5	BAC11400.1	unnamed protein product [Homo sapiens]	100	4	0	0	QSGF	QSGF	5860	15.9
sp	QHD43415_4&5	EAW84569.1	C3 and PZP-like, alpha-2-macroglobulin domain containing 8, isoform CRA_c, partial [Homo sapiens]	100	4	0	0	QSGF	QSGF	5928	15.9
sp	QHD43415_4&5	NP_060606.3	abnormal spindle-like microcephaly-associated protein isoform 1 [Homo sapiens]	60	10	2	1	AV--LQSGFR	AVISLQSAYR	6222	15.9
sp	QHD43415_4&5	NP_060606.3	abnormal spindle-like microcephaly-associated protein isoform 1 [Homo sapiens]	60	10	2	1	AV--LQSGFR	AVVTLQSAYR	6222	15.9
sp	QHD43415_4&5	AAN40011.1	abnormal spindles [Homo sapiens]	60	10	2	1	AV--LQSGFR	AVISLQSAYR	6222	15.9
sp	QHD43415_4&5	AAN40011.1	abnormal spindles [Homo sapiens]	60	10	2	1	AV--LQSGFR	AVVTLQSAYR	6222	15.9
sp	QHD43415_4&5	EAW91271.1	asp (abnormal spindle)-like, microcephaly associated (Drosophila), isoform CRA_b [Homo sapiens]	60	10	2	1	AV--LQSGFR	AVISLQSAYR	6222	15.9
sp	QHD43415_4&5	EAW91271.1	asp (abnormal spindle)-like, microcephaly associated (Drosophila), isoform CRA_b [Homo sapiens]	60	10	2	1	AV--LQSGFR	AVVTLQSAYR	6222	15.9
sp	QHD43415_4&5	AAH34772.1	Family with sequence similarity 81, member B [Homo sapiens]	80	5	1	0	QSGFR	QSGFK	6349	15.9
sp	QHD43415_4&5	XP_016864607.1	protein FAM81B isoform X2 [Homo sapiens]	80	5	1	0	QSGFR	QSGFK	6794	15.9
sp	QHD43415_4&5	AAB59488.1	polycystic kidney disease-associated protein [Homo sapiens]	62.5	8	3	0	SAVLQSGF	SSVLDSSF	6814	15.9
sp	QHD43415_4&5	AAC50128.1	autosomal dominant polycystic kidney disease protein 1 [Homo sapiens]	62.5	8	3	0	SAVLQSGF	SSVLDSSF	6815	15.9
sp	QHD43415_4&5	XP_024306066.1	polycystin-1 isoform X1 [Homo sapiens]	62.5	8	3	0	SAVLQSGF	SSVLDSSF	6815	15.9
sp	QHD43415_4&5	EAW85553.1	polycystic kidney disease 1 (autosomal dominant), isoform CRA_a [Homo sapiens]	62.5	8	3	0	SAVLQSGF	SSVLDSSF	6815	15.9
sp	QHD43415_4&5	NP_001009944.3	polycystin-1 isoform 1 precursor [Homo sapiens]	62.5	8	3	0	SAVLQSGF	SSVLDSSF	6815	15.9
sp	QHD43415_4&5	2203412A	polycystin [Homo sapiens]	62.5	8	3	0	SAVLQSGF	SSVLDSSF	6815	15.9
sp	QHD43415_4&5	AAC37576.1	polycystic kidney disease 1 protein [Homo sapiens]	62.5	8	3	0	SAVLQSGF	SSVLDSSF	6815	15.9
sp	QHD43415_4&5	EAW85554.1	polycystic kidney disease 1 (autosomal dominant), isoform CRA_b [Homo sapiens]	62.5	8	3	0	SAVLQSGF	SSVLDSSF	6815	15.9
sp	QHD43415_4&5	NP_000287.4	polycystin-1 isoform 2 precursor [Homo sapiens]	62.5	8	3	0	SAVLQSGF	SSVLDSSF	6815	15.9
sp	QHD43415_4&5	XP_011541511.1	protein FAM81B isoform X3 [Homo sapiens]	80	5	1	0	QSGFR	QSGFK	6949	15.9
sp	QHD43415_4&5	XP_011520830.1	polycystin-1 isoform X2 [Homo sapiens]	62.5	8	3	0	SAVLQSGF	SSVLDSSF	6971	15.9
sp	QHD43415_4&5	XP_011520831.1	polycystin-1 isoform X3 [Homo sapiens]	62.5	8	3	0	SAVLQSGF	SSVLDSSF	6971	15.9
sp	QHD43415_4&5	XP_024306067.1	polycystin-1 isoform X4 [Homo sapiens]	62.5	8	3	0	SAVLQSGF	SSVLDSSF	6971	15.9
sp	QHD43415_4&5	AAC41765.1	polycystic kidney disease 1 protein [Homo sapiens]	62.5	8	3	0	SAVLQSGF	SSVLDSSF	6971	15.9
sp	QHD43415_4&5	XP_024306068.1	polycystin-1 isoform X5 [Homo sapiens]	62.5	8	3	0	SAVLQSGF	SSVLDSSF	6971	15.9
sp	QHD43415_4&5	EAW96035.1	family with sequence similarity 81, member B, isoform CRA_a [Homo sapiens]	80	5	1	0	QSGFR	QSGFK	7191	15.9
sp	QHD43415_4&5	Q96LP2.3	RecName: Full=Protein FAM81B [Homo sapiens]	80	5	1	0	QSGFR	QSGFK	7195	15.9
sp	QHD43415_4&5	XP_024306069.1	polycystin-1 isoform X6 [Homo sapiens]	62.5	8	3	0	SAVLQSGF	SSVLDSSF	7295	15.9
sp	QHD43415_4&5	NP_060606.3	abnormal spindle-like microcephaly-associated protein isoform 1 [Homo sapiens]	62.5	8	3	0	VLQSGFRK	IIQSMFRK	7378	15.9
sp	QHD43415_4&5	AAN40011.1	abnormal spindles [Homo sapiens]	62.5	8	3	0	VLQSGFRK	IIQSMFRK	7378	15.9
sp	QHD43415_4&5	EAW91271.1	asp (abnormal spindle)-like, microcephaly associated (Drosophila), isoform CRA_b [Homo sapiens]	62.5	8	3	0	VLQSGFRK	IIQSMFRK	7378	15.9
sp	QHD43415_4&5	NP_689761.2	protein FAM81B [Homo sapiens]	80	5	1	0	QSGFR	QSGFK	7444	15.9
sp	QHD43415_4&5	XP_011520839.1	polycystin-1 isoform X7 [Homo sapiens]	62.5	8	3	0	SAVLQSGF	SSVLDSSF	7548	15.9
sp	QHD43415_4&5	XP_005255427.1	polycystin-1 isoform X8 [Homo sapiens]	62.5	8	3	0	SAVLQSGF	SSVLDSSF	7548	15.9
sp	QHD43415_4&5	XP_011526221.1	C3 and PZP-like alpha-2-macroglobulin domain-containing protein 8 isoform X3 [Homo sapiens]	100	4	0	0	QSGF	QSGF	7719	15.9
sp	QHD43415_4&5	NP_001164638.1	calmodulin-binding transcription activator 2 isoform 4 [Homo sapiens]	66.667	9	2	1	AVL-QSGFR	AILIQSKFR	7984	15.9
sp	QHD43415_4&5	NP_060606.3	abnormal spindle-like microcephaly-associated protein isoform 1 [Homo sapiens]	57.143	7	3	0	LQSGFRK	LQAAFRR	8362	15.5
sp	QHD43415_4&5	AAN40011.1	abnormal spindles [Homo sapiens]	57.143	7	3	0	LQSGFRK	LQAAFRR	8362	15.5
sp	QHD43415_4&5	EAW91271.1	asp (abnormal spindle)-like, microcephaly associated (Drosophila), isoform CRA_b [Homo sapiens]	57.143	7	3	0	LQSGFRK	LQAAFRR	8362	15.5
sp	QHD43415_4&5	XP_016866238.1	glutamate--cysteine ligase catalytic subunit isoform X1 [Homo sapiens]	80	5	1	0	SGFRK	SAFRK	8925	15.5
sp	QHD43415_4&5	BAG65146.1	unnamed protein product [Homo sapiens]	80	5	1	0	SGFRK	SAFRK	8935	15.5
sp	QHD43415_4&5	NP_001184044.1	glutamate--cysteine ligase catalytic subunit isoform b [Homo sapiens]	80	5	1	0	SGFRK	SAFRK	8936	15.5
sp	QHD43415_4&5	NP_001489.1	glutamate--cysteine ligase catalytic subunit isoform a [Homo sapiens]	80	5	1	0	SGFRK	SAFRK	8937	15.5
sp	QHD43415_4&5	XP_011522049.1	calmodulin-binding transcription activator 2 isoform X2 [Homo sapiens]	66.667	9	2	1	AVL-QSGFR	AILIQSKFR	8946	15.5
sp	QHD43415_4&5	XP_011522048.1	calmodulin-binding transcription activator 2 isoform X1 [Homo sapiens]	66.667	9	2	1	AVL-QSGFR	AILIQSKFR	8946	15.5
sp	QHD43415_4&5	AAI67148.1	Calmodulin binding transcription activator 2 [Homo sapiens]	66.667	9	2	1	AVL-QSGFR	AILIQSKFR	8946	15.5
sp	QHD43415_4&5	XP_011522050.1	calmodulin-binding transcription activator 2 isoform X3 [Homo sapiens]	66.667	9	2	1	AVL-QSGFR	AILIQSKFR	8946	15.5
sp	QHD43415_4&5	XP_011522051.1	calmodulin-binding transcription activator 2 isoform X4 [Homo sapiens]	66.667	9	2	1	AVL-QSGFR	AILIQSKFR	9049	15.5
sp	QHD43415_4&5	AAI42696.1	Calmodulin binding transcription activator 2 [Homo sapiens]	66.667	9	2	1	AVL-QSGFR	AILIQSKFR	9049	15.5
sp	QHD43415_4&5	NP_060606.3	abnormal spindle-like microcephaly-associated protein isoform 1 [Homo sapiens]	80	5	1	0	QSGFR	QSAFR	9056	15.5
sp	QHD43415_4&5	NP_060606.3	abnormal spindle-like microcephaly-associated protein isoform 1 [Homo sapiens]	80	5	1	0	QSGFR	QSAFR	9056	15.5
sp	QHD43415_4&5	AAN40011.1	abnormal spindles [Homo sapiens]	80	5	1	0	QSGFR	QSAFR	9056	15.5
sp	QHD43415_4&5	AAN40011.1	abnormal spindles [Homo sapiens]	80	5	1	0	QSGFR	QSAFR	9056	15.5
sp	QHD43415_4&5	EAW91271.1	asp (abnormal spindle)-like, microcephaly associated (Drosophila), isoform CRA_b [Homo sapiens]	80	5	1	0	QSGFR	QSAFR	9056	15.5
sp	QHD43415_4&5	EAW91271.1	asp (abnormal spindle)-like, microcephaly associated (Drosophila), isoform CRA_b [Homo sapiens]	80	5	1	0	QSGFR	QSAFR	9056	15.5
sp	QHD43415_4&5	EAW90371.1	hCG1986010, isoform CRA_a [Homo sapiens]	66.667	9	2	1	AVL-QSGFR	AILIQSKFR	9152	15.5
sp	QHD43415_4&5	CAD38818.2	hypothetical protein [Homo sapiens]	66.667	9	2	1	AVL-QSGFR	AILIQSKFR	9257	15.5
sp	QHD43415_4&5	XP_006721544.1	calmodulin-binding transcription activator 2 isoform X6 [Homo sapiens]	66.667	9	2	1	AVL-QSGFR	AILIQSKFR	9257	15.5
sp	QHD43415_4&5	XP_006720790.1	E3 ubiquitin-protein ligase HERC2 isoform X3 [Homo sapiens]	85.714	7	0	1	SAVLQSG	SAVL-SG	9698	15.5
sp	QHD43415_4&5	XP_016882988.1	mucin-16 isoform X11 [Homo sapiens]	100	4	0	0	VLQS	VLQS	9923	15.5
sp	QHD43415_4&5	XP_016882989.1	mucin-16 isoform X12 [Homo sapiens]	100	4	0	0	VLQS	VLQS	9923	15.5
sp	QHD43415_4&5	AAL65133.2	ovarian cancer related tumor marker CA125 [Homo sapiens]	100	4	0	0	VLQS	VLQS	9924	15.5
sp	QHD43415_4&5	AAL65133.2	ovarian cancer related tumor marker CA125 [Homo sapiens]	100	4	0	0	VLQS	VLQS	9924	15.5
sp	QHD43415_4&5	AAL65133.2	ovarian cancer related tumor marker CA125 [Homo sapiens]	100	4	0	0	VLQS	VLQS	9924	15.5
sp	QHD43415_4&5	NP_004658.3	E3 ubiquitin-protein ligase HERC2 [Homo sapiens]	85.714	7	0	1	SAVLQSG	SAVL-SG	10150	15.5
sp	QHD43415_4&5	AAD08657.1	HERC2 [Homo sapiens]	85.714	7	0	1	SAVLQSG	SAVL-SG	10150	15.5
sp	QHD43415_4&5	XP_006720789.1	E3 ubiquitin-protein ligase HERC2 isoform X1 [Homo sapiens]	85.714	7	0	1	SAVLQSG	SAVL-SG	10150	15.5
sp	QHD43415_4&5	XP_005268333.1	E3 ubiquitin-protein ligase HERC2 isoform X2 [Homo sapiens]	85.714	7	0	1	SAVLQSG	SAVL-SG	10150	15.5
sp	QHD43415_4&5	ARD71237.1	mucin-16 short isoform [Homo sapiens]	100	4	0	0	VLQS	VLQS	10152	15.5
sp	QHD43415_4&5	NP_078966.2	mucin-16 [Homo sapiens]	100	4	0	0	VLQS	VLQS	10152	15.5
sp	QHD43415_4&5	XP_016882975.1	mucin-16 isoform X1 [Homo sapiens]	100	4	0	0	VLQS	VLQS	10152	15.5
sp	QHD43415_4&5	XP_016882976.1	mucin-16 isoform X2 [Homo sapiens]	100	4	0	0	VLQS	VLQS	10152	15.5
sp	QHD43415_4&5	XP_016882977.1	mucin-16 isoform X3 [Homo sapiens]	100	4	0	0	VLQS	VLQS	10152	15.5
sp	QHD43415_4&5	XP_016882978.1	mucin-16 isoform X4 [Homo sapiens]	100	4	0	0	VLQS	VLQS	10152	15.5
sp	QHD43415_4&5	XP_016882980.1	mucin-16 isoform X6 [Homo sapiens]	100	4	0	0	VLQS	VLQS	10152	15.5
sp	QHD43415_4&5	XP_016882982.1	mucin-16 isoform X8 [Homo sapiens]	100	4	0	0	VLQS	VLQS	10152	15.5
sp	QHD43415_4&5	XP_016882983.1	mucin-16 isoform X9 [Homo sapiens]	100	4	0	0	VLQS	VLQS	10152	15.5
sp	QHD43415_4&5	XP_016882981.1	mucin-16 isoform X7 [Homo sapiens]	100	4	0	0	VLQS	VLQS	10152	15.5
sp	QHD43415_4&5	XP_016882984.1	mucin-16 isoform X10 [Homo sapiens]	100	4	0	0	VLQS	VLQS	10152	15.5
sp	QHD43415_4&5	ARD71238.1	mucin-16 long isoform [Homo sapiens]	100	4	0	0	VLQS	VLQS	10269	15.5
sp	QHD43415_4&5	NP_149100.2	polyribonucleotide nucleotidyltransferase 1, mitochondrial precursor [Homo sapiens]	100	4	0	0	VLQS	VLQS	11488	15.5
sp	QHD43415_4&5	AAK13047.1	3'-5' RNA exonuclease [Homo sapiens]	100	4	0	0	VLQS	VLQS	11620	15.5
sp	QHD43415_4&5	AAH53660.1	Polyribonucleotide nucleotidyltransferase 1 [Homo sapiens]	100	4	0	0	VLQS	VLQS	11620	15.5
sp	QHD43415_4&5	NP_060606.3	abnormal spindle-like microcephaly-associated protein isoform 1 [Homo sapiens]	57.143	7	3	0	VLQSGFR	ILQRAFR	11772	15.5
sp	QHD43415_4&5	AAN40011.1	abnormal spindles [Homo sapiens]	57.143	7	3	0	VLQSGFR	ILQRAFR	11772	15.5
sp	QHD43415_4&5	EAW91271.1	asp (abnormal spindle)-like, microcephaly associated (Drosophila), isoform CRA_b [Homo sapiens]	57.143	7	3	0	VLQSGFR	ILQRAFR	11772	15.5
sp	QHD43415_4&5	BAG65488.1	unnamed protein product [Homo sapiens]	62.5	8	2	1	VLQSGFRK	VLE-GFKK	14868	15.1
sp	QHD43415_4&5	BAG65529.1	unnamed protein product [Homo sapiens]	62.5	8	2	1	VLQSGFRK	VLE-GFKK	14869	15.1
sp	QHD43415_4&5	EAW63295.1	transforming, acidic coiled-coil containing protein 1, isoform CRA_c [Homo sapiens]	62.5	8	2	1	VLQSGFRK	VLE-GFKK	14869	15.1
sp	QHD43415_4&5	XP_011542938.1	transforming acidic coiled-coil-containing protein 1 isoform X5 [Homo sapiens]	62.5	8	2	1	VLQSGFRK	VLE-GFKK	14905	15.1
sp	QHD43415_4&5	EAW63294.1	transforming, acidic coiled-coil containing protein 1, isoform CRA_b [Homo sapiens]	62.5	8	2	1	VLQSGFRK	VLE-GFKK	14909	15.1
sp	QHD43415_4&5	NP_001116296.1	transforming acidic coiled-coil-containing protein 1 isoform 2 [Homo sapiens]	62.5	8	2	1	VLQSGFRK	VLE-GFKK	14910	15.1
sp	QHD43415_4&5	NP_001339733.1	transforming acidic coiled-coil-containing protein 1 isoform 23 [Homo sapiens]	62.5	8	2	1	VLQSGFRK	VLE-GFKK	15244	15.1
sp	QHD43415_4&5	AAK68658.1	gastric cancer antigen Ga55, partial [Homo sapiens]	62.5	8	2	1	VLQSGFRK	VLE-GFKK	15250	15.1
sp	QHD43415_4&5	AAL65133.2	ovarian cancer related tumor marker CA125 [Homo sapiens]	83.333	6	1	0	SAVLQS	SAVLSS	15858	15.1
sp	QHD43415_4&5	NP_001339732.1	transforming acidic coiled-coil-containing protein 1 isoform 22 [Homo sapiens]	62.5	8	2	1	VLQSGFRK	VLE-GFKK	15964	15.1
sp	QHD43415_4&5	BAA83055.1	KIAA1103 protein, partial [Homo sapiens]	62.5	8	2	1	VLQSGFRK	VLE-GFKK	15979	15.1
sp	QHD43415_4&5	NP_001339721.1	transforming acidic coiled-coil-containing protein 1 isoform 16 [Homo sapiens]	62.5	8	2	1	VLQSGFRK	VLE-GFKK	15995	15.1
sp	QHD43415_4&5	BAG58118.1	unnamed protein product [Homo sapiens]	62.5	8	2	1	VLQSGFRK	VLE-GFKK	15995	15.1
sp	QHD43415_4&5	EAW63297.1	transforming, acidic coiled-coil containing protein 1, isoform CRA_d [Homo sapiens]	62.5	8	2	1	VLQSGFRK	VLE-GFKK	16003	15.1
sp	QHD43415_4&5	EAW84001.1	hCG21930, isoform CRA_d [Homo sapiens]	83.333	6	1	0	SAVLQS	SAVLSS	16039	15.1
sp	QHD43415_4&5	EAW83998.1	hCG21930, isoform CRA_b [Homo sapiens]	83.333	6	1	0	SAVLQS	SAVLSS	16039	15.1
sp	QHD43415_4&5	EAW84002.1	hCG21930, isoform CRA_e [Homo sapiens]	83.333	6	1	0	SAVLQS	SAVLSS	16039	15.1
sp	QHD43415_4&5	EAW84003.1	hCG21930, isoform CRA_f [Homo sapiens]	83.333	6	1	0	SAVLQS	SAVLSS	16039	15.1
sp	QHD43415_4&5	ARD71237.1	mucin-16 short isoform [Homo sapiens]	83.333	6	1	0	SAVLQS	SAVLSS	16040	15.1
sp	QHD43415_4&5	NP_078966.2	mucin-16 [Homo sapiens]	83.333	6	1	0	SAVLQS	SAVLSS	16040	15.1
sp	QHD43415_4&5	XP_016882975.1	mucin-16 isoform X1 [Homo sapiens]	83.333	6	1	0	SAVLQS	SAVLSS	16040	15.1
sp	QHD43415_4&5	XP_016882976.1	mucin-16 isoform X2 [Homo sapiens]	83.333	6	1	0	SAVLQS	SAVLSS	16040	15.1
sp	QHD43415_4&5	XP_016882977.1	mucin-16 isoform X3 [Homo sapiens]	83.333	6	1	0	SAVLQS	SAVLSS	16040	15.1
sp	QHD43415_4&5	XP_016882978.1	mucin-16 isoform X4 [Homo sapiens]	83.333	6	1	0	SAVLQS	SAVLSS	16040	15.1
sp	QHD43415_4&5	XP_016882979.1	mucin-16 isoform X5 [Homo sapiens]	83.333	6	1	0	SAVLQS	SAVLSS	16040	15.1
sp	QHD43415_4&5	XP_016882980.1	mucin-16 isoform X6 [Homo sapiens]	83.333	6	1	0	SAVLQS	SAVLSS	16040	15.1
sp	QHD43415_4&5	XP_016882982.1	mucin-16 isoform X8 [Homo sapiens]	83.333	6	1	0	SAVLQS	SAVLSS	16040	15.1
sp	QHD43415_4&5	XP_016882983.1	mucin-16 isoform X9 [Homo sapiens]	83.333	6	1	0	SAVLQS	SAVLSS	16040	15.1
sp	QHD43415_4&5	XP_016882981.1	mucin-16 isoform X7 [Homo sapiens]	83.333	6	1	0	SAVLQS	SAVLSS	16040	15.1
sp	QHD43415_4&5	XP_016882984.1	mucin-16 isoform X10 [Homo sapiens]	83.333	6	1	0	SAVLQS	SAVLSS	16040	15.1
sp	QHD43415_4&5	CAI46025.1	hypothetical protein [Homo sapiens]	62.5	8	2	1	VLQSGFRK	VLE-GFKK	16179	15.1
sp	QHD43415_4&5	NP_060606.3	abnormal spindle-like microcephaly-associated protein isoform 1 [Homo sapiens]	66.667	9	2	1	AVL-QSGFR	AVLIQATFR	16218	15.1
sp	QHD43415_4&5	AAN40011.1	abnormal spindles [Homo sapiens]	66.667	9	2	1	AVL-QSGFR	AVLIQATFR	16218	15.1
sp	QHD43415_4&5	EAW91271.1	asp (abnormal spindle)-like, microcephaly associated (Drosophila), isoform CRA_b [Homo sapiens]	66.667	9	2	1	AVL-QSGFR	AVLIQATFR	16218	15.1
sp	QHD43415_4&5	ARD71238.1	mucin-16 long isoform [Homo sapiens]	83.333	6	1	0	SAVLQS	SAVLSS	16225	15.1
sp	QHD43415_4&5	EAW83999.1	hCG21930, isoform CRA_c [Homo sapiens]	83.333	6	1	0	SAVLQS	SAVLSS	16225	15.1
sp	QHD43415_4&5	NP_001339722.1	transforming acidic coiled-coil-containing protein 1 isoform 17 [Homo sapiens]	62.5	8	2	1	VLQSGFRK	VLE-GFKK	16365	15.1
sp	QHD43415_4&5	NP_001139688.1	transforming acidic coiled-coil-containing protein 1 isoform 3 [Homo sapiens]	62.5	8	2	1	VLQSGFRK	VLE-GFKK	16366	15.1
sp	QHD43415_4&5	NP_001339730.1	transforming acidic coiled-coil-containing protein 1 isoform 20 [Homo sapiens]	62.5	8	2	1	VLQSGFRK	VLE-GFKK	16714	15.1
sp	QHD43415_4&5	NP_001339717.1	transforming acidic coiled-coil-containing protein 1 isoform 15 [Homo sapiens]	62.5	8	2	1	VLQSGFRK	VLE-GFKK	16746	15.1
sp	QHD43415_4&5	NP_001317450.1	transforming acidic coiled-coil-containing protein 1 isoform 4 [Homo sapiens]	62.5	8	2	1	VLQSGFRK	VLE-GFKK	16935	15.1
sp	QHD43415_4&5	NP_001339711.1	transforming acidic coiled-coil-containing protein 1 isoform 9 [Homo sapiens]	62.5	8	2	1	VLQSGFRK	VLE-GFKK	16949	15.1
sp	QHD43415_4&5	XP_005273685.1	transforming acidic coiled-coil-containing protein 1 isoform X2 [Homo sapiens]	62.5	8	2	1	VLQSGFRK	VLE-GFKK	16949	15.1
sp	QHD43415_4&5	AAC32327.1	TACC1 [Homo sapiens]	62.5	8	2	1	VLQSGFRK	VLE-GFKK	16950	15.1
sp	QHD43415_4&5	NP_006274.2	transforming acidic coiled-coil-containing protein 1 isoform 1 [Homo sapiens]	62.5	8	2	1	VLQSGFRK	VLE-GFKK	16950	15.1
sp	QHD43415_4&5	EAW85555.1	polycystic kidney disease 1 (autosomal dominant), isoform CRA_c [Homo sapiens]	100	4	0	0	LQSG	LQSG	16977	15.1
sp	QHD43415_4&5	EAW91271.1	asp (abnormal spindle)-like, microcephaly associated (Drosophila), isoform CRA_b [Homo sapiens]	70	10	2	1	SAVL-QSGFR	SATLIQSRFR	17574	14.6
sp	QHD43415_4&5	NP_060606.3	abnormal spindle-like microcephaly-associated protein isoform 1 [Homo sapiens]	70	10	2	1	SAVL-QSGFR	SATLIQSRFR	17777	14.6
sp	QHD43415_4&5	AAN40011.1	abnormal spindles [Homo sapiens]	70	10	2	1	SAVL-QSGFR	SATLIQSRFR	17777	14.6
sp	QHD43415_4&5	XP_016882988.1	mucin-16 isoform X11 [Homo sapiens]	80	5	1	0	SAVLQ	SAVLH	17783	14.6
sp	QHD43415_4&5	XP_016882989.1	mucin-16 isoform X12 [Homo sapiens]	80	5	1	0	SAVLQ	SAVLH	17783	14.6
sp	QHD43415_4&5	AAL65133.2	ovarian cancer related tumor marker CA125 [Homo sapiens]	80	5	1	0	SAVLQ	SAVLH	17785	14.6
sp	QHD43415_4&5	ARD71237.1	mucin-16 short isoform [Homo sapiens]	80	5	1	0	SAVLQ	SAVLH	17989	14.6
sp	QHD43415_4&5	NP_078966.2	mucin-16 [Homo sapiens]	80	5	1	0	SAVLQ	SAVLH	17989	14.6
sp	QHD43415_4&5	XP_016882975.1	mucin-16 isoform X1 [Homo sapiens]	80	5	1	0	SAVLQ	SAVLH	17989	14.6
sp	QHD43415_4&5	XP_016882976.1	mucin-16 isoform X2 [Homo sapiens]	80	5	1	0	SAVLQ	SAVLH	17989	14.6
sp	QHD43415_4&5	XP_016882977.1	mucin-16 isoform X3 [Homo sapiens]	80	5	1	0	SAVLQ	SAVLH	17989	14.6
sp	QHD43415_4&5	XP_016882978.1	mucin-16 isoform X4 [Homo sapiens]	80	5	1	0	SAVLQ	SAVLH	17989	14.6
sp	QHD43415_4&5	XP_016882979.1	mucin-16 isoform X5 [Homo sapiens]	80	5	1	0	SAVLQ	SAVLH	17989	14.6
sp	QHD43415_4&5	XP_016882980.1	mucin-16 isoform X6 [Homo sapiens]	80	5	1	0	SAVLQ	SAVLH	17989	14.6
sp	QHD43415_4&5	XP_016882982.1	mucin-16 isoform X8 [Homo sapiens]	80	5	1	0	SAVLQ	SAVLH	17989	14.6
sp	QHD43415_4&5	XP_016882983.1	mucin-16 isoform X9 [Homo sapiens]	80	5	1	0	SAVLQ	SAVLH	17989	14.6
sp	QHD43415_4&5	XP_016882981.1	mucin-16 isoform X7 [Homo sapiens]	80	5	1	0	SAVLQ	SAVLH	17989	14.6
sp	QHD43415_4&5	XP_016882984.1	mucin-16 isoform X10 [Homo sapiens]	80	5	1	0	SAVLQ	SAVLH	17989	14.6
sp	QHD43415_4&5	EAW84001.1	hCG21930, isoform CRA_d [Homo sapiens]	80	5	1	0	SAVLQ	SAVLH	17989	14.6
sp	QHD43415_4&5	EAW83998.1	hCG21930, isoform CRA_b [Homo sapiens]	80	5	1	0	SAVLQ	SAVLH	17989	14.6
sp	QHD43415_4&5	EAW84002.1	hCG21930, isoform CRA_e [Homo sapiens]	80	5	1	0	SAVLQ	SAVLH	17989	14.6
sp	QHD43415_4&5	EAW84003.1	hCG21930, isoform CRA_f [Homo sapiens]	80	5	1	0	SAVLQ	SAVLH	17989	14.6
sp	QHD43415_4&5	NP_060606.3	abnormal spindle-like microcephaly-associated protein isoform 1 [Homo sapiens]	100	4	0	0	VLQS	VLQS	18190	14.6
sp	QHD43415_4&5	NP_060606.3	abnormal spindle-like microcephaly-associated protein isoform 1 [Homo sapiens]	100	4	0	0	VLQS	VLQS	18190	14.6
sp	QHD43415_4&5	AAN40011.1	abnormal spindles [Homo sapiens]	100	4	0	0	VLQS	VLQS	18190	14.6
sp	QHD43415_4&5	AAN40011.1	abnormal spindles [Homo sapiens]	100	4	0	0	VLQS	VLQS	18190	14.6
sp	QHD43415_4&5	EAW91271.1	asp (abnormal spindle)-like, microcephaly associated (Drosophila), isoform CRA_b [Homo sapiens]	100	4	0	0	VLQS	VLQS	18190	14.6
sp	QHD43415_4&5	EAW91271.1	asp (abnormal spindle)-like, microcephaly associated (Drosophila), isoform CRA_b [Homo sapiens]	100	4	0	0	VLQS	VLQS	18190	14.6
sp	QHD43415_4&5	EAW97998.1	chromosome 12 open reading frame 51, isoform CRA_a [Homo sapiens]	80	5	1	0	VLQSG	VLQGG	18191	14.6
sp	QHD43415_4&5	ARD71238.1	mucin-16 long isoform [Homo sapiens]	80	5	1	0	SAVLQ	SAVLH	18197	14.6
sp	QHD43415_4&5	EAW83999.1	hCG21930, isoform CRA_c [Homo sapiens]	80	5	1	0	SAVLQ	SAVLH	18197	14.6
sp	QHD43415_4&5	Q9Y4D8.5	RecName: Full=Probable E3 ubiquitin-protein ligase HECTD4; AltName: Full=HECT domain-containing protein 4; AltName: Full=HECT-type E3 ubiquitin transferase HECTD4 [Homo sapiens]	80	5	1	0	VLQSG	VLQGG	18401	14.6
sp	QHD43415_4&5	NP_001103132.4	probable E3 ubiquitin-protein ligase HECTD4 [Homo sapiens]	80	5	1	0	VLQSG	VLQGG	19047	14.6
sp	QHD43415_4&5	AAC50128.1	autosomal dominant polycystic kidney disease protein 1 [Homo sapiens]	100	4	0	0	LQSG	LQSG	19267	14.6
sp	QHD43415_4&5	2203412A	polycystin [Homo sapiens]	100	4	0	0	LQSG	LQSG	19267	14.6
sp	QHD43415_4&5	AAC37576.1	polycystic kidney disease 1 protein [Homo sapiens]	100	4	0	0	LQSG	LQSG	19267	14.6
sp	QHD43415_4&5	XP_024306066.1	polycystin-1 isoform X1 [Homo sapiens]	100	4	0	0	LQSG	LQSG	19489	14.6
sp	QHD43415_4&5	EAW85553.1	polycystic kidney disease 1 (autosomal dominant), isoform CRA_a [Homo sapiens]	100	4	0	0	LQSG	LQSG	19489	14.6
sp	QHD43415_4&5	NP_001009944.3	polycystin-1 isoform 1 precursor [Homo sapiens]	100	4	0	0	LQSG	LQSG	19489	14.6
sp	QHD43415_4&5	EAW85554.1	polycystic kidney disease 1 (autosomal dominant), isoform CRA_b [Homo sapiens]	100	4	0	0	LQSG	LQSG	19489	14.6
sp	QHD43415_4&5	NP_000287.4	polycystin-1 isoform 2 precursor [Homo sapiens]	100	4	0	0	LQSG	LQSG	19489	14.6
sp	QHD43415_4&5	XP_024306068.1	polycystin-1 isoform X5 [Homo sapiens]	100	4	0	0	LQSG	LQSG	19714	14.6
sp	QHD43415_4&5	XP_011520830.1	polycystin-1 isoform X2 [Homo sapiens]	100	4	0	0	LQSG	LQSG	19715	14.6
sp	QHD43415_4&5	XP_011520831.1	polycystin-1 isoform X3 [Homo sapiens]	100	4	0	0	LQSG	LQSG	19715	14.6
sp	QHD43415_4&5	XP_024306067.1	polycystin-1 isoform X4 [Homo sapiens]	100	4	0	0	LQSG	LQSG	19715	14.6
sp	QHD43415_4&5	AAC41765.1	polycystic kidney disease 1 protein [Homo sapiens]	100	4	0	0	LQSG	LQSG	19715	14.6
sp	QHD43415_4&5	BAD92262.1	Polycystin 1 precursor variant, partial [Homo sapiens]	100	4	0	0	LQSG	LQSG	19919	14.6
sp	QHD43415_4&5	BAA31589.3	KIAA0614 protein, partial [Homo sapiens]	80	5	1	0	VLQSG	VLQGG	19939	14.6
sp	QHD43415_4&5	XP_024306069.1	polycystin-1 isoform X6 [Homo sapiens]	100	4	0	0	LQSG	LQSG	20640	14.6
sp	QHD43415_4&5	XP_005255427.1	polycystin-1 isoform X8 [Homo sapiens]	100	4	0	0	LQSG	LQSG	21119	14.6
sp	QHD43415_4&5	XP_011520839.1	polycystin-1 isoform X7 [Homo sapiens]	100	4	0	0	LQSG	LQSG	21120	14.6
sp	QHD43415_4&5	NP_001229793.1	protein arginine N-methyltransferase 2 isoform 2 [Homo sapiens]	80	5	1	0	SAVLQ	SVVLQ	21995	14.6
sp	QHD43415_4&5	AAH00727.1	Protein arginine methyltransferase 2 [Homo sapiens]	80	5	1	0	SAVLQ	SVVLQ	22026	14.6
sp	QHD43415_4&5	BAD96877.1	HMT1 hnRNP methyltransferase-like 1 variant, partial [Homo sapiens]	80	5	1	0	SAVLQ	SVVLQ	22026	14.6
sp	QHD43415_4&5	AAB48437.1	protein arginine N-methyltransferase 2 [Homo sapiens]	80	5	1	0	SAVLQ	SVVLQ	22026	14.6
sp	QHD43415_4&5	NP_001526.2	protein arginine N-methyltransferase 2 isoform 1 [Homo sapiens]	80	5	1	0	SAVLQ	SVVLQ	22026	14.6
sp	QHD43415_4&5	AAY46815.1	abnormal spindle-like microcephaly associated splice variant 2 [Homo sapiens]	66.667	9	2	1	AVL-QSGFR	AVLIQATFR	22096	14.6
sp	QHD43415_4&5	AAC50128.1	autosomal dominant polycystic kidney disease protein 1 [Homo sapiens]	80	5	1	0	LQSGF	LQRGF	23159	14.6
sp	QHD43415_4&5	XP_011520830.1	polycystin-1 isoform X2 [Homo sapiens]	80	5	1	0	LQSGF	LQRGF	23427	14.6
sp	QHD43415_4&5	XP_011520831.1	polycystin-1 isoform X3 [Homo sapiens]	80	5	1	0	LQSGF	LQRGF	23427	14.6
sp	QHD43415_4&5	XP_024306067.1	polycystin-1 isoform X4 [Homo sapiens]	80	5	1	0	LQSGF	LQRGF	23427	14.6
sp	QHD43415_4&5	2203412A	polycystin [Homo sapiens]	80	5	1	0	LQSGF	LQRGF	23427	14.6
sp	QHD43415_4&5	AAC37576.1	polycystic kidney disease 1 protein [Homo sapiens]	80	5	1	0	LQSGF	LQRGF	23427	14.6
sp	QHD43415_4&5	XP_024306068.1	polycystin-1 isoform X5 [Homo sapiens]	80	5	1	0	LQSGF	LQRGF	23427	14.6
sp	QHD43415_4&5	AAB59488.1	polycystic kidney disease-associated protein [Homo sapiens]	80	5	1	0	LQSGF	LQRGF	23697	14.6
sp	QHD43415_4&5	XP_024306066.1	polycystin-1 isoform X1 [Homo sapiens]	80	5	1	0	LQSGF	LQRGF	23699	14.6
sp	QHD43415_4&5	EAW85553.1	polycystic kidney disease 1 (autosomal dominant), isoform CRA_a [Homo sapiens]	80	5	1	0	LQSGF	LQRGF	23699	14.6
sp	QHD43415_4&5	NP_001009944.3	polycystin-1 isoform 1 precursor [Homo sapiens]	80	5	1	0	LQSGF	LQRGF	23699	14.6
sp	QHD43415_4&5	EAW85554.1	polycystic kidney disease 1 (autosomal dominant), isoform CRA_b [Homo sapiens]	80	5	1	0	LQSGF	LQRGF	23699	14.6
sp	QHD43415_4&5	NP_000287.4	polycystin-1 isoform 2 precursor [Homo sapiens]	80	5	1	0	LQSGF	LQRGF	23699	14.6
sp	QHD43415_4&5	AAC41765.1	polycystic kidney disease 1 protein [Homo sapiens]	80	5	1	0	LQSGF	LQRGF	23699	14.6
sp	QHD43415_4&5	AAY46815.1	abnormal spindle-like microcephaly associated splice variant 2 [Homo sapiens]	70	10	2	1	SAVL-QSGFR	SATLIQSRFR	23950	14.6
sp	QHD43415_4&5	XP_024306069.1	polycystin-1 isoform X6 [Homo sapiens]	80	5	1	0	LQSGF	LQRGF	24530	14.6
sp	QHD43415_4&5	XP_016882988.1	mucin-16 isoform X11 [Homo sapiens]	100	4	0	0	SAVL	SAVL	24824	14.6
sp	QHD43415_4&5	XP_016882988.1	mucin-16 isoform X11 [Homo sapiens]	100	4	0	0	SAVL	SAVL	24824	14.6
sp	QHD43415_4&5	XP_016882988.1	mucin-16 isoform X11 [Homo sapiens]	100	4	0	0	SAVL	SAVL	24824	14.6
sp	QHD43415_4&5	XP_016882989.1	mucin-16 isoform X12 [Homo sapiens]	100	4	0	0	SAVL	SAVL	24824	14.6
sp	QHD43415_4&5	XP_016882989.1	mucin-16 isoform X12 [Homo sapiens]	100	4	0	0	SAVL	SAVL	24824	14.6
sp	QHD43415_4&5	XP_016882989.1	mucin-16 isoform X12 [Homo sapiens]	100	4	0	0	SAVL	SAVL	24824	14.6
sp	QHD43415_4&5	AAL65133.2	ovarian cancer related tumor marker CA125 [Homo sapiens]	100	4	0	0	SAVL	SAVL	24826	14.6
sp	QHD43415_4&5	AAL65133.2	ovarian cancer related tumor marker CA125 [Homo sapiens]	100	4	0	0	SAVL	SAVL	24826	14.6
sp	QHD43415_4&5	AAL65133.2	ovarian cancer related tumor marker CA125 [Homo sapiens]	100	4	0	0	SAVL	SAVL	24826	14.6
sp	QHD43415_4&5	XP_016882975.1	mucin-16 isoform X1 [Homo sapiens]	100	4	0	0	SAVL	SAVL	25112	14.2
sp	QHD43415_4&5	XP_016882975.1	mucin-16 isoform X1 [Homo sapiens]	100	4	0	0	SAVL	SAVL	25112	14.2
sp	QHD43415_4&5	XP_016882975.1	mucin-16 isoform X1 [Homo sapiens]	100	4	0	0	SAVL	SAVL	25112	14.2
sp	QHD43415_4&5	XP_016882976.1	mucin-16 isoform X2 [Homo sapiens]	100	4	0	0	SAVL	SAVL	25112	14.2
sp	QHD43415_4&5	XP_016882976.1	mucin-16 isoform X2 [Homo sapiens]	100	4	0	0	SAVL	SAVL	25112	14.2
sp	QHD43415_4&5	XP_016882976.1	mucin-16 isoform X2 [Homo sapiens]	100	4	0	0	SAVL	SAVL	25112	14.2
sp	QHD43415_4&5	XP_016882977.1	mucin-16 isoform X3 [Homo sapiens]	100	4	0	0	SAVL	SAVL	25112	14.2
sp	QHD43415_4&5	XP_016882977.1	mucin-16 isoform X3 [Homo sapiens]	100	4	0	0	SAVL	SAVL	25112	14.2
sp	QHD43415_4&5	XP_016882977.1	mucin-16 isoform X3 [Homo sapiens]	100	4	0	0	SAVL	SAVL	25112	14.2
sp	QHD43415_4&5	XP_016882978.1	mucin-16 isoform X4 [Homo sapiens]	100	4	0	0	SAVL	SAVL	25112	14.2
sp	QHD43415_4&5	XP_016882978.1	mucin-16 isoform X4 [Homo sapiens]	100	4	0	0	SAVL	SAVL	25112	14.2
sp	QHD43415_4&5	XP_016882978.1	mucin-16 isoform X4 [Homo sapiens]	100	4	0	0	SAVL	SAVL	25112	14.2
sp	QHD43415_4&5	XP_016882979.1	mucin-16 isoform X5 [Homo sapiens]	100	4	0	0	SAVL	SAVL	25112	14.2
sp	QHD43415_4&5	XP_016882979.1	mucin-16 isoform X5 [Homo sapiens]	100	4	0	0	SAVL	SAVL	25112	14.2
sp	QHD43415_4&5	XP_016882979.1	mucin-16 isoform X5 [Homo sapiens]	100	4	0	0	SAVL	SAVL	25112	14.2
sp	QHD43415_4&5	XP_016882980.1	mucin-16 isoform X6 [Homo sapiens]	100	4	0	0	SAVL	SAVL	25112	14.2
sp	QHD43415_4&5	XP_016882980.1	mucin-16 isoform X6 [Homo sapiens]	100	4	0	0	SAVL	SAVL	25112	14.2
sp	QHD43415_4&5	XP_016882980.1	mucin-16 isoform X6 [Homo sapiens]	100	4	0	0	SAVL	SAVL	25112	14.2
sp	QHD43415_4&5	XP_016882982.1	mucin-16 isoform X8 [Homo sapiens]	100	4	0	0	SAVL	SAVL	25112	14.2
sp	QHD43415_4&5	XP_016882982.1	mucin-16 isoform X8 [Homo sapiens]	100	4	0	0	SAVL	SAVL	25112	14.2
sp	QHD43415_4&5	XP_016882982.1	mucin-16 isoform X8 [Homo sapiens]	100	4	0	0	SAVL	SAVL	25112	14.2
sp	QHD43415_4&5	XP_016882983.1	mucin-16 isoform X9 [Homo sapiens]	100	4	0	0	SAVL	SAVL	25112	14.2
sp	QHD43415_4&5	XP_016882983.1	mucin-16 isoform X9 [Homo sapiens]	100	4	0	0	SAVL	SAVL	25112	14.2
sp	QHD43415_4&5	XP_016882983.1	mucin-16 isoform X9 [Homo sapiens]	100	4	0	0	SAVL	SAVL	25112	14.2
sp	QHD43415_4&5	XP_016882981.1	mucin-16 isoform X7 [Homo sapiens]	100	4	0	0	SAVL	SAVL	25112	14.2
sp	QHD43415_4&5	XP_016882981.1	mucin-16 isoform X7 [Homo sapiens]	100	4	0	0	SAVL	SAVL	25112	14.2
sp	QHD43415_4&5	XP_016882981.1	mucin-16 isoform X7 [Homo sapiens]	100	4	0	0	SAVL	SAVL	25112	14.2
sp	QHD43415_4&5	XP_016882984.1	mucin-16 isoform X10 [Homo sapiens]	100	4	0	0	SAVL	SAVL	25112	14.2
sp	QHD43415_4&5	XP_016882984.1	mucin-16 isoform X10 [Homo sapiens]	100	4	0	0	SAVL	SAVL	25112	14.2
sp	QHD43415_4&5	XP_016882984.1	mucin-16 isoform X10 [Homo sapiens]	100	4	0	0	SAVL	SAVL	25112	14.2
sp	QHD43415_4&5	EAW84001.1	hCG21930, isoform CRA_d [Homo sapiens]	100	4	0	0	SAVL	SAVL	25112	14.2
sp	QHD43415_4&5	EAW84001.1	hCG21930, isoform CRA_d [Homo sapiens]	100	4	0	0	SAVL	SAVL	25112	14.2
sp	QHD43415_4&5	EAW84001.1	hCG21930, isoform CRA_d [Homo sapiens]	100	4	0	0	SAVL	SAVL	25112	14.2
sp	QHD43415_4&5	EAW83998.1	hCG21930, isoform CRA_b [Homo sapiens]	100	4	0	0	SAVL	SAVL	25112	14.2
sp	QHD43415_4&5	EAW83998.1	hCG21930, isoform CRA_b [Homo sapiens]	100	4	0	0	SAVL	SAVL	25112	14.2
sp	QHD43415_4&5	EAW83998.1	hCG21930, isoform CRA_b [Homo sapiens]	100	4	0	0	SAVL	SAVL	25112	14.2
sp	QHD43415_4&5	EAW84002.1	hCG21930, isoform CRA_e [Homo sapiens]	100	4	0	0	SAVL	SAVL	25112	14.2
sp	QHD43415_4&5	EAW84002.1	hCG21930, isoform CRA_e [Homo sapiens]	100	4	0	0	SAVL	SAVL	25112	14.2
sp	QHD43415_4&5	EAW84002.1	hCG21930, isoform CRA_e [Homo sapiens]	100	4	0	0	SAVL	SAVL	25112	14.2
sp	QHD43415_4&5	EAW84003.1	hCG21930, isoform CRA_f [Homo sapiens]	100	4	0	0	SAVL	SAVL	25112	14.2
sp	QHD43415_4&5	EAW84003.1	hCG21930, isoform CRA_f [Homo sapiens]	100	4	0	0	SAVL	SAVL	25112	14.2
sp	QHD43415_4&5	EAW84003.1	hCG21930, isoform CRA_f [Homo sapiens]	100	4	0	0	SAVL	SAVL	25112	14.2
sp	QHD43415_4&5	ARD71237.1	mucin-16 short isoform [Homo sapiens]	100	4	0	0	SAVL	SAVL	25113	14.2
sp	QHD43415_4&5	ARD71237.1	mucin-16 short isoform [Homo sapiens]	100	4	0	0	SAVL	SAVL	25113	14.2
sp	QHD43415_4&5	ARD71237.1	mucin-16 short isoform [Homo sapiens]	100	4	0	0	SAVL	SAVL	25113	14.2
sp	QHD43415_4&5	NP_078966.2	mucin-16 [Homo sapiens]	100	4	0	0	SAVL	SAVL	25113	14.2
sp	QHD43415_4&5	NP_078966.2	mucin-16 [Homo sapiens]	100	4	0	0	SAVL	SAVL	25113	14.2
sp	QHD43415_4&5	NP_078966.2	mucin-16 [Homo sapiens]	100	4	0	0	SAVL	SAVL	25113	14.2
sp	QHD43415_4&5	XP_005255427.1	polycystin-1 isoform X8 [Homo sapiens]	80	5	1	0	LQSGF	LQRGF	25391	14.2
sp	QHD43415_4&5	XP_011520839.1	polycystin-1 isoform X7 [Homo sapiens]	80	5	1	0	LQSGF	LQRGF	25392	14.2
sp	QHD43415_4&5	ARD71238.1	mucin-16 long isoform [Homo sapiens]	100	4	0	0	SAVL	SAVL	25404	14.2
sp	QHD43415_4&5	ARD71238.1	mucin-16 long isoform [Homo sapiens]	100	4	0	0	SAVL	SAVL	25404	14.2
sp	QHD43415_4&5	ARD71238.1	mucin-16 long isoform [Homo sapiens]	100	4	0	0	SAVL	SAVL	25404	14.2
sp	QHD43415_4&5	EAW83999.1	hCG21930, isoform CRA_c [Homo sapiens]	100	4	0	0	SAVL	SAVL	25404	14.2
sp	QHD43415_4&5	EAW83999.1	hCG21930, isoform CRA_c [Homo sapiens]	100	4	0	0	SAVL	SAVL	25404	14.2
sp	QHD43415_4&5	EAW83999.1	hCG21930, isoform CRA_c [Homo sapiens]	100	4	0	0	SAVL	SAVL	25404	14.2
sp	QHD43415_4&5	EAW63297.1	transforming, acidic coiled-coil containing protein 1, isoform CRA_d [Homo sapiens]	100	4	0	0	SAVL	SAVL	25927	14.2
sp	QHD43415_4&5	NP_001339711.1	transforming acidic coiled-coil-containing protein 1 isoform 9 [Homo sapiens]	100	4	0	0	SAVL	SAVL	26535	14.2
sp	QHD43415_4&5	AAC32327.1	TACC1 [Homo sapiens]	100	4	0	0	SAVL	SAVL	26538	14.2
sp	QHD43415_4&5	XP_005273685.1	transforming acidic coiled-coil-containing protein 1 isoform X2 [Homo sapiens]	100	4	0	0	SAVL	SAVL	26844	14.2
sp	QHD43415_4&5	NP_006274.2	transforming acidic coiled-coil-containing protein 1 isoform 1 [Homo sapiens]	100	4	0	0	SAVL	SAVL	26845	14.2
sp	QHD43415_4&5	BAA83038.1	KIAA1086 protein, partial [Homo sapiens]	71.429	7	2	0	SAVLQSG	SAPLQPG	26853	14.2
sp	QHD43415_4&5	XP_011526133.1	zinc finger RNA-binding protein 2 isoform X1 [Homo sapiens]	71.429	7	2	0	SAVLQSG	SAPLQPG	26855	14.2
sp	QHD43415_4&5	NP_055989.1	zinc finger RNA-binding protein 2 isoform 1 [Homo sapiens]	71.429	7	2	0	SAVLQSG	SAPLQPG	26855	14.2
sp	QHD43415_4&5	EAW69282.1	hCG23534, isoform CRA_a [Homo sapiens]	71.429	7	2	0	SAVLQSG	SAPLQPG	27481	14.2
sp	QHD43415_4&5	BAB14298.1	unnamed protein product [Homo sapiens]	66.667	6	2	0	SAVLQS	SAALQT	29300	14.2
sp	QHD43415_4&5	AAQ75077.1	endomannosidase [Homo sapiens]	66.667	6	2	0	SAVLQS	SAALQT	29382	14.2
sp	QHD43415_4&5	CAE12165.1	glycoprotein endo-alpha-1,2-mannosidase, partial [Homo sapiens]	66.667	6	2	0	SAVLQS	SAALQT	29382	14.2
sp	QHD43415_4&5	NP_078917.2	glycoprotein endo-alpha-1,2-mannosidase [Homo sapiens]	66.667	6	2	0	SAVLQS	SAALQT	29382	14.2
sp	QHD43415_4&5	CAD97640.1	hypothetical protein, partial [Homo sapiens]	66.667	6	2	0	SAVLQS	SAALQT	29392	14.2
sp	QHD43415_4&5	XP_006712118.1	baculoviral IAP repeat-containing protein 6 isoform X6 [Homo sapiens]	66.667	6	2	0	SAVLQS	SAVIES	30547	14.2
sp	QHD43415_4&5	XP_005264510.2	baculoviral IAP repeat-containing protein 6 isoform X7 [Homo sapiens]	66.667	6	2	0	SAVLQS	SAVIES	30547	14.2
sp	QHD43415_4&5	Q9NR09.2	RecName: Full=Baculoviral IAP repeat-containing protein 6; AltName: Full=BIR repeat-containing ubiquitin-conjugating enzyme; Short=BRUCE; AltName: Full=RING-type E3 ubiquitin transferase BIRC6; AltName: Full=Ubiquitin-conjugating BIR domain enzyme apollon; Short=APOLLON [Homo sapiens]	66.667	6	2	0	SAVLQS	SAVIES	30547	14.2
sp	QHD43415_4&5	NP_057336.3	baculoviral IAP repeat-containing protein 6 isoform 1 [Homo sapiens]	66.667	6	2	0	SAVLQS	SAVIES	30547	14.2
sp	QHD43415_4&5	NP_001365054.1	baculoviral IAP repeat-containing protein 6 isoform 2 [Homo sapiens]	66.667	6	2	0	SAVLQS	SAVIES	30547	14.2
sp	QHD43415_4&5	XP_006712119.1	baculoviral IAP repeat-containing protein 6 isoform X9 [Homo sapiens]	66.667	6	2	0	SAVLQS	SAVIES	30547	14.2
sp	QHD43415_4&5	XP_005264511.2	baculoviral IAP repeat-containing protein 6 isoform X11 [Homo sapiens]	66.667	6	2	0	SAVLQS	SAVIES	30547	14.2
sp	QHD43415_4&5	XP_016860046.1	baculoviral IAP repeat-containing protein 6 isoform X10 [Homo sapiens]	66.667	6	2	0	SAVLQS	SAVIES	30547	14.2
sp	QHD43415_4&5	XP_016860047.1	baculoviral IAP repeat-containing protein 6 isoform X13 [Homo sapiens]	66.667	6	2	0	SAVLQS	SAVIES	30547	14.2
sp	QHD43415_4&5	EAX00445.1	baculoviral IAP repeat-containing 6 (apollon), isoform CRA_c, partial [Homo sapiens]	66.667	6	2	0	SAVLQS	SAVIES	30547	14.2
sp	QHD43415_4&5	EAX00447.1	baculoviral IAP repeat-containing 6 (apollon), isoform CRA_e [Homo sapiens]	66.667	6	2	0	SAVLQS	SAVIES	30547	14.2
sp	QHD43415_4&5	AAF75772.1	ubiquitin-conjugating BIR-domain enzyme APOLLON [Homo sapiens]	66.667	6	2	0	SAVLQS	SAVIES	30547	14.2
sp	QHD43415_4&5	EAX00443.1	baculoviral IAP repeat-containing 6 (apollon), isoform CRA_a [Homo sapiens]	66.667	6	2	0	SAVLQS	SAVIES	30547	14.2
sp	QHD43415_4&5	XP_011531305.1	baculoviral IAP repeat-containing protein 6 isoform X14 [Homo sapiens]	66.667	6	2	0	SAVLQS	SAVIES	30547	14.2
sp	QHD43415_4&5	XP_016860048.1	baculoviral IAP repeat-containing protein 6 isoform X15 [Homo sapiens]	66.667	6	2	0	SAVLQS	SAVIES	30547	14.2
sp	QHD43415_4&5	XP_005264507.2	baculoviral IAP repeat-containing protein 6 isoform X2 [Homo sapiens]	66.667	6	2	0	SAVLQS	SAVIES	30548	14.2
sp	QHD43415_4&5	XP_005264508.2	baculoviral IAP repeat-containing protein 6 isoform X4 [Homo sapiens]	66.667	6	2	0	SAVLQS	SAVIES	30548	14.2
sp	QHD43415_4&5	XP_005264509.2	baculoviral IAP repeat-containing protein 6 isoform X5 [Homo sapiens]	66.667	6	2	0	SAVLQS	SAVIES	30548	14.2
sp	QHD43415_4&5	XP_011538615.1	Golgi-specific brefeldin A-resistance guanine nucleotide exchange factor 1 isoform X10 [Homo sapiens]	57.143	7	3	0	VLQSGFR	IMQSCFR	31234	14.2
sp	QHD43415_4&5	NP_001364068.1	Golgi-specific brefeldin A-resistance guanine nucleotide exchange factor 1 isoform 6 [Homo sapiens]	57.143	7	3	0	VLQSGFR	IMQSCFR	31237	14.2
sp	QHD43415_4&5	NP_001364069.1	Golgi-specific brefeldin A-resistance guanine nucleotide exchange factor 1 isoform 7 [Homo sapiens]	57.143	7	3	0	VLQSGFR	IMQSCFR	31237	14.2
sp	QHD43415_4&5	XP_006718113.1	Golgi-specific brefeldin A-resistance guanine nucleotide exchange factor 1 isoform X5 [Homo sapiens]	57.143	7	3	0	VLQSGFR	IMQSCFR	31239	14.2
sp	QHD43415_4&5	XP_016872351.1	Golgi-specific brefeldin A-resistance guanine nucleotide exchange factor 1 isoform X6 [Homo sapiens]	57.143	7	3	0	VLQSGFR	IMQSCFR	31239	14.2
sp	QHD43415_4&5	NP_001364066.1	Golgi-specific brefeldin A-resistance guanine nucleotide exchange factor 1 isoform 4 [Homo sapiens]	57.143	7	3	0	VLQSGFR	IMQSCFR	31239	14.2
sp	QHD43415_4&5	NP_001364070.1	Golgi-specific brefeldin A-resistance guanine nucleotide exchange factor 1 isoform 1 [Homo sapiens]	57.143	7	3	0	VLQSGFR	IMQSCFR	31239	14.2
sp	QHD43415_4&5	BAA13379.3	KIAA0248 [Homo sapiens]	57.143	7	3	0	VLQSGFR	IMQSCFR	31239	14.2
sp	QHD43415_4&5	NP_001186307.1	Golgi-specific brefeldin A-resistance guanine nucleotide exchange factor 1 isoform 2 [Homo sapiens]	57.143	7	3	0	VLQSGFR	IMQSCFR	31239	14.2
sp	QHD43415_4&5	NP_001186308.1	Golgi-specific brefeldin A-resistance guanine nucleotide exchange factor 1 isoform 3 [Homo sapiens]	57.143	7	3	0	VLQSGFR	IMQSCFR	31239	14.2
sp	QHD43415_4&5	AAI17682.1	GBF1 protein [Homo sapiens]	57.143	7	3	0	VLQSGFR	IMQSCFR	31239	14.2
sp	QHD43415_4&5	XP_016872352.1	Golgi-specific brefeldin A-resistance guanine nucleotide exchange factor 1 isoform X8 [Homo sapiens]	57.143	7	3	0	VLQSGFR	IMQSCFR	31239	14.2
sp	QHD43415_4&5	XP_011538614.1	Golgi-specific brefeldin A-resistance guanine nucleotide exchange factor 1 isoform X9 [Homo sapiens]	57.143	7	3	0	VLQSGFR	IMQSCFR	31239	14.2
sp	QHD43415_4&5	NP_001364067.1	Golgi-specific brefeldin A-resistance guanine nucleotide exchange factor 1 isoform 5 [Homo sapiens]	57.143	7	3	0	VLQSGFR	IMQSCFR	31239	14.2
sp	QHD43415_4&5	XP_006718110.1	Golgi-specific brefeldin A-resistance guanine nucleotide exchange factor 1 isoform X1 [Homo sapiens]	57.143	7	3	0	VLQSGFR	IMQSCFR	31240	14.2
sp	QHD43415_4&5	XP_006718111.1	Golgi-specific brefeldin A-resistance guanine nucleotide exchange factor 1 isoform X2 [Homo sapiens]	57.143	7	3	0	VLQSGFR	IMQSCFR	31240	14.2
sp	QHD43415_4&5	XP_006718112.1	Golgi-specific brefeldin A-resistance guanine nucleotide exchange factor 1 isoform X3 [Homo sapiens]	57.143	7	3	0	VLQSGFR	IMQSCFR	31240	14.2
sp	QHD43415_4&5	XP_016872350.1	Golgi-specific brefeldin A-resistance guanine nucleotide exchange factor 1 isoform X4 [Homo sapiens]	57.143	7	3	0	VLQSGFR	IMQSCFR	31240	14.2
sp	QHD43415_4&5	EAX00446.1	baculoviral IAP repeat-containing 6 (apollon), isoform CRA_d [Homo sapiens]	66.667	6	2	0	SAVLQS	SAVIES	31258	14.2
sp	QHD43415_4&5	XP_011531307.1	baculoviral IAP repeat-containing protein 6 isoform X16 [Homo sapiens]	66.667	6	2	0	SAVLQS	SAVIES	31259	14.2
sp	QHD43415_4&5	EAX00444.1	baculoviral IAP repeat-containing 6 (apollon), isoform CRA_b [Homo sapiens]	66.667	6	2	0	SAVLQS	SAVIES	31260	14.2
sp	QHD43415_4&5	XP_005264512.2	baculoviral IAP repeat-containing protein 6 isoform X12 [Homo sapiens]	66.667	6	2	0	SAVLQS	SAVIES	31262	14.2
sp	QHD43415_4&5	CAA32479.1	unnamed protein product [Homo sapiens]	66.667	6	2	0	SAVLQS	TAALQS	31621	14.2
sp	QHD43415_4&5	P11532.3	RecName: Full=Dystrophin [Homo sapiens]	66.667	6	2	0	SAVLQS	TAALQS	31988	14.2
sp	QHD43415_4&5	3U1K_A	Chain A, Polyribonucleotide Nucleotidyltransferase 1, Mitochondrial [Homo sapiens]	66.667	6	2	0	SAVLQS	SEVLES	32266	14.2
sp	QHD43415_4&5	5ZF6_A	Chain A, Polyribonucleotide nucleotidyltransferase 1, mitochondrial [Homo sapiens]	66.667	6	2	0	SAVLQS	SEVLES	32269	14.2
sp	QHD43415_4&5	XP_016884818.1	dystrophin isoform X10 [Homo sapiens]	66.667	6	2	0	SAVLQS	TAALQS	32347	14.2
sp	QHD43415_4&5	XP_016884819.1	dystrophin isoform X11 [Homo sapiens]	66.667	6	2	0	SAVLQS	TAALQS	32347	14.2
sp	QHD43415_4&5	XP_011543770.1	dystrophin isoform X9 [Homo sapiens]	66.667	6	2	0	SAVLQS	TAALQS	32358	14.2
sp	QHD43415_4&5	XP_016884817.1	dystrophin isoform X4 [Homo sapiens]	66.667	6	2	0	SAVLQS	TAALQS	32360	14.2
sp	QHD43415_4&5	EAW99062.1	dystrophin (muscular dystrophy, Duchenne and Becker types), isoform CRA_b [Homo sapiens]	66.667	6	2	0	SAVLQS	TAALQS	32360	14.2
sp	QHD43415_4&5	XP_011543769.1	dystrophin isoform X5 [Homo sapiens]	66.667	6	2	0	SAVLQS	TAALQS	32360	14.2
sp	QHD43415_4&5	XP_006724536.1	dystrophin isoform X6 [Homo sapiens]	66.667	6	2	0	SAVLQS	TAALQS	32360	14.2
sp	QHD43415_4&5	XP_006724538.1	dystrophin isoform X8 [Homo sapiens]	66.667	6	2	0	SAVLQS	TAALQS	32360	14.2
sp	QHD43415_4&5	XP_006724537.1	dystrophin isoform X7 [Homo sapiens]	66.667	6	2	0	SAVLQS	TAALQS	32360	14.2
sp	QHD43415_4&5	EAW99063.1	dystrophin (muscular dystrophy, Duchenne and Becker types), isoform CRA_c [Homo sapiens]	66.667	6	2	0	SAVLQS	TAALQS	32360	14.2
sp	QHD43415_4&5	NP_004001.1	dystrophin isoform Dp427p2 [Homo sapiens]	66.667	6	2	0	SAVLQS	TAALQS	32360	14.2
sp	QHD43415_4&5	XP_006724531.1	dystrophin isoform X1 [Homo sapiens]	66.667	6	2	0	SAVLQS	TAALQS	32361	14.2
sp	QHD43415_4&5	XP_006724532.1	dystrophin isoform X2 [Homo sapiens]	66.667	6	2	0	SAVLQS	TAALQS	32361	14.2
sp	QHD43415_4&5	XP_006724533.1	dystrophin isoform X3 [Homo sapiens]	66.667	6	2	0	SAVLQS	TAALQS	32361	14.2
sp	QHD43415_4&5	AAA53189.1	dystrophin [Homo sapiens]	66.667	6	2	0	SAVLQS	TAALQS	32361	14.2
sp	QHD43415_4&5	EAW99066.1	dystrophin (muscular dystrophy, Duchenne and Becker types), isoform CRA_f [Homo sapiens]	66.667	6	2	0	SAVLQS	TAALQS	32361	14.2
sp	QHD43415_4&5	NP_003997.2	dystrophin isoform Dp427m [Homo sapiens]	66.667	6	2	0	SAVLQS	TAALQS	32361	14.2
sp	QHD43415_4&5	NP_000100.3	dystrophin isoform Dp427c [Homo sapiens]	66.667	6	2	0	SAVLQS	TAALQS	32361	14.2
sp	QHD43415_4&5	NP_004000.1	dystrophin isoform Dp427p1 [Homo sapiens]	66.667	6	2	0	SAVLQS	TAALQS	32361	14.2
sp	QHD43415_4&5	EAW99061.1	dystrophin (muscular dystrophy, Duchenne and Becker types), isoform CRA_a [Homo sapiens]	66.667	6	2	0	SAVLQS	TAALQS	32361	14.2
sp	QHD43415_4&5	EAW97998.1	chromosome 12 open reading frame 51, isoform CRA_a [Homo sapiens]	80	5	1	0	AVLQS	ALLQS	35093	14.2
sp	QHD43415_4&5	NP_060606.3	abnormal spindle-like microcephaly-associated protein isoform 1 [Homo sapiens]	55.556	9	4	0	SAVLQSGFR	SIVIQSTYR	35500	14.2
sp	QHD43415_4&5	AAN40011.1	abnormal spindles [Homo sapiens]	55.556	9	4	0	SAVLQSGFR	SIVIQSTYR	35500	14.2
sp	QHD43415_4&5	EAW91271.1	asp (abnormal spindle)-like, microcephaly associated (Drosophila), isoform CRA_b [Homo sapiens]	55.556	9	4	0	SAVLQSGFR	SIVIQSTYR	35500	14.2
sp	QHD43415_4&5	Q9Y4D8.5	RecName: Full=Probable E3 ubiquitin-protein ligase HECTD4; AltName: Full=HECT domain-containing protein 4; AltName: Full=HECT-type E3 ubiquitin transferase HECTD4 [Homo sapiens]	80	5	1	0	AVLQS	ALLQS	35503	14.2
sp	QHD43415_4&5	NP_001103132.4	probable E3 ubiquitin-protein ligase HECTD4 [Homo sapiens]	80	5	1	0	AVLQS	ALLQS	35918	14.2
sp	QHD43415_4&5	NP_149100.2	polyribonucleotide nucleotidyltransferase 1, mitochondrial precursor [Homo sapiens]	66.667	6	2	0	SAVLQS	SEVLES	36273	13.8
sp	QHD43415_4&5	AAK13047.1	3'-5' RNA exonuclease [Homo sapiens]	66.667	6	2	0	SAVLQS	SEVLES	36720	13.8
sp	QHD43415_4&5	AAH53660.1	Polyribonucleotide nucleotidyltransferase 1 [Homo sapiens]	66.667	6	2	0	SAVLQS	SEVLES	36720	13.8
sp	QHD43415_4&5	BAA31589.3	KIAA0614 protein, partial [Homo sapiens]	80	5	1	0	AVLQS	ALLQS	38636	13.8
sp	QHD43415_4&5	EAX00086.1	polyribonucleotide nucleotidyltransferase 1, isoform CRA_a [Homo sapiens]	66.667	6	2	0	SAVLQS	SEVLES	39942	13.8
sp	QHD43415_4&5	EAW91271.1	asp (abnormal spindle)-like, microcephaly associated (Drosophila), isoform CRA_b [Homo sapiens]	80	5	1	0	QSGFR	QSTFR	40081	13.8
sp	QHD43415_4&5	NP_060606.3	abnormal spindle-like microcephaly-associated protein isoform 1 [Homo sapiens]	80	5	1	0	QSGFR	QSTFR	40082	13.8
sp	QHD43415_4&5	AAN40011.1	abnormal spindles [Homo sapiens]	80	5	1	0	QSGFR	QSTFR	40082	13.8
sp	QHD43415_4&5	AAY46815.1	abnormal spindle-like microcephaly associated splice variant 2 [Homo sapiens]	55.556	9	4	0	SAVLQSGFR	SIVIQSTYR	43612	13.8
sp	QHD43415_4&5	NP_001164638.1	calmodulin-binding transcription activator 2 isoform 4 [Homo sapiens]	55.556	9	4	0	AVLQSGFRK	AVIQRCYRK	46337	13.8
sp	QHD43415_4&5	AAY46815.1	abnormal spindle-like microcephaly associated splice variant 2 [Homo sapiens]	80	5	1	0	QSGFR	QSTFR	49242	13.8

## Sheet: nsp5
Query accesion.version		Subject accession.version	Subject Title	Percentage of identical matches	Alignment length	Number of mismatches	Number of gap openings	Aligned part of query sequence	Aligned part of subject sequence	Expect value (e value)	Bit score
sp	QHD43415_5-6	NP_001135779.1	general transcription factor IIH subunit 1 [Homo sapiens]	85.714	7	1	0	FQSAVKR	FQPAVKR	38	22.3
sp	QHD43415_5-6	6NMI_C	Chain C, General transcription factor IIH subunit 1, p62 [Homo sapiens]	85.714	7	1	0	FQSAVKR	FQPAVKR	38	22.3
sp	QHD43415_5-6	BAG35811.1	unnamed protein product [Homo sapiens]	85.714	7	1	0	FQSAVKR	FQPAVKR	38	22.3
sp	QHD43415_5-6	BAB15621.1	unnamed protein product [Homo sapiens]	85.714	7	1	0	FQSAVKR	FQPAVKR	38	22.3
sp	QHD43415_5-6	BAG61628.1	unnamed protein product [Homo sapiens]	85.714	7	1	0	FQSAVKR	FQPAVKR	38	22.3
sp	QHD43415_5-6	EAW68400.1	general transcription factor IIH, polypeptide 1, 62kDa, isoform CRA_b [Homo sapiens]	85.714	7	1	0	FQSAVKR	FQPAVKR	38	22.3
sp	QHD43415_5-6	NP_067008.3	cation channel sperm-associated protein subunit gamma isoform 1 precursor [Homo sapiens]	85.714	7	1	0	VTFQSAV	VTFQSPV	44	21.8
sp	QHD43415_5-6	NP_001317425.1	cation channel sperm-associated protein subunit gamma isoform 2 [Homo sapiens]	85.714	7	1	0	VTFQSAV	VTFQSPV	44	21.8
sp	QHD43415_5-6	EAW56779.1	chromosome 19 open reading frame 15, isoform CRA_c [Homo sapiens]	85.714	7	1	0	VTFQSAV	VTFQSPV	44	21.8
sp	QHD43415_5-6	EAW56782.1	chromosome 19 open reading frame 15, isoform CRA_f [Homo sapiens]	85.714	7	1	0	VTFQSAV	VTFQSPV	44	21.8
sp	QHD43415_5-6	EAW56783.1	chromosome 19 open reading frame 15, isoform CRA_g, partial [Homo sapiens]	85.714	7	1	0	VTFQSAV	VTFQSPV	44	21.8
sp	QHD43415_5-6	CAH56391.1	hypothetical protein, partial [Homo sapiens]	85.714	7	1	0	VTFQSAV	VTFQSPV	44	21.8
sp	QHD43415_5-6	EAW56777.1	chromosome 19 open reading frame 15, isoform CRA_a [Homo sapiens]	85.714	7	1	0	VTFQSAV	VTFQSPV	44	21.8
sp	QHD43415_5-6	XP_016867287.1	polycystic kidney disease protein 1-like 1 isoform X1 [Homo sapiens]	75	8	2	0	GVTFQSAV	GVTFEAAV	45	21.8
sp	QHD43415_5-6	EAW61005.1	polycystic kidney disease 1 like 1, isoform CRA_c [Homo sapiens]	75	8	2	0	GVTFQSAV	GVTFEAAV	45	21.8
sp	QHD43415_5-6	AAC34570.1	R27328_1 [Homo sapiens]	85.714	7	1	0	VTFQSAV	VTFQSPV	46	21.8
sp	QHD43415_5-6	NP_612152.1	polycystic kidney disease protein 1-like 1 [Homo sapiens]	75	8	2	0	GVTFQSAV	GVTFEAAV	46	21.8
sp	QHD43415_5-6	EAW61004.1	polycystic kidney disease 1 like 1, isoform CRA_b [Homo sapiens]	75	8	2	0	GVTFQSAV	GVTFEAAV	48	21.8
sp	QHD43415_5-6	EAW61003.1	polycystic kidney disease 1 like 1, isoform CRA_a [Homo sapiens]	75	8	2	0	GVTFQSAV	GVTFEAAV	48	21.8
sp	QHD43415_5-6	EAW61006.1	polycystic kidney disease 1 like 1, isoform CRA_d [Homo sapiens]	75	8	2	0	GVTFQSAV	GVTFEAAV	50	21.8
sp	QHD43415_5-6	EAW56778.1	chromosome 19 open reading frame 15, isoform CRA_b [Homo sapiens]	85.714	7	1	0	VTFQSAV	VTFQSPV	53	21.8
sp	QHD43415_5-6	XP_024308975.1	sodium-dependent multivitamin transporter isoform X3 [Homo sapiens]	100	6	0	0	TFQSAV	TFQSAV	58	21.4
sp	QHD43415_5-6	NP_066918.2	sodium-dependent multivitamin transporter [Homo sapiens]	100	6	0	0	TFQSAV	TFQSAV	59	21.4
sp	QHD43415_5-6	AAD31727.1	sodium-dependent multivitamin transporter [Homo sapiens]	100	6	0	0	TFQSAV	TFQSAV	61	21.4
sp	QHD43415_5-6	XP_024308974.1	sodium-dependent multivitamin transporter isoform X2 [Homo sapiens]	100	6	0	0	TFQSAV	TFQSAV	61	21.4
sp	QHD43415_5-6	EAX00623.1	solute carrier family 5 (sodium-dependent vitamin transporter), member 6, isoform CRA_b [Homo sapiens]	100	6	0	0	TFQSAV	TFQSAV	61	21.4
sp	QHD43415_5-6	NP_001365112.1	piezo-type mechanosensitive ion channel component 2 isoform 1 [Homo sapiens]	58.333	12	2	1	VTF---QSAVKR	VTFPEQQTAVRR	76	21.4
sp	QHD43415_5-6	XP_011524025.1	piezo-type mechanosensitive ion channel component 2 isoform X1 [Homo sapiens]	58.333	12	2	1	VTF---QSAVKR	VTFPEQQTAVRR	76	21.4
sp	QHD43415_5-6	XP_016881407.1	piezo-type mechanosensitive ion channel component 2 isoform X2 [Homo sapiens]	58.333	12	2	1	VTF---QSAVKR	VTFPEQQTAVRR	76	21.4
sp	QHD43415_5-6	XP_011524026.1	piezo-type mechanosensitive ion channel component 2 isoform X3 [Homo sapiens]	58.333	12	2	1	VTF---QSAVKR	VTFPEQQTAVRR	76	21.4
sp	QHD43415_5-6	XP_011524027.1	piezo-type mechanosensitive ion channel component 2 isoform X4 [Homo sapiens]	58.333	12	2	1	VTF---QSAVKR	VTFPEQQTAVRR	76	21.4
sp	QHD43415_5-6	NP_071351.2	piezo-type mechanosensitive ion channel component 2 isoform 2 [Homo sapiens]	58.333	12	2	1	VTF---QSAVKR	VTFPEQQTAVRR	76	21.4
sp	QHD43415_5-6	AFC88283.1	PIEZO2 [Homo sapiens]	58.333	12	2	1	VTF---QSAVKR	VTFPEQQTAVRR	76	21.4
sp	QHD43415_5-6	XP_011524028.1	piezo-type mechanosensitive ion channel component 2 isoform X5 [Homo sapiens]	58.333	12	2	1	VTF---QSAVKR	VTFPEQQTAVRR	76	21.4
sp	QHD43415_5-6	XP_005252742.2	neuron-specific vesicular protein calcyon isoform X1 [Homo sapiens]	85.714	7	1	0	GVTFQSA	GLTFQSA	111	21
sp	QHD43415_5-6	BAH13798.1	unnamed protein product [Homo sapiens]	58.333	12	2	1	VTF---QSAVKR	VTFPEQQTAVRR	114	20.6
sp	QHD43415_5-6	XP_024305278.1	solute carrier family 35 member E2B isoform X1 [Homo sapiens]	77.778	9	0	1	VTFQSAVKR	VTFQ--VKR	129	20.6
sp	QHD43415_5-6	XP_006715470.1	nesprin-1 isoform X1 [Homo sapiens]	66.667	9	3	0	VTFQSAVKR	VAFQSMVKK	186	20.2
sp	QHD43415_5-6	XP_011533943.1	nesprin-1 isoform X2 [Homo sapiens]	66.667	9	3	0	VTFQSAVKR	VAFQSMVKK	186	20.2
sp	QHD43415_5-6	XP_006715471.1	nesprin-1 isoform X3 [Homo sapiens]	66.667	9	3	0	VTFQSAVKR	VAFQSMVKK	186	20.2
sp	QHD43415_5-6	XP_011533944.1	nesprin-1 isoform X4 [Homo sapiens]	66.667	9	3	0	VTFQSAVKR	VAFQSMVKK	186	20.2
sp	QHD43415_5-6	XP_006715472.1	nesprin-1 isoform X5 [Homo sapiens]	66.667	9	3	0	VTFQSAVKR	VAFQSMVKK	186	20.2
sp	QHD43415_5-6	XP_016866100.1	nesprin-1 isoform X9 [Homo sapiens]	66.667	9	3	0	VTFQSAVKR	VAFQSMVKK	186	20.2
sp	QHD43415_5-6	XP_006715473.1	nesprin-1 isoform X6 [Homo sapiens]	66.667	9	3	0	VTFQSAVKR	VAFQSMVKK	186	20.2
sp	QHD43415_5-6	XP_006715474.1	nesprin-1 isoform X7 [Homo sapiens]	66.667	9	3	0	VTFQSAVKR	VAFQSMVKK	186	20.2
sp	QHD43415_5-6	XP_006715475.1	nesprin-1 isoform X8 [Homo sapiens]	66.667	9	3	0	VTFQSAVKR	VAFQSMVKK	186	20.2
sp	QHD43415_5-6	XP_006715476.1	nesprin-1 isoform X10 [Homo sapiens]	66.667	9	3	0	VTFQSAVKR	VAFQSMVKK	186	20.2
sp	QHD43415_5-6	XP_006715477.1	nesprin-1 isoform X11 [Homo sapiens]	66.667	9	3	0	VTFQSAVKR	VAFQSMVKK	186	20.2
sp	QHD43415_5-6	XP_016866101.1	nesprin-1 isoform X12 [Homo sapiens]	66.667	9	3	0	VTFQSAVKR	VAFQSMVKK	186	20.2
sp	QHD43415_5-6	XP_006715478.1	nesprin-1 isoform X13 [Homo sapiens]	66.667	9	3	0	VTFQSAVKR	VAFQSMVKK	186	20.2
sp	QHD43415_5-6	XP_016866102.1	nesprin-1 isoform X14 [Homo sapiens]	66.667	9	3	0	VTFQSAVKR	VAFQSMVKK	186	20.2
sp	QHD43415_5-6	XP_006715479.1	nesprin-1 isoform X15 [Homo sapiens]	66.667	9	3	0	VTFQSAVKR	VAFQSMVKK	186	20.2
sp	QHD43415_5-6	XP_006715480.1	nesprin-1 isoform X16 [Homo sapiens]	66.667	9	3	0	VTFQSAVKR	VAFQSMVKK	186	20.2
sp	QHD43415_5-6	EAW47739.1	spectrin repeat containing, nuclear envelope 1, isoform CRA_m [Homo sapiens]	66.667	9	3	0	VTFQSAVKR	VAFQSMVKK	186	20.2
sp	QHD43415_5-6	NP_892006.3	nesprin-1 isoform 1 (nesprin-1 giant or enaptin) [Homo sapiens]	66.667	9	3	0	VTFQSAVKR	VAFQSMVKK	186	20.2
sp	QHD43415_5-6	AAN60442.1	nesprin-1 [Homo sapiens]	66.667	9	3	0	VTFQSAVKR	VAFQSMVKK	186	20.2
sp	QHD43415_5-6	XP_006715483.1	nesprin-1 isoform X17 [Homo sapiens]	66.667	9	3	0	VTFQSAVKR	VAFQSMVKK	186	20.2
sp	QHD43415_5-6	XP_016866103.1	nesprin-1 isoform X18 [Homo sapiens]	66.667	9	3	0	VTFQSAVKR	VAFQSMVKK	186	20.2
sp	QHD43415_5-6	XP_006715484.1	nesprin-1 isoform X19 [Homo sapiens]	66.667	9	3	0	VTFQSAVKR	VAFQSMVKK	186	20.2
sp	QHD43415_5-6	XP_011533945.1	nesprin-1 isoform X21 [Homo sapiens]	66.667	9	3	0	VTFQSAVKR	VAFQSMVKK	186	20.2
sp	QHD43415_5-6	EAW47737.1	spectrin repeat containing, nuclear envelope 1, isoform CRA_k [Homo sapiens]	66.667	9	3	0	VTFQSAVKR	VAFQSMVKK	186	20.2
sp	QHD43415_5-6	XP_006715486.1	nesprin-1 isoform X22 [Homo sapiens]	66.667	9	3	0	VTFQSAVKR	VAFQSMVKK	186	20.2
sp	QHD43415_5-6	XP_016866104.1	nesprin-1 isoform X23 [Homo sapiens]	66.667	9	3	0	VTFQSAVKR	VAFQSMVKK	186	20.2
sp	QHD43415_5-6	EAW47727.1	spectrin repeat containing, nuclear envelope 1, isoform CRA_a, partial [Homo sapiens]	66.667	9	3	0	VTFQSAVKR	VAFQSMVKK	186	20.2
sp	QHD43415_5-6	EAW47731.1	spectrin repeat containing, nuclear envelope 1, isoform CRA_e [Homo sapiens]	66.667	9	3	0	VTFQSAVKR	VAFQSMVKK	186	20.2
sp	QHD43415_5-6	NP_149062.1	nesprin-1 isoform 2 [Homo sapiens]	66.667	9	3	0	VTFQSAVKR	VAFQSMVKK	186	20.2
sp	QHD43415_5-6	XP_006715487.1	nesprin-1 isoform X24 [Homo sapiens]	66.667	9	3	0	VTFQSAVKR	VAFQSMVKK	186	20.2
sp	QHD43415_5-6	XP_016866105.1	nesprin-1 isoform X25 [Homo sapiens]	66.667	9	3	0	VTFQSAVKR	VAFQSMVKK	186	20.2
sp	QHD43415_5-6	XP_006715488.1	nesprin-1 isoform X26 [Homo sapiens]	66.667	9	3	0	VTFQSAVKR	VAFQSMVKK	186	20.2
sp	QHD43415_5-6	XP_016866106.1	nesprin-1 isoform X27 [Homo sapiens]	66.667	9	3	0	VTFQSAVKR	VAFQSMVKK	186	20.2
sp	QHD43415_5-6	XP_016866107.1	nesprin-1 isoform X28 [Homo sapiens]	66.667	9	3	0	VTFQSAVKR	VAFQSMVKK	186	20.2
sp	QHD43415_5-6	XP_011533946.1	nesprin-1 isoform X29 [Homo sapiens]	66.667	9	3	0	VTFQSAVKR	VAFQSMVKK	186	20.2
sp	QHD43415_5-6	XP_011533947.1	nesprin-1 isoform X30 [Homo sapiens]	66.667	9	3	0	VTFQSAVKR	VAFQSMVKK	186	20.2
sp	QHD43415_5-6	EAW47736.1	spectrin repeat containing, nuclear envelope 1, isoform CRA_j [Homo sapiens]	66.667	9	3	0	VTFQSAVKR	VAFQSMVKK	186	20.2
sp	QHD43415_5-6	CAQ57272.1	drop1 fusion protein [Homo sapiens]	66.667	9	3	0	VTFQSAVKR	VAFQSMVKK	186	20.2
sp	QHD43415_5-6	BAB21847.1	KIAA1756 protein, partial [Homo sapiens]	66.667	9	3	0	VTFQSAVKR	VAFQSMVKK	186	20.2
sp	QHD43415_5-6	ALX35608.1	CPG2 full length variant [Homo sapiens]	66.667	9	3	0	VTFQSAVKR	VAFQSMVKK	186	20.2
sp	QHD43415_5-6	ALX35609.1	CPG2 short variant [Homo sapiens]	66.667	9	3	0	VTFQSAVKR	VAFQSMVKK	186	20.2
sp	QHD43415_5-6	CAI45971.1	hypothetical protein [Homo sapiens]	66.667	9	3	0	VTFQSAVKR	VAFQSMVKK	186	20.2
sp	QHD43415_5-6	EAW47735.1	spectrin repeat containing, nuclear envelope 1, isoform CRA_i [Homo sapiens]	66.667	9	3	0	VTFQSAVKR	VAFQSMVKK	192	20.2
sp	QHD43415_5-6	EAW47729.1	spectrin repeat containing, nuclear envelope 1, isoform CRA_c [Homo sapiens]	66.667	9	3	0	VTFQSAVKR	VAFQSMVKK	197	20.2
sp	QHD43415_5-6	CAD28486.2	hypothetical protein, partial [Homo sapiens]	66.667	9	3	0	VTFQSAVKR	VAFQSMVKK	197	20.2
sp	QHD43415_5-6	EAW65538.1	hCG2038438, partial [Homo sapiens]	85.714	7	1	0	FQSAVKR	FQSAVIR	203	20.2
sp	QHD43415_5-6	EAW47728.1	spectrin repeat containing, nuclear envelope 1, isoform CRA_b [Homo sapiens]	66.667	9	3	0	VTFQSAVKR	VAFQSMVKK	206	20.2
sp	QHD43415_5-6	NP_060590.1	armadillo repeat-containing protein 1 isoform 1 [Homo sapiens]	61.538	13	2	1	GV---TFQSAVKR	GVISFTFQMAVQR	206	20.2
sp	QHD43415_5-6	AAB66672.1	oxytocinase splice variant 1 [Homo sapiens]	85.714	7	1	0	VTFQSAV	VTFMSAV	243	19.7
sp	QHD43415_5-6	BAG36898.1	unnamed protein product [Homo sapiens]	85.714	7	1	0	VTFQSAV	VTFMSAV	243	19.7
sp	QHD43415_5-6	NP_005566.2	leucyl-cystinyl aminopeptidase isoform 1 [Homo sapiens]	85.714	7	1	0	VTFQSAV	VTFMSAV	243	19.7
sp	QHD43415_5-6	CAB61646.1	oxytocinase/insulin-responsive aminopeptidase, variant 1 [Homo sapiens]	85.714	7	1	0	VTFQSAV	VTFMSAV	243	19.7
sp	QHD43415_5-6	AAB66673.1	oxytocinase splice variant 2 [Homo sapiens]	85.714	7	1	0	VTFQSAV	VTFMSAV	243	19.7
sp	QHD43415_5-6	NP_787116.2	leucyl-cystinyl aminopeptidase isoform 2 [Homo sapiens]	85.714	7	1	0	VTFQSAV	VTFMSAV	243	19.7
sp	QHD43415_5-6	CAB94753.1	oxytocinase/insulin-responsive aminopeptidase, putative variant 2 [Homo sapiens]	85.714	7	1	0	VTFQSAV	VTFMSAV	243	19.7
sp	QHD43415_5-6	BAA09436.1	placental leucine aminopeptidase [Homo sapiens]	85.714	7	1	0	VTFQSAV	VTFMSAV	243	19.7
sp	QHD43415_5-6	5C97_A	Chain A, Leucyl-cystinyl Aminopeptidase [Homo sapiens]	85.714	7	1	0	VTFQSAV	VTFMSAV	243	19.7
sp	QHD43415_5-6	4Z7I_A	Chain A, Leucyl-cystinyl Aminopeptidase [Homo sapiens]	85.714	7	1	0	VTFQSAV	VTFMSAV	243	19.7
sp	QHD43415_5-6	5MJ6_A	Chain A, Leucyl-cystinyl Aminopeptidase [Homo sapiens]	85.714	7	1	0	VTFQSAV	VTFMSAV	243	19.7
sp	QHD43415_5-6	4P8Q_A	Chain A, Leucyl-cystinyl Aminopeptidase [Homo sapiens]	85.714	7	1	0	VTFQSAV	VTFMSAV	243	19.7
sp	QHD43415_5-6	XP_005262915.1	WD repeat and FYVE domain-containing protein 3 isoform X1 [Homo sapiens]	71.429	7	2	0	FQSAVKR	FQSEIKR	269	19.7
sp	QHD43415_5-6	XP_011530063.1	WD repeat and FYVE domain-containing protein 3 isoform X2 [Homo sapiens]	71.429	7	2	0	FQSAVKR	FQSEIKR	269	19.7
sp	QHD43415_5-6	XP_011530064.1	WD repeat and FYVE domain-containing protein 3 isoform X3 [Homo sapiens]	71.429	7	2	0	FQSAVKR	FQSEIKR	269	19.7
sp	QHD43415_5-6	NP_055806.2	WD repeat and FYVE domain-containing protein 3 [Homo sapiens]	71.429	7	2	0	FQSAVKR	FQSEIKR	269	19.7
sp	QHD43415_5-6	AAN15137.1	ALFY [Homo sapiens]	71.429	7	2	0	FQSAVKR	FQSEIKR	269	19.7
sp	QHD43415_5-6	XP_011530066.1	WD repeat and FYVE domain-containing protein 3 isoform X5 [Homo sapiens]	71.429	7	2	0	FQSAVKR	FQSEIKR	269	19.7
sp	QHD43415_5-6	XP_011530067.1	WD repeat and FYVE domain-containing protein 3 isoform X6 [Homo sapiens]	71.429	7	2	0	FQSAVKR	FQSEIKR	269	19.7
sp	QHD43415_5-6	XP_016863398.1	WD repeat and FYVE domain-containing protein 3 isoform X7 [Homo sapiens]	71.429	7	2	0	FQSAVKR	FQSEIKR	269	19.7
sp	QHD43415_5-6	AAI50247.1	WDFY3 protein, partial [Homo sapiens]	71.429	7	2	0	FQSAVKR	FQSEIKR	269	19.7
sp	QHD43415_5-6	BAA76837.2	KIAA0993 protein, partial [Homo sapiens]	71.429	7	2	0	FQSAVKR	FQSEIKR	269	19.7
sp	QHD43415_5-6	AAH65502.1	WDFY3 protein, partial [Homo sapiens]	71.429	7	2	0	FQSAVKR	FQSEIKR	269	19.7
sp	QHD43415_5-6	BAB71020.1	unnamed protein product [Homo sapiens]	71.429	7	2	0	FQSAVKR	FQSEIKR	269	19.7
sp	QHD43415_5-6	AAH13377.1	WD repeat and FYVE domain containing 3 [Homo sapiens]	71.429	7	2	0	FQSAVKR	FQSEIKR	281	19.7
sp	QHD43415_5-6	XP_005263544.1	migration and invasion-inhibitory protein isoform X2 [Homo sapiens]	66.667	12	1	2	VTF--QSAV-KR	VTFSEESAVPKR	304	19.7
sp	QHD43415_5-6	XP_024309048.1	anaphase-promoting complex subunit 1-like [Homo sapiens]	100	5	0	0	GVTFQ	GVTFQ	321	19.7
sp	QHD43415_5-6	EAW47958.1	hCG2030349, partial [Homo sapiens]	100	5	0	0	GVTFQ	GVTFQ	323	19.7
sp	QHD43415_5-6	AAH15214.2	WDFY3 protein, partial [Homo sapiens]	71.429	7	2	0	FQSAVKR	FQSEIKR	329	19.3
sp	QHD43415_5-6	AAL04163.1	WD40- and FYVE-domain containing protein 3 [Homo sapiens]	71.429	7	2	0	FQSAVKR	FQSEIKR	329	19.3
sp	QHD43415_5-6	NP_061752.1	protocadherin gamma-C5 isoform 1 precursor [Homo sapiens]	75	8	2	0	TFQSAVKR	TFQSSVLR	332	19.3
sp	QHD43415_5-6	NP_001094.1	alpha-actinin-2 isoform 1 [Homo sapiens]	100	5	0	0	VTFQS	VTFQS	332	19.3
sp	QHD43415_5-6	NP_001265272.1	alpha-actinin-2 isoform 2 [Homo sapiens]	100	5	0	0	VTFQS	VTFQS	332	19.3
sp	QHD43415_5-6	NP_115783.1	protocadherin gamma-C5 isoform 2 precursor [Homo sapiens]	75	8	2	0	TFQSAVKR	TFQSSVLR	332	19.3
sp	QHD43415_5-6	4D1E_A	Chain A, Alpha-actinin-2 [Homo sapiens]	100	5	0	0	VTFQS	VTFQS	332	19.3
sp	QHD43415_5-6	BAH11921.1	unnamed protein product [Homo sapiens]	100	5	0	0	VTFQS	VTFQS	332	19.3
sp	QHD43415_5-6	NP_001265273.1	alpha-actinin-2 isoform 3 [Homo sapiens]	100	5	0	0	VTFQS	VTFQS	332	19.3
sp	QHD43415_5-6	BAH12587.1	unnamed protein product [Homo sapiens]	100	5	0	0	VTFQS	VTFQS	332	19.3
sp	QHD43415_5-6	BAD92758.1	actinin, alpha 2 variant, partial [Homo sapiens]	100	5	0	0	VTFQS	VTFQS	332	19.3
sp	QHD43415_5-6	BAH12632.1	unnamed protein product [Homo sapiens]	100	5	0	0	VTFQS	VTFQS	332	19.3
sp	QHD43415_5-6	BAH12634.1	unnamed protein product [Homo sapiens]	100	5	0	0	VTFQS	VTFQS	332	19.3
sp	QHD43415_5-6	NP_068752.2	migration and invasion-inhibitory protein [Homo sapiens]	66.667	12	1	2	VTF--QSAV-KR	VTFSEESAVPKR	336	19.3
sp	QHD43415_5-6	CAC21684.1	hypothetical protein, partial [Homo sapiens]	61.538	13	2	1	GV---TFQSAVKR	GVISFTFQMAVQR	336	19.3
sp	QHD43415_5-6	NP_001273631.1	armadillo repeat-containing protein 1 isoform 2 [Homo sapiens]	61.538	13	2	1	GV---TFQSAVKR	GVISFTFQMAVQR	336	19.3
sp	QHD43415_5-6	AAI12082.1	Protocadherin gamma subfamily C, 5, isoform 2 precursor [Homo sapiens]	75	8	2	0	TFQSAVKR	TFQSSVLR	339	19.3
sp	QHD43415_5-6	NP_001363454.1	tetratricopeptide repeat protein 17 isoform 3 [Homo sapiens]	66.667	9	1	1	VTFQSAVKR	ITFQ--VKR	343	19.3
sp	QHD43415_5-6	EAW68096.1	tetratricopeptide repeat domain 17, isoform CRA_e [Homo sapiens]	66.667	9	1	1	VTFQSAVKR	ITFQ--VKR	343	19.3
sp	QHD43415_5-6	NP_060729.2	tetratricopeptide repeat protein 17 isoform 1 [Homo sapiens]	66.667	9	1	1	VTFQSAVKR	ITFQ--VKR	343	19.3
sp	QHD43415_5-6	NP_001363455.1	tetratricopeptide repeat protein 17 isoform 4 [Homo sapiens]	66.667	9	1	1	VTFQSAVKR	ITFQ--VKR	343	19.3
sp	QHD43415_5-6	XP_011518520.1	tetratricopeptide repeat protein 17 isoform X2 [Homo sapiens]	66.667	9	1	1	VTFQSAVKR	ITFQ--VKR	343	19.3
sp	QHD43415_5-6	NP_001363456.1	tetratricopeptide repeat protein 17 isoform 5 [Homo sapiens]	66.667	9	1	1	VTFQSAVKR	ITFQ--VKR	343	19.3
sp	QHD43415_5-6	NP_001363457.1	tetratricopeptide repeat protein 17 isoform 6 [Homo sapiens]	66.667	9	1	1	VTFQSAVKR	ITFQ--VKR	343	19.3
sp	QHD43415_5-6	XP_016873499.1	tetratricopeptide repeat protein 17 isoform X3 [Homo sapiens]	66.667	9	1	1	VTFQSAVKR	ITFQ--VKR	343	19.3
sp	QHD43415_5-6	XP_006718326.1	tetratricopeptide repeat protein 17 isoform X4 [Homo sapiens]	66.667	9	1	1	VTFQSAVKR	ITFQ--VKR	343	19.3
sp	QHD43415_5-6	EAW68095.1	tetratricopeptide repeat domain 17, isoform CRA_d [Homo sapiens]	66.667	9	1	1	VTFQSAVKR	ITFQ--VKR	343	19.3
sp	QHD43415_5-6	NP_001294872.1	tetratricopeptide repeat protein 17 isoform 2 [Homo sapiens]	66.667	9	1	1	VTFQSAVKR	ITFQ--VKR	343	19.3
sp	QHD43415_5-6	BAA91883.1	unnamed protein product [Homo sapiens]	66.667	9	1	1	VTFQSAVKR	ITFQ--VKR	343	19.3
sp	QHD43415_5-6	AAH33000.1	TTC17 protein [Homo sapiens]	66.667	9	1	1	VTFQSAVKR	ITFQ--VKR	343	19.3
sp	QHD43415_5-6	CAE45987.1	hypothetical protein [Homo sapiens]	66.667	9	1	1	VTFQSAVKR	ITFQ--VKR	343	19.3
sp	QHD43415_5-6	EAW68093.1	tetratricopeptide repeat domain 17, isoform CRA_b [Homo sapiens]	66.667	9	1	1	VTFQSAVKR	ITFQ--VKR	343	19.3
sp	QHD43415_5-6	BAA91747.1	unnamed protein product [Homo sapiens]	66.667	9	1	1	VTFQSAVKR	ITFQ--VKR	343	19.3
sp	QHD43415_5-6	BAB14438.1	unnamed protein product [Homo sapiens]	66.667	9	1	1	VTFQSAVKR	ITFQ--VKR	344	19.3
sp	QHD43415_5-6	AAF28991.1	HSPC313, partial [Homo sapiens]	66.667	9	1	1	VTFQSAVKR	ITFQ--VKR	344	19.3
sp	QHD43415_5-6	NP_001340387.1	zinc finger protein 665 isoform 1 [Homo sapiens]	83.333	6	1	0	GVTFQS	GVSFQS	363	19.3
sp	QHD43415_5-6	XP_011525627.1	zinc finger protein 665 isoform X1 [Homo sapiens]	83.333	6	1	0	GVTFQS	GVSFQS	363	19.3
sp	QHD43415_5-6	BAF84092.1	unnamed protein product [Homo sapiens]	83.333	6	1	0	GVTFQS	GVSFQS	363	19.3
sp	QHD43415_5-6	NP_001340388.1	zinc finger protein 665 isoform 3 [Homo sapiens]	83.333	6	1	0	GVTFQS	GVSFQS	363	19.3
sp	QHD43415_5-6	NP_001340386.1	zinc finger protein 665 isoform 2 [Homo sapiens]	83.333	6	1	0	GVTFQS	GVSFQS	363	19.3
sp	QHD43415_5-6	BAB14911.1	unnamed protein product [Homo sapiens]	83.333	6	1	0	GVTFQS	GVSFQS	363	19.3
sp	QHD43415_5-6	Q6IE36.2	RecName: Full=Ovostatin homolog 2; Flags: Precursor [Homo sapiens]	77.778	9	2	0	VTFQSAVKR	VTHQFAVKR	367	19.3
sp	QHD43415_5-6	AAH06150.1	TM2 domain containing 3 [Homo sapiens]	75	8	2	0	VTFQSAVK	VTFDCAVK	372	19.3
sp	QHD43415_5-6	NP_510883.2	TM2 domain-containing protein 3 isoform a precursor [Homo sapiens]	75	8	2	0	VTFQSAVK	VTFDCAVK	372	19.3
sp	QHD43415_5-6	NP_079417.2	TM2 domain-containing protein 3 isoform b precursor [Homo sapiens]	75	8	2	0	VTFQSAVK	VTFDCAVK	372	19.3
sp	QHD43415_5-6	AAH08873.1	TM2 domain containing 3 [Homo sapiens]	75	8	2	0	VTFQSAVK	VTFDCAVK	372	19.3
sp	QHD43415_5-6	NP_001294889.1	TM2 domain-containing protein 3 isoform c precursor [Homo sapiens]	75	8	2	0	VTFQSAVK	VTFDCAVK	372	19.3
sp	QHD43415_5-6	BAG59574.1	unnamed protein product [Homo sapiens]	75	8	2	0	VTFQSAVK	VTFDCAVK	372	19.3
sp	QHD43415_5-6	EAX02313.1	TM2 domain containing 3, isoform CRA_a [Homo sapiens]	75	8	2	0	VTFQSAVK	VTFDCAVK	372	19.3
sp	QHD43415_5-6	CAE51409.1	TPA: ovostatin-2, partial [Homo sapiens]	77.778	9	2	0	VTFQSAVKR	VTHQFAVKR	375	19.3
sp	QHD43415_5-6	Q6IE37.2	RecName: Full=Ovostatin homolog 1; Flags: Precursor [Homo sapiens]	77.778	9	2	0	VTFQSAVKR	VTHQFAVKR	379	19.3
sp	QHD43415_5-6	EAX02314.1	TM2 domain containing 3, isoform CRA_b [Homo sapiens]	75	8	2	0	VTFQSAVK	VTFDCAVK	384	19.3
sp	QHD43415_5-6	2NVU_B	Chain B, Maltose Binding Protein/nedd8-activating Enzyme E1 Catalytic Subunit Chimera [Homo sapiens]	53.846	13	3	1	GVTF---QSAVKR	GVTYRLTQGVVKR	392	19.3
sp	QHD43415_5-6	BAG37290.1	unnamed protein product [Homo sapiens]	53.846	13	3	1	GVTF---QSAVKR	GVTYRLTQGVVKR	393	19.3
sp	QHD43415_5-6	AAH22853.1	Ubiquitin-like modifier activating enzyme 3 [Homo sapiens]	53.846	13	3	1	GVTF---QSAVKR	GVTYRLTQGVVKR	393	19.3
sp	QHD43415_5-6	NP_003959.3	NEDD8-activating enzyme E1 catalytic subunit isoform 1 [Homo sapiens]	53.846	13	3	1	GVTF---QSAVKR	GVTYRLTQGVVKR	393	19.3
sp	QHD43415_5-6	CAB55996.2	hypothetical protein [Homo sapiens]	53.846	13	3	1	GVTF---QSAVKR	GVTYRLTQGVVKR	393	19.3
sp	QHD43415_5-6	NP_937838.1	NEDD8-activating enzyme E1 catalytic subunit isoform 2 [Homo sapiens]	53.846	13	3	1	GVTF---QSAVKR	GVTYRLTQGVVKR	393	19.3
sp	QHD43415_5-6	1YOV_B	Chain B, Ubiquitin-activating Enzyme E1c [Homo sapiens]	53.846	13	3	1	GVTF---QSAVKR	GVTYRLTQGVVKR	393	19.3
sp	QHD43415_5-6	AAC27648.1	UBA3 [Homo sapiens]	53.846	13	3	1	GVTF---QSAVKR	GVTYRLTQGVVKR	393	19.3
sp	QHD43415_5-6	XP_011532512.1	NEDD8-activating enzyme E1 catalytic subunit isoform X1 [Homo sapiens]	53.846	13	3	1	GVTF---QSAVKR	GVTYRLTQGVVKR	393	19.3
sp	QHD43415_5-6	3DBR_B	Chain B, Structural Dissection Of A Gating Mechanism Preventing Misactivation Of Ubiquitin By Nedd8's E1 (Appbp1- Uba3arg190gln-Nedd8ala72arg) [Homo sapiens]	53.846	13	3	1	GVTF---QSAVKR	GVTYRLTQGVVKR	393	19.3
sp	QHD43415_5-6	3DBH_B	Chain B, Structural Dissection Of A Gating Mechanism Preventing Misactivation Of Ubiquitin By Nedd8's E1 (Appbp1- Uba3arg190ala-Nedd8ala72arg) [Homo sapiens]	53.846	13	3	1	GVTF---QSAVKR	GVTYRLTQGVVKR	393	19.3
sp	QHD43415_5-6	1TT5_B	Chain B, Ubiquitin-activating Enzyme E1c Isoform 1 [Homo sapiens]	53.846	13	3	1	GVTF---QSAVKR	GVTYRLTQGVVKR	393	19.3
sp	QHD43415_5-6	3DBL_B	Chain B, Structural Dissection Of A Gating Mechanism Preventing Misactivation Of Ubiquitin By Nedd8's E1 (Appbp1- Uba3arg190wt-Nedd8ala72gln) [Homo sapiens]	53.846	13	3	1	GVTF---QSAVKR	GVTYRLTQGVVKR	393	19.3
sp	QHD43415_5-6	1R4M_B	Chain B, Ubiquitin-activating Enzyme E1c [Homo sapiens]	53.846	13	3	1	GVTF---QSAVKR	GVTYRLTQGVVKR	393	19.3
sp	QHD43415_5-6	NP_001350790.1	NEDD8-activating enzyme E1 catalytic subunit isoform 3 [Homo sapiens]	53.846	13	3	1	GVTF---QSAVKR	GVTYRLTQGVVKR	393	19.3
sp	QHD43415_5-6	BAH12892.1	unnamed protein product [Homo sapiens]	53.846	13	3	1	GVTF---QSAVKR	GVTYRLTQGVVKR	393	19.3
sp	QHD43415_5-6	AAH27859.2	SERPINI2 protein [Homo sapiens]	83.333	6	1	0	FQSAVK	FQSAIK	397	19.3
sp	QHD43415_5-6	CAE51408.1	TPA: ovostatin, partial [Homo sapiens]	77.778	9	2	0	VTFQSAVKR	VTHQFAVKR	401	19.3
sp	QHD43415_5-6	BAG56900.1	unnamed protein product [Homo sapiens]	83.333	6	1	0	FQSAVK	FQSAIK	401	19.3
sp	QHD43415_5-6	NP_001012303.2	serpin I2 precursor [Homo sapiens]	83.333	6	1	0	FQSAVK	FQSAIK	401	19.3
sp	QHD43415_5-6	NP_005251.1	growth/differentiation factor 9 isoform 1 preproprotein [Homo sapiens]	75	8	2	0	VTFQSAVK	VSFSSAVK	406	19.3
sp	QHD43415_5-6	NP_001275753.1	growth/differentiation factor 9 isoform 2 [Homo sapiens]	75	8	2	0	VTFQSAVK	VSFSSAVK	406	19.3
sp	QHD43415_5-6	EAW72072.1	hCG2038904, partial [Homo sapiens]	60	10	4	0	GVTFQSAVKR	GVTLHSTVQR	407	19.3
sp	QHD43415_5-6	NP_001294955.1	TM2 domain-containing protein 3 isoform d precursor [Homo sapiens]	75	8	2	0	VTFQSAVK	VTFDCAVK	411	19.3
sp	QHD43415_5-6	EAW78587.1	serpin peptidase inhibitor, clade I (pancpin), member 2 [Homo sapiens]	83.333	6	1	0	FQSAVK	FQSAIK	415	19.3
sp	QHD43415_5-6	NP_068817.1	protein transport protein Sec24A isoform 1 [Homo sapiens]	83.333	6	1	0	VTFQSA	VSFQSA	439	19.3
sp	QHD43415_5-6	CAA10334.1	Sec24A protein, partial [Homo sapiens]	83.333	6	1	0	VTFQSA	VSFQSA	439	19.3
sp	QHD43415_5-6	XP_016864450.1	protein transport protein Sec24A isoform X1 [Homo sapiens]	83.333	6	1	0	VTFQSA	VSFQSA	439	19.3
sp	QHD43415_5-6	EAW62247.1	hCG1981418, isoform CRA_c [Homo sapiens]	83.333	6	1	0	VTFQSA	VSFQSA	439	19.3
sp	QHD43415_5-6	XP_006714586.1	protein transport protein Sec24A isoform X2 [Homo sapiens]	83.333	6	1	0	VTFQSA	VSFQSA	439	19.3
sp	QHD43415_5-6	BAG64967.1	unnamed protein product [Homo sapiens]	83.333	6	1	0	VTFQSA	VSFQSA	439	19.3
sp	QHD43415_5-6	2NUP_B	Chain B, Protein Transport Protein Sec24a [Homo sapiens]	83.333	6	1	0	VTFQSA	VSFQSA	439	19.3
sp	QHD43415_5-6	3EGD_B	Chain B, Protein Transport Protein Sec24a [Homo sapiens]	83.333	6	1	0	VTFQSA	VSFQSA	439	19.3
sp	QHD43415_5-6	XP_016864451.1	protein transport protein Sec24A isoform X3 [Homo sapiens]	83.333	6	1	0	VTFQSA	VSFQSA	464	19.3
sp	QHD43415_5-6	CAA75494.1	sperm protein [Homo sapiens]	85.714	7	1	0	FQSAVKR	FVSAVKR	469	18.9
sp	QHD43415_5-6	NP_003877.2	A-kinase anchor protein 4 isoform 1 [Homo sapiens]	85.714	7	1	0	FQSAVKR	FVSAVKR	469	18.9
sp	QHD43415_5-6	BAF85152.1	unnamed protein product [Homo sapiens]	85.714	7	1	0	FQSAVKR	FVSAVKR	469	18.9
sp	QHD43415_5-6	AAC35854.1	fibrousheathin I [Homo sapiens]	85.714	7	1	0	FQSAVKR	FVSAVKR	469	18.9
sp	QHD43415_5-6	AAD21218.1	sperm oocyte binding protein [Homo sapiens]	85.714	7	1	0	FQSAVKR	FVSAVKR	469	18.9
sp	QHD43415_5-6	NP_001265238.2	A-kinase anchor protein 3 [Homo sapiens]	85.714	7	1	0	FQSAVKR	FVSAVKR	469	18.9
sp	QHD43415_5-6	NP_006413.3	A-kinase anchor protein 3 [Homo sapiens]	85.714	7	1	0	FQSAVKR	FVSAVKR	469	18.9
sp	QHD43415_5-6	AAH47535.1	A kinase (PRKA) anchor protein 3 [Homo sapiens]	85.714	7	1	0	FQSAVKR	FVSAVKR	469	18.9
sp	QHD43415_5-6	NP_647450.1	A-kinase anchor protein 4 isoform 2 [Homo sapiens]	85.714	7	1	0	FQSAVKR	FVSAVKR	469	18.9
sp	QHD43415_5-6	AAC79433.1	major sperm fibrous sheath protein precursor [Homo sapiens]	85.714	7	1	0	FQSAVKR	FVSAVKR	469	18.9
sp	QHD43415_5-6	BAG51992.1	unnamed protein product [Homo sapiens]	85.714	7	1	0	FQSAVKR	FVSAVKR	469	18.9
sp	QHD43415_5-6	EAW89924.1	A kinase (PRKA) anchor protein 4, isoform CRA_a [Homo sapiens]	85.714	7	1	0	FQSAVKR	FVSAVKR	469	18.9
sp	QHD43415_5-6	ALQ34149.1	WD repeat domain 41 isoform 2, partial [Homo sapiens]	83.333	6	1	0	FQSAVK	FQSTVK	474	18.9
sp	QHD43415_5-6	BAB13915.1	unnamed protein product [Homo sapiens]	83.333	6	1	0	FQSAVK	FQSTVK	474	18.9
sp	QHD43415_5-6	NP_060738.2	WD repeat-containing protein 41 [Homo sapiens]	83.333	6	1	0	FQSAVK	FQSTVK	474	18.9
sp	QHD43415_5-6	EAW95805.1	WD repeat domain 41, isoform CRA_a [Homo sapiens]	83.333	6	1	0	FQSAVK	FQSTVK	474	18.9
sp	QHD43415_5-6	XP_011541807.1	WD repeat-containing protein 41 isoform X1 [Homo sapiens]	83.333	6	1	0	FQSAVK	FQSTVK	474	18.9
sp	QHD43415_5-6	XP_016865095.1	WD repeat-containing protein 41 isoform X2 [Homo sapiens]	83.333	6	1	0	FQSAVK	FQSTVK	474	18.9
sp	QHD43415_5-6	EAW95806.1	WD repeat domain 41, isoform CRA_b [Homo sapiens]	83.333	6	1	0	FQSAVK	FQSTVK	474	18.9
sp	QHD43415_5-6	BAG61867.1	unnamed protein product [Homo sapiens]	83.333	6	1	0	FQSAVK	FQSTVK	474	18.9
sp	QHD43415_5-6	XP_005248608.1	WD repeat-containing protein 41 isoform X3 [Homo sapiens]	83.333	6	1	0	FQSAVK	FQSTVK	474	18.9
sp	QHD43415_5-6	XP_005248609.1	WD repeat-containing protein 41 isoform X4 [Homo sapiens]	83.333	6	1	0	FQSAVK	FQSTVK	474	18.9
sp	QHD43415_5-6	XP_011541809.1	WD repeat-containing protein 41 isoform X5 [Homo sapiens]	83.333	6	1	0	FQSAVK	FQSTVK	474	18.9
sp	QHD43415_5-6	AAO06948.1	MSTP048 [Homo sapiens]	83.333	6	1	0	FQSAVK	FQSTVK	475	18.9
sp	QHD43415_5-6	BAG58240.1	unnamed protein product [Homo sapiens]	83.333	6	1	0	FQSAVK	FQSTVK	475	18.9
sp	QHD43415_5-6	6DF6_A	Chain A, Estrogen receptor [Homo sapiens]	75	8	1	1	FQS-AVKR	FQSNAIKR	480	18.9
sp	QHD43415_5-6	XP_016860311.1	titin isoform X7 [Homo sapiens]	83.333	6	1	0	TFQSAV	TFQSTV	496	18.9
sp	QHD43415_5-6	XP_024308865.1	titin isoform X8 [Homo sapiens]	83.333	6	1	0	TFQSAV	TFQSTV	496	18.9
sp	QHD43415_5-6	XP_024308866.1	titin isoform X9 [Homo sapiens]	83.333	6	1	0	TFQSAV	TFQSTV	496	18.9
sp	QHD43415_5-6	NP_001254479.2	titin isoform IC [Homo sapiens]	83.333	6	1	0	TFQSAV	TFQSTV	501	18.9
sp	QHD43415_5-6	XP_016860308.1	titin isoform X1 [Homo sapiens]	83.333	6	1	0	TFQSAV	TFQSTV	501	18.9
sp	QHD43415_5-6	EAX11013.1	titin, isoform CRA_a [Homo sapiens]	83.333	6	1	0	TFQSAV	TFQSTV	501	18.9
sp	QHD43415_5-6	CAD12456.1	Titin [Homo sapiens]	83.333	6	1	0	TFQSAV	TFQSTV	501	18.9
sp	QHD43415_5-6	NP_001243779.1	titin isoform N2BA [Homo sapiens]	83.333	6	1	0	TFQSAV	TFQSTV	501	18.9
sp	QHD43415_5-6	XP_024308862.1	titin isoform X2 [Homo sapiens]	83.333	6	1	0	TFQSAV	TFQSTV	501	18.9
sp	QHD43415_5-6	XP_024308863.1	titin isoform X3 [Homo sapiens]	83.333	6	1	0	TFQSAV	TFQSTV	501	18.9
sp	QHD43415_5-6	XP_024308864.1	titin isoform X6 [Homo sapiens]	83.333	6	1	0	TFQSAV	TFQSTV	501	18.9
sp	QHD43415_5-6	AAC39573.1	beta-mannosidase [Homo sapiens]	100	5	0	0	FQSAV	FQSAV	507	18.9
sp	QHD43415_5-6	BAF84287.1	unnamed protein product [Homo sapiens]	100	5	0	0	FQSAV	FQSAV	507	18.9
sp	QHD43415_5-6	ABS29701.1	beta-mannosidase [Homo sapiens]	100	5	0	0	FQSAV	FQSAV	507	18.9
sp	QHD43415_5-6	NP_005899.3	beta-mannosidase precursor [Homo sapiens]	100	5	0	0	FQSAV	FQSAV	507	18.9
sp	QHD43415_5-6	AAH15743.1	Mannosidase, beta A, lysosomal [Homo sapiens]	100	5	0	0	FQSAV	FQSAV	507	18.9
sp	QHD43415_5-6	XP_024309816.1	beta-mannosidase isoform X1 [Homo sapiens]	100	5	0	0	FQSAV	FQSAV	507	18.9
sp	QHD43415_5-6	NP_004202.4	sodium- and chloride-dependent glycine transporter 2 isoform 1 [Homo sapiens]	100	5	0	0	TFQSA	TFQSA	507	18.9
sp	QHD43415_5-6	AAD27892.1	glycine transporter type-2 [Homo sapiens]	100	5	0	0	TFQSA	TFQSA	507	18.9
sp	QHD43415_5-6	EAW68330.1	solute carrier family 6 (neurotransmitter transporter, glycine), member 5 [Homo sapiens]	100	5	0	0	TFQSA	TFQSA	507	18.9
sp	QHD43415_5-6	AAH96321.1	Solute carrier family 6 (neurotransmitter transporter, glycine), member 5 [Homo sapiens]	100	5	0	0	TFQSA	TFQSA	507	18.9
sp	QHD43415_5-6	AAH96320.1	Solute carrier family 6 (neurotransmitter transporter, glycine), member 5 [Homo sapiens]	100	5	0	0	TFQSA	TFQSA	507	18.9
sp	QHD43415_5-6	AAC95145.1	glycine transporter GLYT2 [Homo sapiens]	100	5	0	0	TFQSA	TFQSA	507	18.9
sp	QHD43415_5-6	AAK29670.1	glycine type 2 transporter variant SC6 [Homo sapiens]	100	5	0	0	TFQSA	TFQSA	507	18.9
sp	QHD43415_5-6	NP_001350700.1	ADP-ribosylation factor-binding protein GGA1 isoform 6 [Homo sapiens]	100	5	0	0	FQSAV	FQSAV	507	18.9
sp	QHD43415_5-6	XP_011528425.1	ADP-ribosylation factor-binding protein GGA1 isoform X2 [Homo sapiens]	100	5	0	0	FQSAV	FQSAV	507	18.9
sp	QHD43415_5-6	NP_037497.1	ADP-ribosylation factor-binding protein GGA1 isoform 1 [Homo sapiens]	100	5	0	0	FQSAV	FQSAV	507	18.9
sp	QHD43415_5-6	AAK71862.1	membrane protein palmitoylated 4 [Homo sapiens]	100	5	0	0	FQSAV	FQSAV	507	18.9
sp	QHD43415_5-6	NP_149055.2	MAGUK p55 subfamily member 4 [Homo sapiens]	100	5	0	0	FQSAV	FQSAV	507	18.9
sp	QHD43415_5-6	NP_001166158.1	ADP-ribosylation factor-binding protein GGA1 isoform 4 [Homo sapiens]	100	5	0	0	FQSAV	FQSAV	507	18.9
sp	QHD43415_5-6	XP_005261575.1	ADP-ribosylation factor-binding protein GGA1 isoform X3 [Homo sapiens]	100	5	0	0	FQSAV	FQSAV	507	18.9
sp	QHD43415_5-6	AAI32786.1	MPP4 protein [Homo sapiens]	100	5	0	0	FQSAV	FQSAV	507	18.9
sp	QHD43415_5-6	BAG61046.1	unnamed protein product [Homo sapiens]	100	5	0	0	FQSAV	FQSAV	507	18.9
sp	QHD43415_5-6	CAB53679.1	hypothetical protein, partial [Homo sapiens]	100	5	0	0	FQSAV	FQSAV	507	18.9
sp	QHD43415_5-6	EAW60168.1	golgi associated, gamma adaptin ear containing, ARF binding protein 1, isoform CRA_a [Homo sapiens]	100	5	0	0	FQSAV	FQSAV	507	18.9
sp	QHD43415_5-6	XP_016860109.1	MAGUK p55 subfamily member 4 isoform X1 [Homo sapiens]	100	5	0	0	FQSAV	FQSAV	507	18.9
sp	QHD43415_5-6	AAI44207.1	MPP4 protein [Homo sapiens]	100	5	0	0	FQSAV	FQSAV	507	18.9
sp	QHD43415_5-6	BAD18399.1	unnamed protein product [Homo sapiens]	100	5	0	0	FQSAV	FQSAV	507	18.9
sp	QHD43415_5-6	EAW70287.1	membrane protein, palmitoylated 4 (MAGUK p55 subfamily member 4), isoform CRA_c [Homo sapiens]	100	5	0	0	FQSAV	FQSAV	507	18.9
sp	QHD43415_5-6	BAB69012.1	ALS2CR5 [Homo sapiens]	100	5	0	0	FQSAV	FQSAV	507	18.9
sp	QHD43415_5-6	EAW70288.1	membrane protein, palmitoylated 4 (MAGUK p55 subfamily member 4), isoform CRA_d [Homo sapiens]	100	5	0	0	FQSAV	FQSAV	507	18.9
sp	QHD43415_5-6	BAG60779.1	unnamed protein product [Homo sapiens]	100	5	0	0	FQSAV	FQSAV	507	18.9
sp	QHD43415_5-6	XP_024307982.1	ADP-ribosylation factor-binding protein GGA1 isoform X4 [Homo sapiens]	100	5	0	0	FQSAV	FQSAV	507	18.9
sp	QHD43415_5-6	NP_001166159.1	ADP-ribosylation factor-binding protein GGA1 isoform 5 [Homo sapiens]	100	5	0	0	FQSAV	FQSAV	507	18.9
sp	QHD43415_5-6	BAG62315.1	unnamed protein product [Homo sapiens]	100	5	0	0	FQSAV	FQSAV	507	18.9
sp	QHD43415_5-6	NP_001001560.1	ADP-ribosylation factor-binding protein GGA1 isoform 2 [Homo sapiens]	100	5	0	0	FQSAV	FQSAV	507	18.9
sp	QHD43415_5-6	XP_016884252.1	ADP-ribosylation factor-binding protein GGA1 isoform X6 [Homo sapiens]	100	5	0	0	FQSAV	FQSAV	507	18.9
sp	QHD43415_5-6	XP_016884253.1	ADP-ribosylation factor-binding protein GGA1 isoform X7 [Homo sapiens]	100	5	0	0	FQSAV	FQSAV	507	18.9
sp	QHD43415_5-6	XP_005261579.1	ADP-ribosylation factor-binding protein GGA1 isoform X8 [Homo sapiens]	100	5	0	0	FQSAV	FQSAV	507	18.9
sp	QHD43415_5-6	BAG53054.1	unnamed protein product [Homo sapiens]	100	5	0	0	FQSAV	FQSAV	507	18.9
sp	QHD43415_5-6	AAH00538.2	GGA1 protein, partial [Homo sapiens]	100	5	0	0	FQSAV	FQSAV	507	18.9
sp	QHD43415_5-6	EAW60170.1	golgi associated, gamma adaptin ear containing, ARF binding protein 1, isoform CRA_c [Homo sapiens]	100	5	0	0	FQSAV	FQSAV	507	18.9
sp	QHD43415_5-6	1NA8_A	Chain A, ADP-ribosylation factor binding protein GGA1 [Homo sapiens]	100	5	0	0	FQSAV	FQSAV	508	18.9
sp	QHD43415_5-6	XP_016860309.1	titin isoform X4 [Homo sapiens]	83.333	6	1	0	TFQSAV	TFQSTV	518	18.9
sp	QHD43415_5-6	XP_016860310.1	titin isoform X5 [Homo sapiens]	83.333	6	1	0	TFQSAV	TFQSTV	518	18.9
sp	QHD43415_5-6	ACN81321.1	titin [Homo sapiens]	83.333	6	1	0	TFQSAV	TFQSTV	518	18.9
sp	QHD43415_5-6	NP_596869.4	titin isoform N2-A [Homo sapiens]	83.333	6	1	0	TFQSAV	TFQSTV	518	18.9
sp	QHD43415_5-6	XP_016863692.1	beta-mannosidase isoform X2 [Homo sapiens]	100	5	0	0	FQSAV	FQSAV	519	18.9
sp	QHD43415_5-6	1OM9_A	Chain A, Structure Of The Gga1-Appendage In Complex With The P56 Binding Peptide [Homo sapiens]	100	5	0	0	FQSAV	FQSAV	519	18.9
sp	QHD43415_5-6	NP_060360.3	vacuolar protein sorting-associated protein 13B isoform 5 [Homo sapiens]	75	8	2	0	VTFQSAVK	VTMQSVVK	524	18.9
sp	QHD43415_5-6	AAP41102.1	Cohen syndrome 1 protein [Homo sapiens]	75	8	2	0	VTFQSAVK	VTMQSVVK	524	18.9
sp	QHD43415_5-6	AAP41103.1	Cohen syndrome 1 protein splice variant 1 [Homo sapiens]	75	8	2	0	VTFQSAVK	VTMQSVVK	524	18.9
sp	QHD43415_5-6	EAW91786.1	vacuolar protein sorting 13B (yeast), isoform CRA_a [Homo sapiens]	75	8	2	0	VTFQSAVK	VTMQSVVK	524	18.9
sp	QHD43415_5-6	NP_689777.3	vacuolar protein sorting-associated protein 13B isoform 1 [Homo sapiens]	75	8	2	0	VTFQSAVK	VTMQSVVK	524	18.9
sp	QHD43415_5-6	EAW91787.1	vacuolar protein sorting 13B (yeast), isoform CRA_b [Homo sapiens]	75	8	2	0	VTFQSAVK	VTMQSVVK	524	18.9
sp	QHD43415_5-6	BAA25458.1	KIAA0532 protein, partial [Homo sapiens]	75	8	2	0	VTFQSAVK	VTMQSVVK	524	18.9
sp	QHD43415_5-6	NP_056286.3	kinetochore-associated protein NSL1 homolog isoform 1 [Homo sapiens]	83.333	6	1	0	TFQSAV	TFESAV	525	18.9
sp	QHD43415_5-6	AAH07067.1	NSL1, MIND kinetochore complex component, homolog (S. cerevisiae) [Homo sapiens]	83.333	6	1	0	TFQSAV	TFESAV	525	18.9
sp	QHD43415_5-6	BAG36472.1	unnamed protein product [Homo sapiens]	83.333	6	1	0	TFQSAV	TFESAV	525	18.9
sp	QHD43415_5-6	AAG44640.1	DC31 [Homo sapiens]	83.333	6	1	0	TFQSAV	TFESAV	525	18.9
sp	QHD43415_5-6	AAF86877.1	DC8 [Homo sapiens]	83.333	6	1	0	TFQSAV	TFESAV	525	18.9
sp	QHD43415_5-6	CAB43260.1	hypothetical protein, partial [Homo sapiens]	83.333	6	1	0	TFQSAV	TFESAV	525	18.9
sp	QHD43415_5-6	NP_001036014.1	kinetochore-associated protein NSL1 homolog isoform 2 [Homo sapiens]	83.333	6	1	0	TFQSAV	TFESAV	525	18.9
sp	QHD43415_5-6	5LSK_N	Chain N, Kinetochore-associated Protein Nsl1 Homolog [Homo sapiens]	83.333	6	1	0	TFQSAV	TFESAV	525	18.9
sp	QHD43415_5-6	NP_001284668.1	kinetochore-associated protein NSL1 homolog isoform 5 [Homo sapiens]	83.333	6	1	0	TFQSAV	TFESAV	525	18.9
sp	QHD43415_5-6	NP_001284666.1	kinetochore-associated protein NSL1 homolog isoform 4 [Homo sapiens]	83.333	6	1	0	TFQSAV	TFESAV	525	18.9
sp	QHD43415_5-6	CAA62189.1	elastic titin, partial [Homo sapiens]	83.333	6	1	0	TFQSAV	TFQSTV	536	18.9
sp	QHD43415_5-6	AAH09325.2	SEC24A protein, partial [Homo sapiens]	83.333	6	1	0	VTFQSA	VSFQSA	542	18.9
sp	QHD43415_5-6	EAX08300.1	hCG1820441, isoform CRA_b, partial [Homo sapiens]	100	5	0	0	GVTFQ	GVTFQ	548	18.9
sp	QHD43415_5-6	BAG59176.1	unnamed protein product [Homo sapiens]	75	8	2	0	VTFQSAVK	VTFDCAVK	549	18.9
sp	QHD43415_5-6	XP_016871838.1	shieldin complex subunit 2 isoform X1 [Homo sapiens]	66.667	9	2	1	TFQ-SAVKR	TFHKSAIKR	554	18.9
sp	QHD43415_5-6	XP_006717966.1	shieldin complex subunit 2 isoform X2 [Homo sapiens]	66.667	9	2	1	TFQ-SAVKR	TFHKSAIKR	554	18.9
sp	QHD43415_5-6	NP_001317041.1	shieldin complex subunit 2 isoform 1 [Homo sapiens]	66.667	9	2	1	TFQ-SAVKR	TFHKSAIKR	554	18.9
sp	QHD43415_5-6	NP_001364090.1	shieldin complex subunit 2 isoform 4 [Homo sapiens]	66.667	9	2	1	TFQ-SAVKR	TFHKSAIKR	554	18.9
sp	QHD43415_5-6	NP_001364089.1	shieldin complex subunit 2 isoform 3 [Homo sapiens]	66.667	9	2	1	TFQ-SAVKR	TFHKSAIKR	554	18.9
sp	QHD43415_5-6	NP_001364091.1	shieldin complex subunit 2 isoform 5 [Homo sapiens]	66.667	9	2	1	TFQ-SAVKR	TFHKSAIKR	554	18.9
sp	QHD43415_5-6	NP_001364092.1	shieldin complex subunit 2 isoform 6 [Homo sapiens]	66.667	9	2	1	TFQ-SAVKR	TFHKSAIKR	554	18.9
sp	QHD43415_5-6	NP_001364087.1	shieldin complex subunit 2 isoform 2 [Homo sapiens]	66.667	9	2	1	TFQ-SAVKR	TFHKSAIKR	554	18.9
sp	QHD43415_5-6	BAB14342.1	unnamed protein product [Homo sapiens]	66.667	9	2	1	TFQ-SAVKR	TFHKSAIKR	554	18.9
sp	QHD43415_5-6	NP_001364093.1	shieldin complex subunit 2 isoform 7 [Homo sapiens]	66.667	9	2	1	TFQ-SAVKR	TFHKSAIKR	554	18.9
sp	QHD43415_5-6	EAW70290.1	membrane protein, palmitoylated 4 (MAGUK p55 subfamily member 4), isoform CRA_f [Homo sapiens]	100	5	0	0	FQSAV	FQSAV	555	18.9
sp	QHD43415_5-6	EAW50410.1	hCG2042713, partial [Homo sapiens]	66.667	9	2	1	TFQ-SAVKR	TFHKSAIKR	555	18.9
sp	QHD43415_5-6	XP_024306633.1	(E3-independent) E2 ubiquitin-conjugating enzyme isoform X1 [Homo sapiens]	85.714	7	1	0	GVTFQSA	GVTFTSA	567	18.9
sp	QHD43415_5-6	XP_024306634.1	(E3-independent) E2 ubiquitin-conjugating enzyme isoform X2 [Homo sapiens]	85.714	7	1	0	GVTFQSA	GVTFTSA	567	18.9
sp	QHD43415_5-6	XP_005257624.1	(E3-independent) E2 ubiquitin-conjugating enzyme isoform X4 [Homo sapiens]	85.714	7	1	0	GVTFQSA	GVTFTSA	567	18.9
sp	QHD43415_5-6	NP_071349.3	(E3-independent) E2 ubiquitin-conjugating enzyme [Homo sapiens]	85.714	7	1	0	GVTFQSA	GVTFTSA	567	18.9
sp	QHD43415_5-6	BAB21825.2	KIAA1734 protein [Homo sapiens]	85.714	7	1	0	GVTFQSA	GVTFTSA	567	18.9
sp	QHD43415_5-6	EAW89398.1	ubiquitin-conjugating enzyme E2O, isoform CRA_d [Homo sapiens]	85.714	7	1	0	GVTFQSA	GVTFTSA	567	18.9
sp	QHD43415_5-6	XP_016880424.1	(E3-independent) E2 ubiquitin-conjugating enzyme isoform X5 [Homo sapiens]	85.714	7	1	0	GVTFQSA	GVTFTSA	567	18.9
sp	QHD43415_5-6	AAH36820.1	UBE2O protein, partial [Homo sapiens]	85.714	7	1	0	GVTFQSA	GVTFTSA	567	18.9
sp	QHD43415_5-6	EAW89395.1	ubiquitin-conjugating enzyme E2O, isoform CRA_a, partial [Homo sapiens]	85.714	7	1	0	GVTFQSA	GVTFTSA	567	18.9
sp	QHD43415_5-6	CAH10644.1	hypothetical protein, partial [Homo sapiens]	85.714	7	1	0	GVTFQSA	GVTFTSA	567	18.9
sp	QHD43415_5-6	BAB15313.1	unnamed protein product [Homo sapiens]	85.714	7	1	0	GVTFQSA	GVTFTSA	567	18.9
sp	QHD43415_5-6	AAH51868.2	UBE2O protein [Homo sapiens]	85.714	7	1	0	GVTFQSA	GVTFTSA	567	18.9
sp	QHD43415_5-6	AAH22237.1	UBE2O protein [Homo sapiens]	85.714	7	1	0	GVTFQSA	GVTFTSA	567	18.9
sp	QHD43415_5-6	BAB14320.1	unnamed protein product [Homo sapiens]	85.714	7	1	0	GVTFQSA	GVTFTSA	567	18.9
sp	QHD43415_5-6	AAH25977.1	UBE2O protein, partial [Homo sapiens]	85.714	7	1	0	GVTFQSA	GVTFTSA	567	18.9
sp	QHD43415_5-6	BAA92627.1	KIAA1389 protein, partial [Homo sapiens]	77.778	9	1	1	GVTF-QSAV	GVTFPKSAV	573	18.9
sp	QHD43415_5-6	AAI50335.1	SIPA1L2 protein [Homo sapiens]	77.778	9	1	1	GVTF-QSAV	GVTFPKSAV	573	18.9
sp	QHD43415_5-6	XP_024306635.1	(E3-independent) E2 ubiquitin-conjugating enzyme isoform X3 [Homo sapiens]	85.714	7	1	0	GVTFQSA	GVTFTSA	573	18.9
sp	QHD43415_5-6	BAC05222.1	unnamed protein product [Homo sapiens]	71.429	7	2	0	VTFQSAV	VAFQAAV	580	18.9
sp	QHD43415_5-6	NP_899229.2	PX domain-containing protein 1 [Homo sapiens]	71.429	7	2	0	TFQSAVK	SFQSPVK	580	18.9
sp	QHD43415_5-6	AAH56908.1	Chromosome 6 open reading frame 145 [Homo sapiens]	71.429	7	2	0	TFQSAVK	SFQSPVK	580	18.9
sp	QHD43415_5-6	XP_011512695.1	PX domain-containing protein 1 isoform X1 [Homo sapiens]	71.429	7	2	0	TFQSAVK	SFQSPVK	580	18.9
sp	QHD43415_5-6	AAH45715.3	C6orf145 protein, partial [Homo sapiens]	71.429	7	2	0	TFQSAVK	SFQSPVK	580	18.9
sp	QHD43415_5-6	EAW55141.1	chromosome 6 open reading frame 145, partial [Homo sapiens]	71.429	7	2	0	TFQSAVK	SFQSPVK	580	18.9
sp	QHD43415_5-6	NP_065859.3	signal-induced proliferation-associated 1-like protein 2 isoform 1 [Homo sapiens]	77.778	9	1	1	GVTF-QSAV	GVTFPKSAV	586	18.9
sp	QHD43415_5-6	AAO12530.1	SPA-1-like 2 [Homo sapiens]	77.778	9	1	1	GVTF-QSAV	GVTFPKSAV	586	18.9
sp	QHD43415_5-6	EAW70289.1	membrane protein, palmitoylated 4 (MAGUK p55 subfamily member 4), isoform CRA_e [Homo sapiens]	100	5	0	0	FQSAV	FQSAV	586	18.9
sp	QHD43415_5-6	EAW89397.1	ubiquitin-conjugating enzyme E2O, isoform CRA_c [Homo sapiens]	85.714	7	1	0	GVTFQSA	GVTFTSA	593	18.9
sp	QHD43415_5-6	EAW69971.1	signal-induced proliferation-associated 1 like 2, isoform CRA_a [Homo sapiens]	77.778	9	1	1	GVTF-QSAV	GVTFPKSAV	620	18.9
sp	QHD43415_5-6	NP_001364417.1	signal-induced proliferation-associated 1-like protein 2 isoform 2 [Homo sapiens]	77.778	9	1	1	GVTF-QSAV	GVTFPKSAV	620	18.9
sp	QHD43415_5-6	NP_001284665.1	kinetochore-associated protein NSL1 homolog isoform 3 [Homo sapiens]	83.333	6	1	0	TFQSAV	TFESAV	627	18.9
sp	QHD43415_5-6	2DWX_A	Chain A, Co-Crystal Structure Analysis Of Gga1-Gae With The Wnsf Motif [Homo sapiens]	100	5	0	0	FQSAV	FQSAV	634	18.9
sp	QHD43415_5-6	BAG59085.1	unnamed protein product [Homo sapiens]	83.333	6	1	0	FQSAVK	FQSTVK	649	18.9
sp	QHD43415_5-6	XP_011542496.1	methionine synthase isoform X1 [Homo sapiens]	55.556	9	4	0	VTFQSAVKR	VTLQTGIKR	655	18.9
sp	QHD43415_5-6	XP_016856818.1	methionine synthase isoform X2 [Homo sapiens]	55.556	9	4	0	VTFQSAVKR	VTLQTGIKR	655	18.9
sp	QHD43415_5-6	AAI44098.1	5-methyltetrahydrofolate-homocysteine methyltransferase [Homo sapiens]	55.556	9	4	0	VTFQSAVKR	VTLQTGIKR	655	18.9
sp	QHD43415_5-6	NP_000245.2	methionine synthase isoform 1 [Homo sapiens]	55.556	9	4	0	VTFQSAVKR	VTLQTGIKR	655	18.9
sp	QHD43415_5-6	AAI30617.1	5-methyltetrahydrofolate-homocysteine methyltransferase [Homo sapiens]	55.556	9	4	0	VTFQSAVKR	VTLQTGIKR	655	18.9
sp	QHD43415_5-6	AAB58906.1	methionine synthase [Homo sapiens]	55.556	9	4	0	VTFQSAVKR	VTLQTGIKR	655	18.9
sp	QHD43415_5-6	XP_005273198.1	methionine synthase isoform X3 [Homo sapiens]	55.556	9	4	0	VTFQSAVKR	VTLQTGIKR	655	18.9
sp	QHD43415_5-6	XP_016856819.1	methionine synthase isoform X4 [Homo sapiens]	55.556	9	4	0	VTFQSAVKR	VTLQTGIKR	655	18.9
sp	QHD43415_5-6	EAW70067.1	5-methyltetrahydrofolate-homocysteine methyltransferase, isoform CRA_b, partial [Homo sapiens]	55.556	9	4	0	VTFQSAVKR	VTLQTGIKR	655	18.9
sp	QHD43415_5-6	NP_001278868.1	methionine synthase isoform 2 [Homo sapiens]	55.556	9	4	0	VTFQSAVKR	VTLQTGIKR	655	18.9
sp	QHD43415_5-6	BAG61745.1	unnamed protein product [Homo sapiens]	55.556	9	4	0	VTFQSAVKR	VTLQTGIKR	655	18.9
sp	QHD43415_5-6	4CCZ_A	Chain A, METHIONINE SYNTHASE [Homo sapiens]	55.556	9	4	0	VTFQSAVKR	VTLQTGIKR	655	18.9
sp	QHD43415_5-6	NP_443124.3	polycystic kidney disease protein 1-like 2 isoform a precursor [Homo sapiens]	71.429	7	2	0	VTFQSAV	VAFQAAV	670	18.5
sp	QHD43415_5-6	AAO32796.1	polycystic kidney disease 1-like 2 [Homo sapiens]	71.429	7	2	0	VTFQSAV	VAFQAAV	670	18.5
sp	QHD43415_5-6	AAQ73173.1	polycystic kidney disease 1-like 2 short form [Homo sapiens]	71.429	7	2	0	VTFQSAV	VAFQAAV	670	18.5
sp	QHD43415_5-6	NP_001265354.1	polycystic kidney disease protein 1-like 2 isoform d [Homo sapiens]	71.429	7	2	0	VTFQSAV	VAFQAAV	670	18.5
sp	QHD43415_5-6	BAG64333.1	unnamed protein product [Homo sapiens]	83.333	6	1	0	TFQSAV	TFESAV	670	18.5
sp	QHD43415_5-6	NP_001304092.1	complement C5 isoform 2 [Homo sapiens]	70	10	1	1	VTFQS--AVK	VTFDSETAVK	678	18.5
sp	QHD43415_5-6	3CU7_A	Chain A, Complement C5 [Homo sapiens]	70	10	1	1	VTFQS--AVK	VTFDSETAVK	678	18.5
sp	QHD43415_5-6	AAA51925.1	complement component C5 [Homo sapiens]	70	10	1	1	VTFQS--AVK	VTFDSETAVK	678	18.5
sp	QHD43415_5-6	NP_001726.2	complement C5 isoform 1 preproprotein [Homo sapiens]	70	10	1	1	VTFQS--AVK	VTFDSETAVK	678	18.5
sp	QHD43415_5-6	4A5W_A	Chain A, COMPLEMENT C5 [Homo sapiens]	70	10	1	1	VTFQS--AVK	VTFDSETAVK	678	18.5
sp	QHD43415_5-6	NP_001070248.1	polycystic kidney disease protein 1-like 2 isoform c precursor [Homo sapiens]	71.429	7	2	0	VTFQSAV	VAFQAAV	678	18.5
sp	QHD43415_5-6	NP_001304093.1	complement C5 isoform 3 precursor [Homo sapiens]	70	10	1	1	VTFQS--AVK	VTFDSETAVK	678	18.5
sp	QHD43415_5-6	6I2X_C	Chain C, Complement C5 [Homo sapiens]	70	10	1	1	VTFQS--AVK	VTFDSETAVK	678	18.5
sp	QHD43415_5-6	5HCC_B	Chain B, Complement C5 [Homo sapiens]	70	10	1	1	VTFQS--AVK	VTFDSETAVK	678	18.5
sp	QHD43415_5-6	6RQJ_B	Chain B, Complement C5 [Homo sapiens]	70	10	1	1	VTFQS--AVK	VTFDSETAVK	678	18.5
sp	QHD43415_5-6	EAW95539.1	polycystic kidney disease 1-like 2, isoform CRA_a [Homo sapiens]	71.429	7	2	0	VTFQSAV	VAFQAAV	685	18.5
sp	QHD43415_5-6	EAW95542.1	polycystic kidney disease 1-like 2, isoform CRA_c [Homo sapiens]	71.429	7	2	0	VTFQSAV	VAFQAAV	686	18.5
sp	QHD43415_5-6	AAH04562.1	PKD1L2 protein [Homo sapiens]	71.429	7	2	0	VTFQSAV	VAFQAAV	686	18.5
sp	QHD43415_5-6	NP_001265352.1	polycystic kidney disease protein 1-like 2 isoform e [Homo sapiens]	71.429	7	2	0	VTFQSAV	VAFQAAV	686	18.5
sp	QHD43415_5-6	NP_001311231.1	dolichyl-diphosphooligosaccharide--protein glycosyltransferase subunit 2 isoform 5 precursor [Homo sapiens]	47.059	17	1	1	VTF--------QSAVKR	VTFLAGNRMLAQQAVKR	693	18.5
sp	QHD43415_5-6	BAG38143.1	unnamed protein product [Homo sapiens]	47.059	17	1	1	VTF--------QSAVKR	VTFLAGNRMLAQQAVKR	701	18.5
sp	QHD43415_5-6	CAA68393.1	unnamed protein product [Homo sapiens]	47.059	17	1	1	VTF--------QSAVKR	VTFLAGNRMLAQQAVKR	709	18.5
sp	QHD43415_5-6	NP_002942.2	dolichyl-diphosphooligosaccharide--protein glycosyltransferase subunit 2 isoform 1 precursor [Homo sapiens]	47.059	17	1	1	VTF--------QSAVKR	VTFLAGNRMLAQQAVKR	725	18.5
sp	QHD43415_5-6	NP_001311228.1	dolichyl-diphosphooligosaccharide--protein glycosyltransferase subunit 2 isoform 3 precursor [Homo sapiens]	47.059	17	1	1	VTF--------QSAVKR	VTFLAGNRMLAQQAVKR	725	18.5
sp	QHD43415_5-6	NP_071753.2	potassium channel subfamily K member 15 precursor [Homo sapiens]	100	5	0	0	VTFQS	VTFQS	725	18.5
sp	QHD43415_5-6	NP_056281.1	tyrosine-protein phosphatase non-receptor type 23 isoform 1 [Homo sapiens]	71.429	7	2	0	FQSAVKR	FQPAVKK	733	18.5
sp	QHD43415_5-6	XP_005265088.2	tyrosine-protein phosphatase non-receptor type 23 isoform X1 [Homo sapiens]	71.429	7	2	0	FQSAVKR	FQPAVKK	733	18.5
sp	QHD43415_5-6	EAW64822.1	protein tyrosine phosphatase, non-receptor type 23, isoform CRA_a [Homo sapiens]	71.429	7	2	0	FQSAVKR	FQPAVKK	733	18.5
sp	QHD43415_5-6	BAA95995.3	KIAA1471 protein, partial [Homo sapiens]	71.429	7	2	0	FQSAVKR	FQPAVKK	733	18.5
sp	QHD43415_5-6	BAG58674.1	unnamed protein product [Homo sapiens]	71.429	7	2	0	FQSAVKR	FQPAVKK	733	18.5
sp	QHD43415_5-6	EAW64824.1	protein tyrosine phosphatase, non-receptor type 23, isoform CRA_c [Homo sapiens]	71.429	7	2	0	FQSAVKR	FQPAVKK	733	18.5
sp	QHD43415_5-6	BAG58683.1	unnamed protein product [Homo sapiens]	71.429	7	2	0	FQSAVKR	FQPAVKK	733	18.5
sp	QHD43415_5-6	3RAU_A	Chain A, Tyrosine-protein phosphatase non-receptor type 23 [Homo sapiens]	71.429	7	2	0	FQSAVKR	FQPAVKK	733	18.5
sp	QHD43415_5-6	5CRV_A	Chain A, Tyrosine-protein Phosphatase Non-receptor Type 23 [Homo sapiens]	71.429	7	2	0	FQSAVKR	FQPAVKK	733	18.5
sp	QHD43415_5-6	5CRU_A	Chain A, Tyrosine-protein Phosphatase Non-receptor Type 23 [Homo sapiens]	71.429	7	2	0	FQSAVKR	FQPAVKK	733	18.5
sp	QHD43415_5-6	EAW75900.1	potassium channel, subfamily K, member 15 [Homo sapiens]	100	5	0	0	VTFQS	VTFQS	733	18.5
sp	QHD43415_5-6	Q9H427.2	RecName: Full=Potassium channel subfamily K member 15; AltName: Full=Acid-sensitive potassium channel protein TASK-5; AltName: Full=TWIK-related acid-sensitive K(+) channel 5; AltName: Full=Two pore potassium channel KT3.3; Short=Two pore K(+) channel KT3.3 [Homo sapiens]	100	5	0	0	VTFQS	VTFQS	733	18.5
sp	QHD43415_5-6	ABB55264.1	rhabdomyosarcoma antigen MU-RMS-40.14, partial [Homo sapiens]	70	10	2	1	GVTFQSA-VK	GVDFQAANVK	741	18.5
sp	QHD43415_5-6	BAC86906.1	unnamed protein product [Homo sapiens]	71.429	7	2	0	VTFQSAV	VAFQAAV	741	18.5
sp	QHD43415_5-6	NP_001311233.1	dolichyl-diphosphooligosaccharide--protein glycosyltransferase subunit 2 isoform 7 precursor [Homo sapiens]	47.059	17	1	1	VTF--------QSAVKR	VTFLAGNRMLAQQAVKR	749	18.5
sp	QHD43415_5-6	CAG33180.1	RPN2 [Homo sapiens]	47.059	17	1	1	VTF--------QSAVKR	VTFLAGNRMLAQQAVKR	749	18.5
sp	QHD43415_5-6	NP_689744.3	xyloside xylosyltransferase 1 isoform 1 [Homo sapiens]	75	8	2	0	TFQSAVKR	TFSSATKR	750	18.5
sp	QHD43415_5-6	AAH19036.1	Chromosome 3 open reading frame 21 [Homo sapiens]	75	8	2	0	TFQSAVKR	TFSSATKR	750	18.5
sp	QHD43415_5-6	EAW95541.1	polycystic kidney disease 1-like 2, isoform CRA_b [Homo sapiens]	71.429	7	2	0	VTFQSAV	VAFQAAV	758	18.5
sp	QHD43415_5-6	AAI46940.1	Unknown (protein for MGC:182042) [Homo sapiens]	83.333	6	1	0	QSAVKR	ESAVKR	758	18.5
sp	QHD43415_5-6	XP_006723915.1	dolichyl-diphosphooligosaccharide--protein glycosyltransferase subunit 2 isoform X2 [Homo sapiens]	47.059	17	1	1	VTF--------QSAVKR	VTFLAGNRMLAQQAVKR	766	18.5
sp	QHD43415_5-6	XP_016861238.1	xyloside xylosyltransferase 1 isoform X1 [Homo sapiens]	75	8	2	0	TFQSAVKR	TFSSATKR	766	18.5
sp	QHD43415_5-6	XP_006723914.1	dolichyl-diphosphooligosaccharide--protein glycosyltransferase subunit 2 isoform X1 [Homo sapiens]	47.059	17	1	1	VTF--------QSAVKR	VTFLAGNRMLAQQAVKR	784	18.5
sp	QHD43415_5-6	XP_011512523.1	tripartite motif-containing protein 10 isoform X1 [Homo sapiens]	66.667	9	3	0	VTFQSAVKR	VTFTNAVTR	784	18.5
sp	QHD43415_5-6	NP_001311234.1	dolichyl-diphosphooligosaccharide--protein glycosyltransferase subunit 2 isoform 8 precursor [Homo sapiens]	47.059	17	1	1	VTF--------QSAVKR	VTFLAGNRMLAQQAVKR	793	18.5
sp	QHD43415_5-6	NP_001129243.1	dolichyl-diphosphooligosaccharide--protein glycosyltransferase subunit 2 isoform 2 precursor [Homo sapiens]	47.059	17	1	1	VTF--------QSAVKR	VTFLAGNRMLAQQAVKR	793	18.5
sp	QHD43415_5-6	BAG64975.1	unnamed protein product [Homo sapiens]	66.667	9	3	0	VTFQSAVKR	VTFRSAAER	801	18.5
sp	QHD43415_5-6	CAH10372.1	hypothetical protein, partial [Homo sapiens]	71.429	7	2	0	VTFQSAV	VAFQAAV	802	18.5
sp	QHD43415_5-6	NP_006769.2	tripartite motif-containing protein 10 isoform 1 [Homo sapiens]	66.667	9	3	0	VTFQSAVKR	VTFTNAVTR	820	18.5
sp	QHD43415_5-6	NP_001311230.1	dolichyl-diphosphooligosaccharide--protein glycosyltransferase subunit 2 isoform 4 precursor [Homo sapiens]	47.059	17	1	1	VTF--------QSAVKR	VTFLAGNRMLAQQAVKR	829	18.5
sp	QHD43415_5-6	AAH90888.1	MURC protein [Homo sapiens]	75	8	2	0	VTFQSAVK	VTFKSQVK	848	18.5
sp	QHD43415_5-6	AAH13028.2	RPN2 protein, partial [Homo sapiens]	47.059	17	1	1	VTF--------QSAVKR	VTFLAGNRMLAQQAVKR	857	18.5
sp	QHD43415_5-6	BAG61900.1	unnamed protein product [Homo sapiens]	75	8	2	0	VTFQSAVK	VTFKSQVK	857	18.5
sp	QHD43415_5-6	CAB52384.1	RING finger protein [Homo sapiens]	66.667	9	3	0	VTFQSAVKR	VTFTNAVTR	857	18.5
sp	QHD43415_5-6	NP_001333042.2	folliculin-interacting protein 1 isoform 3 [Homo sapiens]	66.667	9	3	0	VTFQSAVKR	VLFDSSVKR	867	18.5
sp	QHD43415_5-6	AAH01956.1	FNIP1 protein [Homo sapiens]	66.667	9	3	0	VTFQSAVKR	VLFDSSVKR	867	18.5
sp	QHD43415_5-6	NP_001333043.1	folliculin-interacting protein 1 isoform 4 [Homo sapiens]	66.667	9	3	0	VTFQSAVKR	VLFDSSVKR	867	18.5
sp	QHD43415_5-6	NP_001008738.3	folliculin-interacting protein 1 isoform 2 [Homo sapiens]	66.667	9	3	0	VTFQSAVKR	VLFDSSVKR	867	18.5
sp	QHD43415_5-6	BAF85162.1	unnamed protein product [Homo sapiens]	66.667	9	3	0	VTFQSAVKR	VLFDSSVKR	867	18.5
sp	QHD43415_5-6	NP_588613.3	folliculin-interacting protein 1 isoform 1 [Homo sapiens]	66.667	9	3	0	VTFQSAVKR	VLFDSSVKR	867	18.5
sp	QHD43415_5-6	AAZ65854.1	folliculin-interacting protein 1 [Homo sapiens]	66.667	9	3	0	VTFQSAVKR	VLFDSSVKR	867	18.5
sp	QHD43415_5-6	AAF22004.1	PDZ domain-containing guanine nucleotide exchange factor I [Homo sapiens]	66.667	9	3	0	VTFQSAVKR	VLFDSSVKR	867	18.5
sp	QHD43415_5-6	EAW62363.1	hCG2044124 [Homo sapiens]	66.667	9	3	0	VTFQSAVKR	VLFDSSVKR	867	18.5
sp	QHD43415_5-6	AEZ52237.1	immunoglobulin alpha heavy chain variable region, partial [Homo sapiens]	77.778	9	1	1	GVTF-QSAV	GVTFNRSAV	876	18.5
sp	QHD43415_5-6	NP_001018126.1	caveolae-associated protein 4 [Homo sapiens]	75	8	2	0	VTFQSAVK	VTFKSQVK	876	18.5
sp	QHD43415_5-6	AAG53495.1	tripartite motif protein TRIM10 alpha [Homo sapiens]	66.667	9	3	0	VTFQSAVKR	VTFTNAVTR	876	18.5
sp	QHD43415_5-6	BAB71349.1	unnamed protein product [Homo sapiens]	66.667	9	3	0	VTFQSAVKR	VTFRSAAER	876	18.5
sp	QHD43415_5-6	NP_001244923.1	tRNA (uracil-5-)-methyltransferase homolog A isoform b [Homo sapiens]	66.667	9	3	0	VTFQSAVKR	VTFRSAAER	876	18.5
sp	QHD43415_5-6	EAW74997.1	chromosome 11 open reading frame 30, isoform CRA_b [Homo sapiens]	71.429	7	2	0	VTFQSAV	VTFQATV	896	18.5
sp	QHD43415_5-6	NP_001317968.1	tRNA (uracil-5-)-methyltransferase homolog A isoform c [Homo sapiens]	66.667	9	3	0	VTFQSAVKR	VTFRSAAER	906	18.5
sp	QHD43415_5-6	XP_005274169.1	BRCA2-interacting transcriptional repressor EMSY isoform X8 [Homo sapiens]	71.429	7	2	0	VTFQSAV	VTFQATV	906	18.5
sp	QHD43415_5-6	XP_011543479.1	BRCA2-interacting transcriptional repressor EMSY isoform X5 [Homo sapiens]	71.429	7	2	0	VTFQSAV	VTFQATV	906	18.5
sp	QHD43415_5-6	XP_024308868.1	titin isoform X12 [Homo sapiens]	70	10	2	1	GVTFQSA-VK	GVDFQAANVK	906	18.5
sp	QHD43415_5-6	CAA62188.1	titin [Homo sapiens]	70	10	2	1	GVTFQSA-VK	GVDFQAANVK	917	18.5
sp	QHD43415_5-6	NP_073564.3	tRNA (uracil-5-)-methyltransferase homolog A isoform a [Homo sapiens]	66.667	9	3	0	VTFQSAVKR	VTFRSAAER	927	18.5
sp	QHD43415_5-6	BAG64954.1	unnamed protein product [Homo sapiens]	71.429	7	2	0	VTFQSAV	VTFQATV	927	18.5
sp	QHD43415_5-6	XP_011543481.1	BRCA2-interacting transcriptional repressor EMSY isoform X7 [Homo sapiens]	71.429	7	2	0	VTFQSAV	VTFQATV	927	18.5
sp	QHD43415_5-6	EAW63703.1	hCG95918, isoform CRA_i [Homo sapiens]	83.333	6	1	0	GVTFQS	GLTFQS	937	18.5
sp	QHD43415_5-6	XP_016860311.1	titin isoform X7 [Homo sapiens]	70	10	2	1	GVTFQSA-VK	GVDFQAANVK	948	18.5
sp	QHD43415_5-6	XP_024308865.1	titin isoform X8 [Homo sapiens]	70	10	2	1	GVTFQSA-VK	GVDFQAANVK	948	18.5
sp	QHD43415_5-6	XP_024308866.1	titin isoform X9 [Homo sapiens]	70	10	2	1	GVTFQSA-VK	GVDFQAANVK	948	18.5
sp	QHD43415_5-6	XP_011525280.1	sprouty-related, EVH1 domain-containing protein 3 isoform X2 [Homo sapiens]	83.333	6	1	0	GVTFQS	GLTFQS	948	18.5
sp	QHD43415_5-6	NP_001035987.1	sprouty-related, EVH1 domain-containing protein 3 [Homo sapiens]	83.333	6	1	0	GVTFQS	GLTFQS	948	18.5
sp	QHD43415_5-6	AAI51137.1	Sprouty-related, EVH1 domain containing 3 [Homo sapiens]	83.333	6	1	0	GVTFQS	GLTFQS	948	18.5
sp	QHD43415_5-6	NP_001121682.1	sprouty-related, EVH1 domain-containing protein 2 isoform b [Homo sapiens]	83.333	6	1	0	GVTFQS	GLTFQS	948	18.5
sp	QHD43415_5-6	AAI11496.1	SPRED2 protein, partial [Homo sapiens]	83.333	6	1	0	GVTFQS	GLTFQS	948	18.5
sp	QHD43415_5-6	BAH12943.1	unnamed protein product [Homo sapiens]	83.333	6	1	0	GVTFQS	GLTFQS	948	18.5
sp	QHD43415_5-6	BAG51727.1	unnamed protein product [Homo sapiens]	83.333	6	1	0	GVTFQS	GLTFQS	948	18.5
sp	QHD43415_5-6	NP_861449.2	sprouty-related, EVH1 domain-containing protein 2 isoform a [Homo sapiens]	83.333	6	1	0	GVTFQS	GLTFQS	948	18.5
sp	QHD43415_5-6	AAP59415.1	SPRED2 [Homo sapiens]	83.333	6	1	0	GVTFQS	GLTFQS	948	18.5
sp	QHD43415_5-6	XP_011519591.1	sprouty-related, EVH1 domain-containing protein 1 isoform X2 [Homo sapiens]	83.333	6	1	0	GVTFQS	GLTFQS	948	18.5
sp	QHD43415_5-6	AAP59414.1	SPRED1 [Homo sapiens]	83.333	6	1	0	GVTFQS	GLTFQS	948	18.5
sp	QHD43415_5-6	NP_689807.1	sprouty-related, EVH1 domain-containing protein 1 [Homo sapiens]	83.333	6	1	0	GVTFQS	GLTFQS	948	18.5
sp	QHD43415_5-6	EAW99904.1	sprouty-related, EVH1 domain containing 2, isoform CRA_a, partial [Homo sapiens]	83.333	6	1	0	GVTFQS	GLTFQS	948	18.5
sp	QHD43415_5-6	XP_005254259.1	sprouty-related, EVH1 domain-containing protein 1 isoform X1 [Homo sapiens]	83.333	6	1	0	GVTFQS	GLTFQS	948	18.5
sp	QHD43415_5-6	EAW63701.1	hCG95918, isoform CRA_g [Homo sapiens]	83.333	6	1	0	GVTFQS	GLTFQS	948	18.5
sp	QHD43415_5-6	EAW63700.1	hCG95918, isoform CRA_f [Homo sapiens]	83.333	6	1	0	GVTFQS	GLTFQS	948	18.5
sp	QHD43415_5-6	EAW63697.1	hCG95918, isoform CRA_c [Homo sapiens]	83.333	6	1	0	GVTFQS	GLTFQS	948	18.5
sp	QHD43415_5-6	XP_011530516.1	tolloid-like protein 1 isoform X3 [Homo sapiens]	83.333	6	1	0	GVTFQS	GLTFQS	948	18.5
sp	QHD43415_5-6	XP_024309962.1	tolloid-like protein 1 isoform X2 [Homo sapiens]	83.333	6	1	0	GVTFQS	GLTFQS	948	18.5
sp	QHD43415_5-6	XP_016864059.1	tolloid-like protein 1 isoform X1 [Homo sapiens]	83.333	6	1	0	GVTFQS	GLTFQS	948	18.5
sp	QHD43415_5-6	NP_036596.3	tolloid-like protein 1 isoform 1 precursor [Homo sapiens]	83.333	6	1	0	GVTFQS	GLTFQS	948	18.5
sp	QHD43415_5-6	AAF86287.1	tolloid-like protein [Homo sapiens]	83.333	6	1	0	GVTFQS	GLTFQS	948	18.5
sp	QHD43415_5-6	AAI44086.1	TLL1 protein [Homo sapiens]	83.333	6	1	0	GVTFQS	GLTFQS	948	18.5
sp	QHD43415_5-6	BAD92268.1	complement component 5 variant, partial [Homo sapiens]	70	10	1	1	VTFQS--AVK	VTFDSETAVK	948	18.5
sp	QHD43415_5-6	XP_011543476.1	BRCA2-interacting transcriptional repressor EMSY isoform X2 [Homo sapiens]	71.429	7	2	0	VTFQSAV	VTFQATV	948	18.5
[truncated: 405 more rows]

## Sheet: nsp6
Query accesion.version		Subject accession.version	Subject Title	Percentage of identical matches	Alignment length	Number of mismatches	Number of gap openings	Aligned part of query sequence	Aligned part of subject sequence	Expect value (e value)	Bit score
[truncated: 663 more rows]

[truncated: 8 more sheets: nsp7, nsp8, nsp9, nsp10, nsp12, nsp13, nsp14, nsp15]
